# Supplementary material for: Integrative Analysis of Histopathological Images and Genomic Data in Colon Adenocarcinoma
Source: Front Oncol. 2021 Sep 27;11:636451. doi: 10.3389/fonc.2021.636451 (PMC8504715; doi:10.3389/fonc.2021.636451)
Supplement: Supplementary file 1 [file DataSheet_1.zip › Table S1.csv]

Tags	TCGA-AA-3956-01	TCGA-AA-3678-01	TCGA-CA-5796-01	TCGA-NH-A50U-01	TCGA-CA-6718-01	TCGA-A6-5667-01	TCGA-A6-2675-01	TCGA-A6-5660-01	TCGA-D5-6898-01	TCGA-AA-3517-01	TCGA-AA-3972-01	TCGA-AA-3543-01	TCGA-G4-6586-01	TCGA-CK-6746-01	TCGA-AA-3664-01	TCGA-D5-6929-01	TCGA-CM-5860-01	TCGA-AA-3672-01	TCGA-AA-3949-01	TCGA-AA-3841-01	TCGA-AZ-4313-01	TCGA-AD-5900-01	TCGA-A6-5659-01	TCGA-A6-2674-01	TCGA-AA-3549-01	TCGA-AA-3877-01	TCGA-AA-A02O-01	TCGA-AA-A00Q-01	TCGA-AA-A01D-01	TCGA-AZ-4684-01	TCGA-A6-3810-01	TCGA-AA-A02R-01	TCGA-AA-3534-01	TCGA-D5-7000-01	TCGA-A6-6780-01	TCGA-AA-3561-01	TCGA-F4-6460-01	TCGA-AA-3864-01	TCGA-AA-A022-01	TCGA-AA-3867-01	TCGA-NH-A5IV-01	TCGA-F4-6805-01	TCGA-A6-2672-01	TCGA-AZ-4682-01	TCGA-AA-A01I-01	TCGA-CM-6169-01	TCGA-CM-4746-01	TCGA-AA-3979-01	TCGA-A6-2679-01
TSPAN6	4855	6156	4151	8063	3100	15621	9579	14794	9553	2274	2943	1360	2417	3062	1968	9839	10345	302	1786	1212	809	1800	15850	1590	7030	1536	2697	4406	2364	5003	5302	1040	4167	7178	1938	5943	7728	1763	1272	5231	4369	3076	1944	13552	8137	6043	2628	7501	766
TNMD	15	31	44	76	1	356	91	65	108	44	9	3	3	6	0	51	48	3	5	13	11	0	63	10	41	0	5	140	2	232	13	0	7	28	11	24	23	5	3	2	58	3	1	327	10	126	15	29	6
DPM1	1011	2258	974	2425	2108	5922	1861	5528	4250	1719	2020	399	1469	1532	738	2346	3646	83	698	261	333	1475	1951	432	1177	727	444	1101	318	926	1779	450	844	2488	627	1947	2641	898	365	1216	1168	1730	608	6102	1316	1993	1110	2108	244
SCYL3	207	745	534	1239	891	773	659	829	826	360	332	252	538	871	512	560	427	71	214	80	127	532	609	803	259	356	211	407	378	245	654	223	358	787	518	648	591	315	225	242	1049	569	252	948	485	280	234	411	60
C1orf112	155	458	198	536	795	773	295	546	722	293	363	158	348	457	307	328	519	62	103	125	146	308	627	605	244	240	158	191	184	106	439	174	307	571	401	688	438	304	92	140	533	347	188	990	318	157	230	518	34
FGR	55	209	108	283	774	217	534	275	668	132	96	239	225	198	56	305	287	172	291	115	28	429	46	473	111	378	75	85	461	159	256	415	68	470	227	48	238	98	143	102	858	525	448	115	33	393	27	38	30
CFH	303	491	370	626	3993	638	1911	994	1350	376	332	506	145	859	175	1053	2407	103	439	119	76	962	375	1387	331	657	152	289	796	570	1577	553	371	1102	769	192	1050	449	402	640	819	1960	552	596	304	1447	97	167	46
FUCA2	1549	2659	2566	9276	6923	4227	4048	3825	4887	1608	2200	1836	5801	2723	1017	4174	4665	204	1371	327	1046	2925	1212	635	2611	2699	1890	2393	1674	3475	1676	2069	2262	5528	1304	2369	4139	2092	1882	1819	4747	3012	2554	9119	5013	1883	1712	3833	336
GCLC	867	1118	1948	5947	3035	3538	2274	3681	4637	981	1256	652	2000	1364	867	3644	2595	119	511	205	609	2072	3096	1825	1099	1089	555	1163	1195	978	1278	1046	1354	3002	1383	1166	2566	1214	399	1345	2782	1994	673	3871	2300	1545	701	1381	116
NFYA	518	1245	904	3313	1537	2053	1755	3519	3383	1055	562	462	1526	1445	499	2541	1399	302	444	295	208	1059	2012	1250	539	748	607	994	587	699	2395	736	1203	1830	872	1758	2034	763	397	651	1447	1682	450	1892	1144	800	542	757	118
STPG1	199	179	499	549	757	315	455	405	649	76	126	317	839	535	144	331	249	44	104	64	129	396	186	106	211	270	185	193	140	91	143	115	113	529	189	133	378	261	270	253	790	490	198	305	361	145	152	199	26
NIPAL3	726	1037	2085	2869	3836	1765	2036	1989	3472	462	794	1127	2415	2787	708	1495	1053	338	337	359	362	3160	1445	579	1050	1102	1011	874	1233	545	1397	777	796	2824	711	639	1964	672	535	974	2488	2120	749	1112	1470	943	592	766	143
LAS1L	1084	1232	1120	5224	3134	6890	2926	4092	3745	1192	860	815	2896	2406	563	3686	2272	638	474	1449	979	2247	2233	298	2144	753	3262	1240	1284	1439	986	1347	699	4397	448	547	3138	1279	1745	751	2563	1993	994	4036	2564	1501	949	986	531
ENPP4	571	769	2455	2037	1691	1341	1321	1805	1495	455	919	460	995	1683	544	1294	1106	66	461	64	225	568	2592	1298	521	767	207	563	267	530	1800	316	817	1430	1829	3166	1289	923	177	454	1323	1077	502	2368	1528	741	412	1712	67
SEMA3F	419	549	481	3598	5342	932	1197	1005	1271	867	1419	986	4024	801	314	1681	919	501	230	1176	1868	1487	188	208	1307	1264	1142	305	1331	1721	1424	647	965	1213	107	305	2039	646	581	1458	5448	1085	822	687	609	904	1276	446	308
CFTR	3151	4330	9671	17491	739	8719	13899	14008	10866	2472	6395	2899	3410	158	1802	9026	9824	186	204	778	1022	419	17281	542	2197	5815	6013	8364	654	3109	7382	367	1448	20202	4737	4544	3834	1347	956	3099	4824	8352	318	19406	8630	3935	1278	8178	838
ANKIB1	678	1288	2773	3406	3459	4746	2878	3160	4052	830	930	747	1526	2753	875	2233	2882	125	575	294	396	1574	3850	2098	710	1423	596	1173	792	1070	2762	734	1145	4540	2227	827	2568	1315	759	925	2432	2234	916	2686	1591	1524	557	1260	120
CYP51A1	137	341	526	361	555	1449	489	455	1691	184	100	243	171	324	82	358	407	155	80	353	201	626	68	49	136	142	196	204	203	493	394	261	158	1026	70	171	481	351	91	329	450	319	299	535	134	77	434	323	245
KRIT1	446	707	1373	2727	1627	3226	1337	2182	2487	747	703	365	945	1697	546	1745	1525	74	314	127	178	976	2884	1274	543	862	340	769	461	473	1248	450	748	2372	1358	566	2341	532	302	459	1534	1306	307	1573	882	820	257	670	49
RAD52	145	268	99	1654	272	314	369	375	359	427	133	179	477	421	247	341	202	85	60	109	33	346	249	208	255	181	283	198	162	127	323	203	291	859	227	284	389	142	179	119	630	464	181	253	289	197	68	211	31
BAD	428	785	515	1941	1067	1343	947	1434	1428	539	484	1224	2237	836	241	1112	1170	133	364	165	469	1335	54	35	704	838	761	434	605	976	496	955	332	1017	42	889	1259	984	737	978	1723	699	679	2029	127	352	677	909	217
LAP3	1510	3131	3308	6573	23056	3842	7492	4484	7990	1557	1309	4159	11319	11584	1621	2446	6075	1118	2631	710	1661	9422	476	827	1234	4530	1828	2283	3420	2130	2569	9343	1528	8192	1548	1675	3678	3063	6204	1056	5919	5881	6736	4363	2877	4477	2575	3598	398
HS3ST1	206	553	1073	244	960	406	380	519	469	229	238	355	1008	311	150	246	389	514	369	225	345	426	517	230	252	888	524	256	500	68	301	534	226	742	231	285	642	352	627	166	616	616	344	1013	184	203	350	482	142
AOC1	4630	8652	30155	19877	164	10611	15758	9384	10190	3055	4755	7814	8395	1510	1629	5692	3844	992	567	6495	7226	4322	507	583	3716	1200	9274	6615	8774	10483	4966	1954	4313	15734	285	1648	16794	2960	6660	5365	6299	3960	3842	18314	2618	1970	8436	2896	2593
WNT16	0	2	0	12	11	5	7	1	11	3	3	10	2	327	1	4	1	0	10	0	3	5	27	33	2	1	2	1	1	3	4	1	0	3	23	1	10	0	65	30	9	5	1	6	2	2	0	10	1
HECW1	13	8	9	33	55	66	87	87	62	28	14	8	7	25	10	90	87	3	1	9	0	43	60	94	9	16	6	23	56	44	189	18	19	69	23	7	47	10	19	72	89	129	43	33	6	67	3	10	0
MAD1L1	258	585	762	2117	1754	1689	1069	1378	2133	524	318	614	2354	1317	493	1558	1030	230	172	568	650	1406	238	241	523	436	1165	532	1146	883	966	871	470	1606	110	220	1728	436	695	431	1713	774	712	1377	296	366	582	525	355
LASP1	6333	12138	15395	21047	22153	17640	19614	23714	23335	7410	6143	7849	23665	17539	3755	21887	11965	3087	4433	4411	3559	16999	4330	1653	6658	6071	17347	8550	5706	5028	6683	7610	5606	22496	3455	4555	16051	6926	7529	7653	16792	17356	9188	16205	8056	7892	5127	7313	2422
SNX11	624	1101	895	961	1555	1181	1134	1735	1277	413	572	674	1286	898	298	832	863	86	557	206	438	928	232	145	503	720	498	393	358	578	608	489	414	1043	189	1067	916	681	502	791	894	972	599	1476	569	353	554	1034	195
TMEM176A	4352	9032	11607	16851	1760	6492	9282	18476	7551	7029	7908	5630	1495	1840	902	10897	4357	402	1114	2974	4841	1318	1239	705	7449	1175	6178	7090	6572	7191	7464	3353	5340	11351	212	7237	23168	576	4393	5815	2047	5373	917	18426	5118	2224	3530	884	7174
M6PR	1042	1939	2424	3859	6603	4162	3528	4579	3679	1369	1425	1299	3271	3632	686	2381	3316	996	1158	1095	788	4082	1952	902	1682	1430	2360	1524	1221	1332	2030	2868	1625	5644	2296	1186	2150	1559	1614	1660	3737	3261	1816	3731	3096	2276	1112	1493	403
KLHL13	151	22	670	22	39	58	109	131	73	19	22	14	142	103	37	105	2714	24	35	4	23	43	562	30	1033	329	401	9	88	8	492	137	10	102	43	24	238	84	173	33	1166	158	15	60	2563	193	326	30	61
CYP26B1	38	29	40	43	517	132	120	54	234	87	91	41	8	99	66	45	52	21	23	32	11	91	19	32	164	83	17	15	33	84	66	80	18	219	17	9	88	19	169	17	14	212	92	38	58	99	110	42	4
ICA1	780	1132	5597	4516	1874	3568	2844	6716	4636	1659	1425	1081	2128	2896	1742	3301	1705	117	914	496	1375	1799	2035	1012	1210	1974	2005	1574	958	1053	3879	206	1569	3556	665	1643	3806	1575	1857	1317	2449	1713	598	2770	1553	1202	731	886	215
DBNDD1	306	297	720	1189	1337	1514	585	623	2502	241	612	624	2814	786	173	1016	359	51	76	171	501	1154	214	87	154	802	429	957	732	1317	413	1614	215	715	112	53	1500	599	1902	773	3844	1045	608	227	194	37	396	836	69
ALS2	298	670	558	1326	2480	857	823	834	1567	612	551	322	1596	873	502	531	520	91	279	117	140	1037	1320	1199	465	470	344	442	639	363	1056	420	309	1433	967	236	707	505	386	189	1038	820	503	756	875	656	206	551	51
CASP10	712	1960	2270	2469	1899	1061	1630	1135	2119	1069	842	1954	3706	1253	1045	997	893	601	546	454	246	1994	576	567	1472	786	575	733	1028	776	1588	1658	702	2296	903	961	819	644	1861	474	1129	1160	1752	1904	1358	1305	700	1316	191
CFLAR	1185	2427	3239	7733	8037	4214	4502	4104	5622	2268	1777	1387	4104	4112	1578	2881	2338	449	998	544	446	3466	5375	6041	1498	1916	1195	2056	1906	1494	4281	1920	1748	5811	5049	1642	3456	1007	1918	1335	4987	3829	2128	3063	3266	2636	705	921	276
TFPI	305	853	336	1223	788	950	890	435	2027	251	390	103	166	334	349	524	936	65	252	33	155	1235	770	1460	337	374	103	119	605	246	568	175	579	782	777	258	592	310	275	261	316	1044	150	1676	406	672	71	266	3
NDUFAF7	231	422	227	950	975	902	474	730	860	294	386	231	803	604	230	949	580	49	170	66	145	503	576	328	285	342	168	265	308	243	649	240	241	698	412	353	515	235	243	207	924	358	339	926	690	314	206	358	30
RBM5	889	1969	1331	9104	2710	2075	2688	3524	3590	2233	1687	1137	4191	4221	1293	2595	1404	510	574	699	646	1863	3199	2641	1664	1469	1751	1954	2410	1122	1805	1807	1753	4099	1739	1141	3074	1016	1711	1074	5323	2562	1665	2335	2173	1306	650	586	234
MTMR7	18	16	23	45	34	39	17	16	48	21	20	10	39	42	24	49	25	1	16	3	12	91	218	283	12	24	7	20	18	10	47	13	24	82	170	23	64	23	15	13	55	19	23	17	19	13	14	15	0
SLC7A2	39	24	173	448	91	47	159	30	86	35	11	74	48	215	22	137	80	52	53	15	132	126	111	329	55	308	650	26	769	55	149	207	481	689	238	44	157	35	138	36	68	230	31	52	37	157	263	20	5
ARF5	2125	3557	5735	9814	6184	8486	5347	10044	6979	3297	2530	3673	9265	5855	1146	7183	6017	1918	2602	3606	7687	5076	475	178	4090	4515	5436	3482	3340	6545	1751	4360	3250	7794	220	3523	10007	2642	4301	3667	6254	4376	2945	12916	1868	1955	4433	3254	3171
SARM1	146	210	157	481	258	531	410	572	629	207	93	156	167	364	154	277	165	115	31	185	74	317	193	150	95	159	432	140	113	131	226	220	119	608	150	111	291	147	233	165	1025	187	189	304	120	208	219	48	33
POLDIP2	2786	4283	3714	8742	7327	8671	5914	9944	8991	2411	1846	3084	8871	7295	1276	5865	4180	1462	2131	2068	2667	6923	930	304	3263	3286	8558	2791	2108	3629	2271	4145	2052	7211	762	2742	4604	3009	3325	3342	7205	4889	3249	8089	3945	1999	6520	3782	1163
PLXND1	761	2034	1598	20223	4345	2936	3614	1785	4515	1168	630	1700	2796	3479	1875	2214	1873	1223	1026	1279	664	2473	639	1504	1131	2025	1316	877	2382	2104	2321	4320	988	6555	819	390	2681	1709	2706	1278	8098	4447	2491	1048	526	2622	552	664	415
AK2	2014	4701	3435	11379	9747	4498	4019	5241	8312	1363	2939	4270	9159	7091	1710	4431	4945	1272	2383	762	1985	6401	2178	1608	3506	3347	2632	2051	2173	2307	2421	2774	2288	7870	2904	5316	4978	4351	1871	2402	8907	5063	3205	16664	4133	2287	2863	6041	816
CD38	71	204	170	53	939	209	418	73	183	62	22	208	107	468	56	346	96	48	230	37	0	212	58	353	45	98	20	65	40	318	118	264	49	150	636	26	135	77	138	111	430	121	195	76	67	287	12	558	126
FKBP4	2661	6102	6392	21519	18875	9725	5780	7163	12248	2330	3320	4278	12825	20924	1880	7997	6543	2369	3685	2583	5294	15760	2111	686	3131	4343	7264	5838	5152	5273	4365	9116	4249	23309	1899	5567	5290	7657	7394	4189	10155	16412	5627	9475	6326	2779	5024	6857	1139
KDM1A	1844	2191	2478	8044	6851	5790	4785	5736	9522	1686	2065	2395	5248	9559	2016	5939	6058	873	1841	806	1615	4660	2619	1136	3398	2132	4166	2576	2667	2594	3598	3972	4334	7546	1735	2468	4130	3524	2623	2655	7652	5402	2925	3568	4880	2563	3107	3947	554
RBM6	770	1699	1046	11922	4982	2180	2739	3741	3395	2544	1108	623	3621	2182	1362	3299	1277	175	224	217	322	1889	4293	1690	1515	1008	1452	1783	1269	676	1438	1003	1177	6034	1713	745	3125	818	1531	629	4751	1981	1231	2285	2720	1543	356	545	139
CAMKK1	112	361	228	1106	680	666	479	1014	1203	219	180	438	1512	409	348	663	275	168	129	220	366	1002	93	113	344	323	676	644	210	432	345	419	335	924	156	256	339	341	331	228	2057	470	373	1426	400	177	405	421	252
RECQL	259	518	481	1310	3089	1246	960	1197	1861	360	378	323	525	1055	369	742	1291	75	372	107	60	700	438	389	324	482	249	334	285	279	938	516	421	1250	540	337	745	505	236	313	612	1030	579	585	859	785	181	377	17
CCDC132	414	598	1932	1696	1217	2178	1250	1832	1976	492	620	278	849	931	378	1215	1564	50	403	93	145	686	1438	945	442	518	220	603	580	534	1043	423	595	1834	776	523	1183	730	263	482	1631	792	323	1759	803	620	242	574	49
HSPB6	127	178	1	61	755	2330	373	123	1019	134	76	9	20	11	6	93	55	80	182	137	21	555	246	21	45	176	27	61	539	112	19	31	56	128	26	234	2967	30	13	266	114	840	20	310	17	141	10	43	36
ARHGAP33	88	270	63	1650	230	419	277	216	274	411	184	81	957	555	253	254	224	110	44	199	59	133	204	51	147	236	518	197	142	128	125	125	138	363	46	188	840	106	109	87	1383	255	272	430	67	63	44	85	90
NDUFAB1	1329	2577	1474	3693	2944	2993	1736	4226	3766	1349	1992	2162	4852	3674	865	2851	2707	252	1918	375	1799	2691	876	208	1912	2172	1465	1844	1404	2197	1073	1940	1156	3110	704	5090	2354	2162	1424	1680	3311	2162	2067	6717	2316	705	2997	3900	869
PDK4	712	289	234	353	200	1597	836	540	733	429	277	90	116	375	117	457	486	41	188	36	14	2277	798	413	47	237	102	383	415	189	508	67	193	717	1786	312	750	159	302	362	1048	803	109	889	273	469	206	93	15
SLC22A16	2	2	0	3	11	3	4	18	7	1	0	0	1	0	0	9	6	1	2	0	0	1	5	15	0	1	3	2	9	1	2	3	4	7	3	0	2	1	1	4	18	6	1	2	0	1	0	1	1
ZMYND10	0	12	7	32	58	15	9	14	31	9	18	22	72	89	23	8	18	4	3	3	34	8	26	6	11	24	12	8	17	11	13	26	5	12	8	9	12	23	56	5	86	15	20	20	4	3	13	7	4
ABCB5	7	0	0	7	0	2	25	1	2	0	1	1	0	0	0	1	4	0	0	0	0	2	6	62	2	4	0	0	8	0	10	1	12	2	25	2	4	2	0	5	0	14	0	0	1	0	1	0	2
ARX	0	8	4	43	22	0	13	10	2	0	1	4	79	475	8	5	3	4	1	7	0	27	3	44	65	169	57	4	9	1	0	56	3	22	2	15	3	7	84	0	142	6	80	5	4	2	57	0	26
SLC25A13	806	1184	1728	3507	1907	4526	1748	2295	3993	1354	944	705	1911	789	617	1439	1782	99	538	318	623	1167	1856	683	1375	834	730	1029	986	1244	1023	517	1109	3854	1069	701	3138	1474	364	1050	1198	1226	679	2280	1233	893	583	1028	75
ST7	308	843	1053	1701	1481	2066	1034	1499	1524	662	699	585	1531	1639	361	1057	1731	78	485	175	660	1367	1287	541	645	1087	783	514	753	555	602	751	562	1847	484	656	1855	940	582	536	1284	1070	796	2126	602	507	548	637	128
CDC27	1072	1631	1846	2506	4915	3190	2321	2833	3614	633	1209	924	3046	3137	1122	1370	2185	123	1157	94	350	2202	4585	1939	625	1647	402	817	633	494	2301	1196	1113	3476	4862	1309	1524	2075	528	1070	2529	2696	1096	2265	1949	1545	498	1821	18
SLC4A1	0	2	0	1	0	0	1	0	5	0	0	2	0	1	0	1	0	0	0	0	0	0	10	20	0	1	0	1	0	3	4	0	0	1	2	1	2	2	28	0	1	0	0	8	0	1	1	0	0
CALCR	0	5	3	6	12	20	3	4	11	4	0	1	0	1	7	3	0	0	5	0	0	0	15	46	1	36	0	9	1	0	1	1	7	2	13	4	8	1	3	2	26	7	0	2	2	1	0	6	0
HCCS	896	985	1192	2375	1822	2659	1964	2303	1807	404	692	829	2385	2194	411	1423	2246	271	615	517	610	1659	2188	258	1257	846	723	740	869	659	756	871	579	2937	808	894	789	867	1421	625	917	1180	823	3364	1998	1054	888	1299	241
DVL2	307	583	768	2807	2293	1919	1317	1945	2000	648	382	862	1435	2169	614	1000	1272	534	287	472	434	2161	262	168	813	560	1048	691	559	931	955	1195	676	1467	222	243	1888	601	866	950	3367	957	520	838	592	480	725	837	292
PRSS22	659	1237	897	633	1388	1402	684	1095	633	284	695	272	3919	844	1171	1983	174	78	327	536	1103	2606	57	112	951	659	1506	355	343	764	365	172	385	1070	69	277	736	494	227	1204	2583	728	710	1453	723	848	605	980	120
UPF1	2233	4483	5521	11477	9553	12732	7501	6890	11120	3931	2917	3059	8123	8700	1972	7064	4748	2244	1435	2711	2701	8065	1581	1122	3383	2681	6574	5049	4081	2658	5043	5343	3846	10365	903	1309	9127	2806	3981	2953	13389	5727	3488	5713	2261	3349	2778	2821	955
SKAP2	873	1197	2917	378	2650	4003	2791	4218	4600	599	1176	902	1971	1584	1793	1204	4055	108	548	248	193	2133	2408	2125	703	1255	464	240	753	442	3541	588	1014	3025	1273	1240	3326	1781	513	1294	1890	1937	480	1930	1342	1274	287	1270	84
SLC25A5	15056	15688	15471	28131	30325	36160	25408	29185	31008	10417	16430	24066	34017	36403	12745	26171	52557	13379	14734	19410	19108	27019	7345	984	30105	18641	29850	9864	11420	18742	10422	11403	8561	52220	3600	30847	16319	22757	12845	10105	18207	18707	20259	76205	43907	12898	27006	21991	13017
CCDC109B	142	277	362	303	2005	694	387	593	1138	243	271	650	1570	2091	392	288	801	121	908	118	332	893	282	285	180	1095	249	261	233	257	426	965	78	929	840	478	192	792	618	301	1668	646	695	781	334	379	491	177	113
HOXA11	136	564	287	66	355	1248	389	963	789	650	281	219	860	469	190	163	1442	46	180	100	265	672	323	83	245	557	410	354	338	23	758	194	376	701	8	468	734	683	475	466	854	652	176	155	403	222	290	163	106
POLR2J	569	832	1576	2867	1626	2219	1363	2887	1983	716	838	740	2257	1405	267	1670	1771	318	388	872	1761	1584	149	64	909	901	1605	1066	616	1355	574	622	623	1971	69	1212	3502	584	657	736	1179	1064	494	4862	454	437	1098	944	781
DHX33	258	866	781	2167	2785	1887	1258	1859	2714	546	441	485	1476	1588	766	1276	846	229	273	232	266	1258	1050	730	614	763	820	797	606	538	1272	1171	715	2198	1052	166	1036	878	467	434	2506	1054	699	1165	1023	590	376	385	53
MEOX1	49	39	32	4	118	88	104	53	253	55	57	37	21	19	1	31	121	9	77	18	13	56	10	8	61	94	11	27	119	63	18	36	22	177	14	0	132	24	10	74	25	176	65	28	32	136	18	17	10
THSD7A	28	20	46	70	131	107	101	63	117	26	12	10	18	64	7	89	67	6	31	7	4	118	182	493	16	36	14	26	50	35	125	27	25	143	157	4	167	18	10	64	124	164	19	41	9	207	4	10	2
LIG3	633	1235	1067	2516	2508	2861	1844	2586	2909	1505	438	490	1713	1389	387	3015	869	279	376	364	430	1199	1595	502	490	561	2008	619	705	672	1708	699	622	2291	538	693	1453	865	506	752	2987	1581	533	1535	1059	729	682	837	104
RPAP3	445	746	972	2412	2239	1865	1101	1755	1968	422	510	412	1259	1567	553	2162	1874	35	389	46	204	1796	1482	756	455	549	379	555	448	376	676	548	816	2267	1341	575	961	898	549	373	1638	1352	406	1714	1215	942	324	1212	49
ACSM3	326	767	845	2106	750	1225	630	907	938	90	74	165	383	478	648	1144	365	71	68	88	60	478	338	69	84	259	746	401	48	931	109	53	341	679	830	148	521	463	73	477	2048	420	164	942	611	267	242	112	46
ENSG00000005189	29	163	141	555	587	266	94	373	219	85	101	129	569	715	165	224	154	38	125	47	65	199	149	125	89	196	129	69	68	151	117	157	101	277	111	204	527	181	96	90	281	101	134	319	368	84	64	156	42
CIAPIN1	831	1994	1197	2410	3157	2789	2362	2971	2725	1145	1354	1544	3347	3263	590	2553	2919	434	881	553	1358	3039	532	297	1544	1447	1244	1151	1512	1722	975	1502	1200	2333	416	2226	2919	1846	1608	904	2375	2109	1400	3466	1725	768	1296	2544	446
SPPL2B	815	2013	1026	9440	2544	2299	3407	2471	2705	3289	1531	1396	6918	2414	1540	4277	1950	723	379	930	1003	1750	497	418	2201	1125	6444	3145	1881	1431	867	924	1672	3828	166	1036	7551	1270	2303	1106	7058	1417	2906	2412	569	983	847	1346	1035
FAM214B	378	754	1981	1531	972	436	1022	851	680	245	314	509	1953	301	276	705	773	118	212	318	358	572	465	288	461	492	324	896	625	951	458	199	271	1186	302	121	734	348	698	367	886	1013	489	1007	473	440	208	548	124
COPZ2	99	70	86	194	249	160	347	289	216	49	70	105	150	401	22	319	530	15	128	92	138	204	21	59	80	172	67	72	244	235	180	84	79	219	50	65	330	82	166	199	226	402	115	152	54	131	39	56	9
PRKAR2B	139	210	576	65	123	141	380	150	253	51	84	1414	175	2016	76	46	435	88	442	32	134	285	126	260	101	276	16	55	115	125	140	1163	95	752	906	35	354	302	488	109	57	335	328	179	91	253	96	60	5
MSL3	586	651	755	2068	1702	1694	1461	2206	1591	465	600	520	1847	1217	316	1491	1681	127	624	236	500	1259	1763	793	974	687	669	640	827	389	938	715	554	2438	524	481	912	782	820	520	1366	1201	648	2482	1611	866	346	728	118
CREBBP	1289	2380	2841	5892	7384	7078	5186	5845	7021	2631	1253	1624	3490	5701	1326	2901	2194	1341	713	1622	653	4970	5380	2216	1836	1356	1767	2615	2857	1308	3349	5044	1981	5900	2213	862	4739	1291	2299	2264	6746	5825	2359	2626	1942	2712	1146	1074	431
BZRAP1	118	284	45	81	401	997	725	751	958	135	401	189	1600	1058	130	6307	86	1676	47	67	74	158	164	126	802	441	578	207	208	1493	453	953	1678	329	48	34	1107	99	1566	1590	6899	169	808	188	92	51	41	2974	61
MPO	7	2	0	17	23	28	27	3	6	2	22	1	14	1	0	18	1	4	0	5	7	16	1	13	11	7	10	2	9	6	9	6	3	18	5	10	38	6	6	7	21	15	5	1	4	5	1	25	0
PON1	0	6	0	0	2	1	1	0	1	5	1	1	19	38	22	0	8	3	0	0	0	0	63	23	0	129	26	1	3	0	4	1	0	6	6	6	2	0	4	1	6	3	4	6	1	4	7	0	0
GCFC2	201	394	447	1432	1897	1296	474	753	857	239	308	148	515	871	293	654	570	14	233	28	66	647	1107	859	227	387	131	216	173	176	636	330	605	784	1477	393	489	509	92	238	1432	544	257	806	696	434	225	907	18
WDR54	110	204	205	315	1304	447	245	368	425	245	222	694	1021	755	341	495	348	659	135	360	531	636	80	45	367	474	663	180	349	208	257	580	176	355	36	168	337	348	513	178	297	431	550	301	151	114	224	192	148
CROT	306	374	884	1538	572	1114	564	847	484	342	430	123	421	309	184	489	815	29	110	99	107	195	553	268	195	365	283	406	224	116	357	187	610	806	349	251	637	349	177	192	486	443	233	904	606	327	153	247	138
ABCB4	18	110	10	49	54	97	71	55	109	73	13	9	15	45	9	55	91	2	13	8	0	40	30	68	6	19	32	102	40	20	55	12	98	48	50	7	103	18	26	19	21	43	11	36	47	63	5	9	1
KMT2E	1163	1626	4615	7090	3421	5433	3990	8359	5405	1875	1520	1125	2264	3416	1083	2268	2826	286	629	638	380	2321	10692	4465	1206	1207	1334	2249	1272	1207	3655	1263	1808	5585	5601	711	5926	1268	1081	1603	4916	3189	1077	3452	1976	2869	585	1081	177
RHBDD2	865	2051	3473	4756	6605	4190	2834	3605	4672	1381	1627	1798	3839	6287	702	1890	3693	817	1255	1628	3368	2898	465	251	1696	1459	3091	2041	2461	4455	732	2306	1531	4053	233	1535	6838	1902	5246	1839	2165	2235	1717	4472	651	1135	1861	1294	990
SOX8	3	6	171	111	10	10	16	18	27	8	30	485	525	968	28	35	8	72	85	12	226	1264	0	9	133	221	8	7	248	14	5	764	8	369	4	5	46	7	468	15	7	68	291	14	38	7	2	7	19
IBTK	910	1820	4296	5255	7247	2678	2567	3317	3770	1144	1327	1398	3887	4081	1480	2653	2278	110	1499	117	432	3961	5687	4655	1067	2004	666	1396	1111	672	3639	1729	1824	6083	5908	843	2184	3344	962	710	6271	2853	1401	2657	4171	1530	787	1286	54
ZNF195	449	811	470	3005	1235	1050	1307	2307	1561	574	613	249	1562	1079	716	2091	1600	53	385	60	139	744	2028	1411	580	525	460	608	636	420	693	400	641	1604	1711	936	1691	667	364	398	1711	808	602	1613	1137	684	253	583	62
MYCBP2	641	1042	1753	1626	5652	2547	2747	2814	4816	1568	1627	961	1923	2953	1110	1821	2002	302	402	492	267	3032	4866	5565	1884	821	536	963	2167	794	8197	1811	916	4577	4291	915	2794	735	959	970	4225	2480	1663	1860	1698	2319	308	537	106
FBXL3	865	837	1549	2120	1887	2770	2078	4419	2662	1351	1808	1206	2274	1920	669	1638	3376	130	939	286	313	2411	2724	2114	1816	902	247	1004	1276	782	3459	963	958	2839	1728	2009	2262	1072	523	1518	2407	1711	1116	4118	1401	1576	387	1010	81
ITGAL	164	336	352	281	2037	344	683	272	955	214	46	577	932	1103	124	418	306	214	339	150	16	828	170	233	161	266	182	208	369	174	358	930	119	804	467	37	675	138	633	179	1628	787	565	159	192	615	27	46	126
PDK2	497	615	1018	1409	739	1532	1586	1989	1085	609	665	509	1249	1409	188	524	963	362	293	709	534	1350	137	40	1014	412	531	507	790	553	644	569	566	1167	65	837	1400	337	890	860	2149	956	582	1736	464	758	704	349	287
ITGA3	1725	3882	6107	8959	12907	4590	6151	4842	9953	1813	2924	5016	16129	8974	1592	3215	2409	1383	1288	2925	2578	6492	451	447	2552	3437	1980	5235	2613	4112	3864	4923	2335	9165	772	2096	2880	2753	3659	4333	9888	3938	5589	3717	2951	1844	1235	2055	1356
ZFX	392	1051	953	1859	967	1708	1054	1090	1623	455	414	335	1496	2254	402	974	915	173	628	181	239	768	4017	1454	650	845	330	720	1000	230	2087	991	847	2406	1526	493	1139	574	559	401	2364	1295	769	1073	1135	791	205	463	66
LAMP2	3930	2637	4475	9129	7128	14241	9123	11074	11992	1878	2961	1749	6572	7623	2656	6712	10129	423	2372	829	749	3730	17535	4874	4969	3060	2458	2483	2779	2367	6479	2831	1891	8261	3481	2564	6344	3194	3197	3985	4331	4791	2636	12664	8748	7209	1388	3617	272
ITGA2B	1	15	1	10	6	3	23	9	6	5	6	10	4	21	2	5	10	15	2	4	2	4	0	11	3	11	7	5	35	7	9	5	3	64	11	32	8	4	18	2	15	12	10	13	1	5	1	7	3
ASB4	9	0	16	121	24	6	88	7	132	37	0	0	0	7	2	3	0	7	0	0	0	9	82	14	0	7	4	3	7	8	4	0	6	4	4	5	18	1	4	0	2	7	2	53	2	26	9	0	1
GDE1	1778	3562	3244	2637	5025	6817	6070	9807	7971	1434	2321	1871	4495	4666	1596	7574	5484	434	2023	581	1834	2632	2095	955	2117	2887	1987	3468	1934	2973	2549	1569	2562	5188	1545	3720	8504	4224	1572	3019	5091	2892	2469	4471	3508	2217	1997	2584	381
C19orf60	693	1728	436	2019	1093	1238	898	1208	1362	1549	1195	1564	2301	2148	653	1572	1200	980	790	1732	2530	993	109	101	1296	1171	4662	1258	658	1252	577	1950	442	1362	82	1376	1654	1112	1416	761	2409	489	1098	2311	286	284	2372	1295	1608
CRLF1	19	27	8	164	67	60	81	42	88	33	19	12	74	1096	14	29	28	38	6	19	15	50	37	14	28	22	22	26	22	20	37	26	13	50	39	13	93	14	35	26	91	56	23	41	19	22	9	29	4
OSBPL7	485	879	950	3225	1183	445	1310	813	1053	1095	881	986	3224	4182	628	605	410	322	134	490	387	899	316	226	403	619	786	941	618	830	533	418	439	2236	142	429	1103	724	971	292	2934	537	822	1224	285	299	277	575	179
TMEM98	2503	1784	3995	4535	629	5488	3830	10429	5720	1262	885	2186	2063	1211	536	4714	4277	310	586	1424	1862	3656	1137	134	1883	1530	3894	1041	2566	2428	1581	1920	1457	2992	473	1964	3235	2001	1033	3049	2928	2336	571	6566	1934	1523	2759	3103	723
YBX2	240	762	25	2578	1514	477	447	750	1137	284	560	538	1259	311	348	619	522	73	95	165	245	276	252	142	322	104	166	580	258	466	358	268	59	732	507	319	1307	382	621	212	1664	255	914	756	364	104	312	225	161
KRT33A	0	0	0	0	0	0	0	0	0	0	0	0	0	0	0	0	0	0	0	0	0	0	0	1	0	0	0	0	0	0	0	0	0	0	0	0	0	0	1	0	0	0	0	0	0	0	0	0	0
MAP3K14	360	500	391	742	1687	1136	794	1511	1058	447	288	448	1126	708	182	691	613	303	162	297	134	961	265	130	234	311	576	302	325	249	459	606	182	794	117	215	733	186	455	276	1471	753	350	1636	168	454	152	221	110
ABCC8	3	2	0	1	1	4	9	4	21	3	2	1	19	1	7	11	2	0	1	5	1	26	2	14	1	1	32	2	10	1	7	0	4	1	3	6	50	19	7	5	9	12	0	5	0	1	14	1	0
CACNG3	0	0	0	0	0	0	0	0	1	0	0	0	0	0	0	0	0	0	0	0	0	0	0	0	0	0	0	0	0	0	0	0	0	0	0	0	0	0	0	0	0	0	0	0	0	0	0	0	0
TMEM132A	352	1485	180	1445	2970	2120	1983	1907	1757	1745	348	684	1623	7872	607	2774	1760	562	314	612	420	1825	102	429	1042	900	2742	559	499	1548	1063	1883	760	1543	95	241	928	616	2124	1182	1698	1725	2365	984	372	713	707	189	605
AP2B1	5154	13697	15654	12786	20478	18230	16400	18627	24885	4885	4198	5519	14424	14655	4373	12868	8204	1593	4075	2431	6911	10544	7184	2285	3668	6890	14199	7911	3593	9471	8572	8050	5052	22080	6995	8218	7681	15406	4110	6805	29381	12415	6752	12457	7127	5788	5630	4669	897
TAC1	168	5	1	0	23	250	452	2	665	3	15	0	1	3	2	5	279	0	107	2	7	14	5	6	0	9	6	555	8	3	20	2	25	5	3	549	1047	1	7	16	0	85	10	129	1	1	0	7	9
ZNF263	702	1079	870	2433	1654	2059	1349	2885	2168	933	933	615	1618	1492	468	1604	1356	170	487	283	330	1567	1135	369	823	662	992	1338	978	544	1102	1155	570	2070	326	657	1298	709	790	948	2391	1569	432	1868	725	680	469	770	138
CX3CL1	226	244	1055	2919	33094	744	1323	1093	853	215	76	1616	2643	458	257	855	640	711	172	145	128	2298	154	48	124	1276	589	516	509	614	190	5312	596	1196	218	101	1190	248	4657	258	542	1316	1949	557	136	747	147	345	116
SPATA20	744	1633	1800	4132	2139	2503	1968	1921	2142	1836	466	1349	2415	3272	773	2429	1243	1045	731	838	1090	1330	428	143	967	1988	3705	1577	2010	1066	1159	2315	1699	3674	143	443	3505	1067	1328	847	3003	1598	1709	2106	1101	1011	1038	708	775
CACNA1G	3	4	1	6	8	11	14	2	64	7	3	1	16	2	1	11	2	1	3	6	1	4	3	26	3	2	1	3	0	16	12	2	3	9	6	3	13	0	5	5	0	16	6	21	3	8	0	0	0
TNFRSF12A	433	1726	1055	3346	5082	3420	2549	5807	3885	833	857	928	3939	927	361	3225	2814	462	564	735	1325	1616	437	128	1171	1475	1278	961	1050	1612	905	1494	579	2349	248	1229	1520	852	1601	1514	2025	3265	1406	9709	486	747	541	3313	576
DLX6	18	67	0	339	0	48	8	82	92	72	0	0	0	0	1	2	1	5	0	3	33	0	5	13	0	4	21	3	3	2	8	0	90	5	6	18	9	1	0	53	576	2	2	2	1	19	1	31	0
MAP3K9	238	384	300	1321	1932	555	523	780	1570	369	200	267	807	628	500	349	223	85	91	102	95	596	751	752	363	343	546	247	567	259	338	291	554	1070	602	104	910	384	449	167	1049	750	375	592	511	210	98	115	20
RALA	1589	1975	4254	6602	4537	4627	3971	7286	5487	2000	1944	1777	3921	3266	1861	3470	7723	324	1871	742	1491	3781	3581	1934	2435	2505	1480	2132	1475	2207	3533	1543	2632	7207	3272	1694	5363	3127	1404	2123	4134	3534	1858	6247	2798	2293	1545	2628	399
BAIAP2L1	1801	2518	9181	6106	4148	3254	4867	7819	4731	2340	2396	2678	6145	2778	1981	3191	3767	979	807	1587	1942	2243	2237	739	2247	3347	3473	5475	3063	2372	2509	1427	1889	8869	922	1692	3901	1388	3007	1634	2534	3487	2394	6698	3564	1310	1730	2477	1169
KDM7A	769	1351	2933	10627	1494	4159	2555	5368	4082	1913	1289	695	2284	2021	975	1977	2347	149	609	233	375	916	13357	5492	1275	994	661	2281	1538	1111	3979	581	2308	6540	5426	847	4634	1450	1107	1463	5496	2284	854	3803	2684	3136	514	1077	97
ETV1	68	76	311	216	235	241	347	418	562	90	152	109	982	583	819	264	660	58	94	27	69	217	511	533	42	474	96	84	105	58	481	63	125	352	176	65	612	130	176	172	184	571	415	193	95	404	43	48	0
AGK	411	802	1034	2640	1936	1853	1190	1945	1222	730	634	378	1393	1585	452	1286	498	132	335	202	392	685	2463	957	661	439	891	743	571	712	682	100	811	2177	938	381	1745	546	211	538	2273	1034	131	2181	1019	544	402	626	121
ALDH3B1	446	1214	1865	5480	2486	1063	1308	3011	2128	955	374	1930	3780	351	387	1242	836	271	290	1533	588	3689	177	192	989	1651	958	929	1360	1925	403	343	315	1879	108	539	1246	417	1193	1083	1631	1028	1068	1574	795	578	582	868	257
TTC22	908	1818	1912	2195	655	980	1938	1005	1947	464	638	1229	2209	1188	463	591	770	203	213	628	574	1679	373	164	1469	920	1019	792	1202	996	666	736	325	1973	179	303	614	345	958	626	2505	931	656	1935	589	453	817	833	391
PHTF2	195	437	621	988	1263	1026	836	1534	1120	267	334	260	616	1003	308	525	1910	23	294	45	174	489	1475	1338	256	801	229	243	224	366	940	262	318	1169	1236	402	807	627	96	341	1369	1233	333	1324	387	603	128	626	36
CCL26	3	7	32	66	19	11	15	14	21	3	5	13	18	2550	13	19	45	2	119	7	164	65	0	18	3	8	29	4	23	9	11	29	0	29	5	7	8	72	71	6	10	26	5	36	6	34	141	4	2
FARP2	942	2748	2758	5233	4906	3903	2829	2965	5525	1657	995	1175	3300	2476	766	2709	1576	399	663	513	651	2237	4312	2641	1308	1066	1354	1632	1832	1152	2439	1500	2445	5428	2648	1153	2646	2232	1046	1470	4548	1607	1480	2445	2273	1263	1310	1216	240
USH1C	2507	6406	5783	15895	7693	6096	6912	9256	5852	6310	2920	4709	8919	762	1386	10660	4793	901	936	2047	2078	6614	1223	931	3505	2775	4779	4555	4020	2808	2786	1283	5052	7270	753	4188	11884	3517	2411	2420	4862	3171	3958	10857	6280	3660	3781	3615	1513
GGCT	824	1226	1924	4596	2309	3039	1516	5108	3827	596	1018	643	2981	2278	1496	4682	3756	123	517	383	742	2570	1817	642	988	1334	1149	1118	535	1225	1326	705	1328	3758	1307	821	4134	1589	411	690	2312	2250	573	5894	1663	866	661	1792	157
DBF4	266	546	814	1496	2149	2513	691	1725	1752	334	515	362	1093	791	377	1369	1506	43	486	44	237	827	1113	507	304	838	244	423	250	349	503	394	471	1424	1201	814	1141	1099	160	355	1336	840	372	2299	613	394	196	890	8
TBXA2R	27	47	35	113	98	49	81	84	141	31	25	41	52	29	16	82	93	19	39	19	31	54	1	12	41	87	54	50	74	55	35	22	40	67	16	34	140	37	45	79	81	82	51	50	8	46	21	11	9
IFRD1	601	980	757	3410	3125	3099	2345	4099	4939	1029	1057	378	1867	968	900	3117	2637	85	360	157	268	724	2090	2854	683	1166	512	1281	469	814	1613	217	805	2130	1286	1335	3195	853	795	601	2718	1003	913	2516	2526	900	277	1940	103
LGALS14	0	0	0	0	4	31	10	1	3	0	0	0	0	0	0	60	0	0	0	0	0	0	0	3	0	0	0	2	0	0	0	0	16	0	0	0	6	0	1	0	1	0	0	0	0	0	0	1	0
COX10	352	616	807	1202	1494	895	814	1338	1512	338	463	728	1651	1261	383	777	766	147	404	150	309	1345	459	225	517	522	689	653	387	337	581	767	543	1657	668	535	861	720	502	374	1423	564	591	877	723	331	605	407	82
GTF2IRD1	926	2005	1086	7627	3386	4723	3602	5616	6446	3000	2062	1285	2998	1046	918	3213	3899	323	291	1001	707	1777	838	330	1859	987	2239	2861	1045	2572	2287	1942	1869	4672	238	1448	5616	1050	1551	2061	2025	2770	1070	5208	2431	1789	878	1704	332
PAF1	517	1251	1602	3019	3664	3875	2204	2530	2565	1087	652	967	3851	2757	534	2303	2322	822	491	1153	1524	3127	312	141	984	895	2631	1182	961	1262	908	1249	676	2389	277	680	2712	663	1769	631	3525	2077	1009	2241	1293	920	1843	682	562
VPS41	915	1294	2560	2713	3181	3247	2570	4247	4414	1194	1090	870	1807	2205	1255	1679	3371	123	815	541	551	1854	3117	2079	924	1489	1184	1266	940	1272	4007	939	1283	3622	1348	772	2495	1138	712	1197	2776	2047	847	2554	1979	1495	770	998	311
ARHGAP44	483	1334	301	299	340	1892	1280	1113	4904	341	143	159	689	1113	279	206	502	133	26	147	119	438	269	87	309	361	528	635	473	861	634	186	97	258	678	136	668	416	569	421	140	505	265	1378	505	211	396	507	92
ELAC2	759	1503	2519	5189	5317	3207	2772	4044	4487	1053	1103	1928	5013	5425	933	3433	2789	1448	1217	1180	1231	4527	482	449	2012	1983	2872	2073	1603	1799	2468	3914	1492	5200	553	983	2893	2382	1873	1042	5491	2281	2118	2154	2151	938	2074	1239	772
SCIN	286	212	3930	2093	1778	108	491	964	249	225	156	588	1878	1959	172	152	1188	43	75	216	403	299	74	266	138	295	171	238	236	2916	140	119	109	3929	216	334	703	190	345	102	173	366	54	572	43	104	84	485	19
ARSD	1681	2644	7797	6993	1959	4370	3561	5791	3830	834	1465	1532	4567	5086	866	2400	1415	743	1187	1658	2991	1672	3478	345	1671	2310	2917	3790	2876	1241	2254	2487	2351	8315	381	777	5986	945	5862	1784	4427	3668	1586	6410	2758	1976	1348	792	312
PNPLA4	555	971	990	1579	54	1233	668	1567	1206	249	287	420	2368	1222	104	840	745	191	374	422	1106	640	820	56	439	1008	872	684	604	423	253	668	413	1707	163	503	385	395	671	386	1214	898	362	2852	774	553	416	695	265
MYH13	1	3	0	1	3	3	9	3	4	1	0	0	0	0	3	2	3	1	0	2	1	6	3	52	2	4	1	1	2	4	5	0	0	2	3	0	4	0	0	4	3	3	2	4	4	4	1	0	0
ADIPOR2	2123	3141	4149	10734	5687	6106	4054	5684	4461	1839	1827	2162	4803	2605	1217	3503	3691	749	1548	1191	1155	5279	3642	1715	2559	1433	2703	3478	2908	2172	2276	2519	2448	11282	3215	1749	3825	2724	2849	2373	5267	6184	1637	4621	4314	2077	1576	3168	459
CDKL3	2	16	13	25	48	14	17	35	19	11	11	5	27	19	2	11	21	4	5	1	2	24	66	47	13	10	5	9	4	3	24	3	11	15	35	11	31	10	16	1	28	19	7	42	14	9	6	17	5
UPP2	5	3	0	9	5	2	0	0	3	2	0	3	5	3	0	2	5	1	1	0	0	1	5	18	0	1	0	0	0	0	11	0	0	2	22	1	3	0	1	0	4	1	0	7	1	1	2	0	0
PRSS21	0	26	11	8	28	2	8	81	5	7	3	12	5	43	5	9	14	24	190	11	6	2	196	0	4	5	5	1	13	3	2	8	1	10	3	4	7	6	1	8	12	15	16	6	1	47	1	8	38
MARK4	244	710	756	1327	1802	1654	884	1270	1283	421	370	521	1012	1500	222	784	729	177	189	300	307	984	323	180	460	455	784	389	690	410	754	937	365	804	133	283	933	329	1327	630	1295	755	634	1127	366	548	731	46	210
PROM1	3555	10813	13977	2500	14218	3517	3707	12167	114	4581	2299	3729	1855	1121	4214	555	4682	995	239	733	688	10213	2060	2312	3669	3693	1510	1391	6325	601	3322	1047	1287	5891	10	2798	2597	1592	1134	1145	1841	6212	1801	4386	3555	1669	2233	612	197
CCDC124	956	1399	1047	3768	3897	4568	2258	2726	3475	1153	1234	1428	4365	3287	545	2970	2516	911	716	1184	2273	3602	110	60	1783	1212	3880	1208	1092	2003	788	2388	705	2870	93	979	2932	1275	2019	953	3195	1855	1388	3465	451	859	2109	1539	1207
CEACAM21	13	12	24	21	106	48	54	40	82	32	8	42	50	80	9	75	12	22	52	10	7	34	14	2	4	33	27	15	23	19	57	55	29	36	19	13	297	22	30	29	43	35	88	30	9	16	2	3	11
PAFAH1B1	1359	2314	4732	5548	6853	4399	4101	5748	5842	1475	1536	1815	4753	6999	2291	3275	4729	740	1469	716	670	4522	5289	3922	2036	2794	1655	2387	2451	1685	4846	2733	2759	8213	5470	1150	4438	2796	2093	1851	6237	3779	2341	4900	3810	2207	1593	1488	457
NOS2	1575	6893	3272	283	2452	1034	637	90	1385	1761	313	6578	9408	451	3887	371	1683	2465	1540	606	278	1654	8	63	3248	5047	6068	281	246	1781	361	941	208	2976	651	688	566	475	13103	75	3336	1392	4965	741	292	1797	1327	2551	456
DNAH9	4	11	8	4	213	24	45	31	17	17	7	6	11	4	2	39	9	0	6	5	8	4	7	57	1	19	18	13	1	4	24	1	4	17	8	6	10	3	47	4	13	8	21	8	26	4	7	7	6
KIAA0100	2334	5401	5146	6771	14907	8133	8160	10751	15453	3682	1838	3764	8180	7027	2389	5612	4135	1312	1732	1767	2303	7417	3065	1705	3083	3107	6936	2964	4042	3494	7751	4709	2849	11050	2266	2091	4792	3935	2169	3183	11211	7184	3927	6967	5583	3069	4472	2515	709
SLC13A2	123	462	11	208	4	1479	522	523	462	564	0	0	10	2	49	772	268	25	1	431	58	7	51	2	1	6	1663	78	479	170	15	0	252	14	63	681	170	50	1	120	3	111	0	2936	12	23	171	18	676
GAS7	265	244	214	534	908	1090	1518	743	2110	303	193	375	147	305	88	375	1133	113	278	159	46	1147	525	563	283	430	177	340	880	454	704	469	301	1116	580	73	1433	213	264	655	857	1477	408	276	187	1072	30	58	77
TRAPPC6A	494	742	793	1938	451	2020	1172	2220	2112	359	392	960	1813	1920	267	1656	657	228	317	849	956	1135	111	19	634	536	2019	651	842	1479	621	420	494	876	27	759	1528	463	407	936	2044	627	489	1698	143	370	1536	416	337
MATK	21	33	35	104	282	83	308	99	270	23	19	67	137	76	17	101	85	57	67	27	17	158	1	10	27	40	89	24	477	67	94	102	21	120	9	14	77	34	45	45	1401	148	85	31	7	74	19	11	33
CEACAM7	8956	14863	52468	2637	34	3409	18075	592	7270	1240	718	8165	10616	24	962	356	5142	375	2257	602	157	22	58	1086	6200	304	91	3026	1148	5084	1509	111	2197	4044	1172	64	608	872	7660	5331	1154	5389	4008	15398	1418	299	533	14213	466
CD79B	50	57	51	23	191	38	87	24	89	31	12	69	60	45	13	342	67	19	85	68	12	168	16	8	60	41	46	23	40	110	68	40	20	66	10	24	198	28	54	62	133	134	56	46	15	73	15	14	64
SCN4A	3	5	2	4	1	22	11	3	8	2	0	0	1	3	1	24	1	0	0	1	1	4	9	7	1	2	8	0	8	2	6	1	3	2	5	2	39	5	4	3	5	36	0	3	3	7	1	1	0
ST7L	158	220	367	607	536	484	351	468	563	145	291	173	542	700	171	299	314	21	168	38	161	447	811	570	149	227	143	168	173	85	349	191	176	407	573	125	321	381	173	83	560	364	282	1059	434	252	159	405	46
TKTL1	3	1	1	1	5	2	2	1	1	0	23	8	4	0	97	1	2	0	0	2	1	1	4	34	20	6	0	0	49	1	1	7690	3	2	5	1	3	1	0	1	4	1	10	2	1	0	0	0	0
PAX6	46	23	105	858	145	64	64	174	77	21	171	23	354	120	183	83	102	4	30	5	12	70	489	178	47	67	94	38	43	21	37	127	34	76	298	41	94	44	118	18	130	58	56	71	197	63	12	33	0
RPUSD1	592	1383	619	2142	1963	2752	1885	1941	2594	774	923	1165	2907	1880	413	2021	1466	739	547	1246	2018	1889	131	68	1244	954	1661	1060	1148	1550	525	2308	529	1751	48	638	1166	806	2413	1197	3265	1207	1012	2445	252	506	1157	625	670
RHBDF1	652	1880	1285	3097	1597	1739	2287	3174	2544	1815	1011	910	2563	5302	647	1930	1145	296	295	1388	1009	1422	452	295	1802	877	2078	1867	1553	2071	863	1082	803	2326	82	558	2185	676	4500	1158	2905	2429	1185	2493	664	436	485	552	419
LUC7L	635	1115	232	2882	2143	1046	1196	1969	1130	2437	991	698	2544	1102	1134	2025	1098	197	371	299	305	859	3581	1921	838	910	899	1303	1014	501	1050	633	992	2063	1242	693	1687	708	1141	396	2617	1197	972	1184	750	488	325	407	360
CACNA2D2	35	50	61	168	75	167	143	149	74	44	27	19	42	90	31	177	62	30	7	37	169	40	87	73	35	30	748	49	28	18	43	27	247	56	18	184	213	58	62	101	1228	84	23	76	27	27	801	8	68
BAIAP3	43	36	188	1194	60	106	158	150	463	72	82	92	304	270	98	148	35	58	7	53	106	105	11	46	91	35	189	123	256	262	87	269	73	317	18	8	94	51	265	109	1018	159	52	113	32	41	24	34	68
TSR3	713	1076	1114	2904	2335	2264	1670	2124	2246	581	888	1418	3456	2313	401	1666	1040	571	624	722	1129	2685	216	49	1222	986	1424	1242	879	1057	645	1795	562	2068	85	625	1466	854	1379	1213	2580	1834	1194	2494	482	530	1401	593	962
PIGQ	528	1792	1028	2847	2584	2046	1734	2059	2377	877	855	1379	3849	2375	634	1436	1318	791	414	1036	1274	1629	153	125	982	988	2054	1218	904	1224	808	2156	912	1742	54	479	1675	795	1967	970	2994	1570	894	1907	248	483	1020	587	863
CRAMP1L	207	625	342	1554	867	1031	920	1110	1220	654	351	234	868	698	321	642	390	118	123	143	148	633	612	431	401	290	355	560	561	336	519	552	547	988	219	215	865	308	426	361	1663	988	239	729	381	330	180	274	99
TEAD3	479	1791	1346	2986	2186	2729	2175	2136	2066	952	830	866	1961	1976	532	2098	1823	310	350	558	678	2048	628	403	1180	798	768	1221	1212	1197	787	530	1193	1931	262	533	3627	635	1432	1055	2127	2219	937	3082	792	1015	586	778	232
SELE	44	28	11	25	586	170	143	66	498	257	99	23	9	91	24	42	289	20	174	20	5	24	103	55	112	181	18	16	413	422	78	287	60	642	518	20	74	68	25	54	259	321	96	344	12	636	6	24	7
DNAJC11	693	806	1339	2862	3327	1929	1907	1479	3297	606	1008	1188	3078	2558	661	1469	1038	362	435	308	493	2089	369	202	969	829	711	789	972	576	897	1210	818	3324	505	631	1413	1212	1000	617	3937	1922	1222	1160	1323	756	796	1132	119
FMO3	51	29	34	34	41	19	76	155	54	29	6	16	7	17	24	42	79	0	37	2	4	22	34	67	12	24	4	6	17	34	48	37	52	39	12	37	54	39	10	7	62	27	23	74	20	46	3	1	3
MYLIP	540	1724	799	3228	2018	1517	1877	2155	1580	985	633	447	593	1672	425	1323	1082	149	312	255	219	844	1293	573	580	403	536	909	684	748	840	657	1916	1019	503	430	2211	372	722	1003	1229	1264	418	1706	764	1334	511	836	150
NOX1	3481	8480	9999	9368	3124	26957	19184	15869	12838	4247	2785	2564	2881	651	4351	7593	8998	218	340	271	728	840	10711	546	2487	2931	8884	10617	935	2427	6203	581	1946	8032	98	5505	2463	1085	199	1586	2044	7790	619	9180	12510	2052	295	11199	785
E2F2	274	401	103	1364	1293	667	293	261	656	263	250	535	1561	606	331	364	430	199	288	195	173	1293	185	79	359	503	495	279	342	199	241	739	345	1098	289	258	405	704	232	307	2274	735	485	512	362	165	223	420	54
PSMB1	2444	5701	4844	15588	11688	9079	6143	8547	6468	4426	4527	3652	13383	8020	2099	8664	8396	1942	4160	1872	5515	9282	1913	1541	5804	5410	5040	5627	2993	5886	4139	4416	6046	9097	1211	12365	7980	6239	3487	3332	7791	6059	5063	15400	8696	2763	6476	7025	2093
SYN1	27	47	3	139	45	341	57	85	294	33	43	53	140	12	27	37	30	45	24	81	19	165	290	36	29	60	403	14	64	28	16	14	28	24	12	13	70	17	19	42	125	117	37	177	35	25	25	3	11
JARID2	371	888	539	1662	1408	1383	1516	1338	1251	1061	306	254	675	561	353	1623	1295	244	137	205	154	853	1590	874	599	263	383	720	483	437	1845	532	1320	1302	647	174	1941	442	546	484	1505	1058	530	1058	873	1105	248	268	117
CDKL5	239	211	465	781	399	774	736	501	552	117	104	41	89	322	95	478	271	14	43	42	20	245	2825	1232	151	137	104	136	268	51	924	174	217	260	524	35	367	126	176	133	527	410	127	332	245	282	70	18	7
CAMK1G	9	10	3	19	18	15	31	13	21	6	1	11	13	7	10	33	16	1	11	4	2	12	11	42	8	11	1	2	18	11	24	12	4	21	6	3	19	4	4	4	41	19	13	8	2	14	6	2	0
CDK11A	145	236	301	1250	181	177	413	310	355	219	206	138	1027	253	128	292	145	106	38	155	116	354	160	70	242	123	295	164	306	231	151	129	100	633	90	182	358	100	242	56	926	320	202	482	101	102	137	166	62
NADK	1341	1896	3183	6436	4070	2297	3282	3139	5298	1087	2269	1786	5757	3116	1104	2326	2010	961	1097	931	1558	2948	640	544	2443	1299	1920	1441	2587	4595	1636	2055	1586	4232	564	1352	3049	1895	1241	1860	7588	2986	1812	5791	1367	1272	1564	1774	871
TFAP2B	0	0	0	0	1	0	0	0	0	0	0	0	0	15	1	0	0	0	0	2	0	0	4	9	0	0	0	0	2	0	1	0	0	0	4	0	4	0	1	0	0	1	0	0	0	0	0	1	0
ENSG00000008197	0	0	0	0	0	0	0	0	0	0	0	0	0	0	0	0	0	0	0	0	0	0	0	7	0	0	0	0	0	0	0	0	0	0	0	0	0	0	0	0	0	0	0	0	0	0	0	0	0
DLEC1	21	21	7	111	25	13	58	17	40	17	39	26	59	355	14	28	18	6	11	18	195	22	78	50	53	8	22	36	8	18	35	12	19	63	9	4	30	14	43	3	146	31	22	38	28	8	15	6	25
CYTH3	387	688	998	1616	1299	1913	1768	1967	3628	462	383	656	1085	3158	667	1129	1187	124	208	317	279	1200	638	315	487	927	450	421	691	954	1577	789	419	1851	319	174	1529	416	1315	791	2820	1517	487	1058	436	716	201	474	100
ADAM22	71	24	111	73	261	734	391	241	696	208	49	63	277	838	225	641	355	52	54	39	17	201	1129	348	17	99	173	110	193	14	306	243	57	639	1045	19	167	145	157	41	669	142	204	65	46	226	39	23	19
SYPL1	2560	3497	11116	9163	7573	9372	6231	12953	10146	2293	4609	3117	6604	5553	2524	4406	12991	540	3534	776	1937	6695	8273	2229	3128	5333	2033	3475	2579	3289	3156	3111	3142	11126	5216	4874	6914	5824	1444	3941	7897	5711	2834	15446	4067	3348	2829	5010	301
CYB561	2358	3450	4991	5538	6236	5996	5194	5280	8017	5029	1971	2341	4210	6387	1204	4631	2943	838	1399	1149	1593	5357	764	303	2365	2674	9016	2115	2871	2496	1583	3793	1392	6841	607	1503	3048	2693	3772	2944	11688	4154	2267	4494	2370	1357	2437	2819	431
SPAG9	1836	1675	1118	4205	4376	5763	4907	4291	6497	2311	1803	1076	3020	4482	1277	3095	2728	332	923	401	372	2669	6219	4475	1278	1630	513	1314	1204	1435	4619	1223	1764	5493	5252	1127	2760	1754	1317	2284	3507	3448	1652	2862	3628	2923	270	1714	163
CELSR3	338	354	707	1821	3794	1413	1266	1545	1318	1876	361	148	446	1235	622	170	249	165	30	749	91	313	1330	358	704	183	994	863	104	115	866	42	615	808	242	99	2088	202	398	200	2183	334	757	180	365	408	326	134	203
AASS	13	41	141	201	140	129	110	84	94	120	90	11	17	24	13	119	86	21	32	5	5	73	303	316	12	84	14	45	20	27	325	55	30	208	187	56	243	102	21	29	154	79	39	102	31	137	11	3	0
PLEKHG6	1201	3073	3436	4790	1044	4155	2999	4403	1936	1104	948	1379	2687	378	620	2904	2265	274	121	937	634	2360	343	130	1295	804	2603	2236	1404	1713	1300	329	1981	4100	95	496	2009	337	1019	1909	3291	3194	615	4318	1935	973	1248	1796	417
SS18L2	277	465	402	1298	657	685	474	1320	875	291	438	207	831	478	212	736	666	53	262	118	308	503	375	133	509	348	408	386	395	451	224	318	223	632	232	786	565	362	241	303	816	548	214	2258	536	316	411	245	114
MPND	310	675	875	1372	801	1890	1256	1199	1298	478	369	344	1979	1173	260	849	935	290	263	423	816	1143	55	63	772	320	1455	618	439	687	351	562	288	1103	37	380	1516	473	738	473	1569	707	553	1631	313	482	1036	392	672
MGST1	2081	3032	8052	5293	4985	3561	2615	4132	3379	1756	3599	4044	3541	2192	2267	1864	8042	733	2180	832	2516	7173	832	690	3462	2985	2358	2022	1398	610	927	2674	1809	11604	3201	6770	2170	4106	846	1681	8590	3810	2676	11214	4829	3074	3769	4940	502
CRY1	331	657	715	770	1868	947	1039	1127	1313	426	493	354	1164	1575	314	801	1324	105	445	88	221	1357	633	580	528	593	250	221	367	463	613	612	511	1477	724	514	613	749	580	370	1902	833	479	1234	648	488	242	842	52
PGLYRP1	2	4	0	5	7	4	7	3	3	1	6	2	7	2	3	5	0	2	7	5	1	4	19	12	5	7	3	3	0	8	19	1	2	13	4	7	2	4	4	3	14	0	7	2	0	0	0	4	0
NFIX	2061	1940	2630	8057	4434	10749	6216	4872	6606	1005	3129	1928	6698	5289	1125	3332	4060	918	836	1307	1071	4940	3651	713	1921	2091	2638	3052	1440	1653	2840	2381	1070	6462	1359	735	5914	1604	2118	3632	11622	5104	2293	5105	1440	3496	1083	1922	885
ST3GAL1	323	4868	289	433	1562	1497	3443	1483	1705	961	358	586	511	1257	571	1520	549	138	196	167	79	685	487	831	336	803	288	656	496	321	846	377	531	1968	751	478	1056	985	323	305	2554	4114	849	567	2331	2097	52	383	117
MMP25	81	128	50	57	380	114	150	88	165	109	22	222	149	585	32	41	59	94	120	50	15	157	12	203	73	329	40	63	28	88	101	347	26	264	60	8	140	42	1801	26	174	88	198	77	16	94	27	26	40
IL32	2635	4334	4054	7048	29894	11857	8774	7083	10652	3440	2743	6774	15712	16033	1251	11350	10186	1694	4480	1494	3506	11354	608	219	4781	7488	4925	5601	2423	3656	2189	10239	2274	8324	898	2341	6379	2886	13348	2521	6591	7124	7054	8879	2859	2982	3494	3896	2691
PKD1	567	1249	758	5105	3526	3353	3018	1818	4359	2118	982	1192	2576	3392	1062	1892	831	900	414	1226	445	2369	677	793	1859	1165	2133	1557	2115	696	1957	2151	1091	4187	188	404	3997	795	2428	969	13811	3266	1583	1286	269	1169	448	673	440
MAPK8IP2	56	21	84	193	438	865	109	192	564	30	28	457	284	2373	64	30	8	45	110	184	60	640	13	15	36	11	128	13	38	337	58	63	4	142	13	11	129	98	818	112	966	117	116	30	8	23	24	264	34
MED24	1733	2888	2599	6939	3822	5800	4247	6271	5245	2984	2287	2378	5951	4734	906	4133	2533	1495	740	2028	2384	3934	829	256	1657	1588	22667	1829	2073	2237	1956	3467	2169	4667	402	1388	3534	2421	2661	2005	7242	3267	2002	4128	1795	1755	2630	1620	1063
RHOBTB2	147	254	487	1365	652	700	485	570	1638	229	199	226	546	1389	132	714	287	162	161	489	272	1204	96	89	183	283	550	759	920	350	346	285	1019	800	85	203	2040	272	665	187	1262	687	274	496	232	471	285	105	63
HEATR5B	517	763	1558	2509	2433	1886	1358	1306	2042	526	576	525	1084	1510	510	1218	578	127	301	147	175	990	1403	971	586	595	262	861	765	517	1726	539	752	2517	634	357	1255	478	532	509	2559	1333	434	966	1274	968	253	456	16
SEC62	1894	3073	6260	5223	7710	7004	4495	6320	6317	1293	1919	1687	4377	3058	1574	3662	4375	179	1870	272	932	4593	6355	2855	1587	3254	1124	1768	1667	1378	4150	1373	2101	5203	4336	1480	4449	4306	1742	2450	6065	4051	1110	4834	3563	2788	1422	3602	168
RPS20	14032	17197	15335	62498	23249	53225	23479	79536	68491	8073	13392	10049	40428	72336	10822	47988	44955	1460	12114	1661	12246	54039	10102	4011	17071	12030	16122	13573	11951	14377	19600	18014	19954	34538	5960	19138	27659	13088	16342	10881	32425	31255	11027	83568	16958	23096	26562	27754	1713
CSDE1	7325	14942	18850	23583	28487	28592	19531	19184	47790	4426	10486	8476	18931	25862	6855	15754	17261	2594	6741	2666	3942	19520	16647	6959	4864	9316	6998	8233	15787	7092	15491	10746	12389	24788	15210	4289	12050	11942	7661	7358	25963	22736	8081	34819	19447	13640	6772	9983	750
UBE3C	1805	3432	5542	8576	6120	6071	5321	5347	7921	1838	2319	2076	3004	7008	1772	3476	3948	696	1741	1047	2146	4773	6295	2289	2328	3999	2623	3084	2918	3149	3136	3663	3197	10366	3051	1903	5312	3391	1957	2659	7250	4875	2479	6495	3886	2533	1735	3376	389
REV3L	204	390	529	1554	2239	1104	904	827	1084	320	331	220	509	949	423	598	308	39	182	52	64	1017	4445	3569	286	431	234	329	311	209	1449	480	539	1163	2465	240	893	446	280	230	2024	1031	385	559	881	449	94	251	9
TENM1	2	1	1	4	10	6	11	2	8	1	2	1	1	1	1	0	2	1	4	0	0	10	311	101	5	4	1	1	4	3	14	1	4	13	65	3	12	1	4	4	70	14	5	6	1	6	5	0	8
PAX7	0	0	0	0	0	0	0	167	0	0	4	0	0	0	0	2	2	0	0	0	0	0	0	17	2	0	2	1	0	0	0	0	0	0	1	321	0	0	0	0	0	0	0	0	0	6	2	0	0
MASP2	14	22	14	89	48	24	37	25	46	12	57	12	34	23	32	9	4	8	4	7	2	28	231	45	25	19	11	22	37	4	36	15	47	54	138	14	25	9	43	5	150	13	31	8	21	30	4	33	0
IYD	725	1032	2498	1877	214	2114	1843	5454	1352	1238	777	109	167	246	423	2378	2670	57	60	345	212	979	4902	671	764	235	897	1871	1072	248	2726	54	1329	1847	447	1000	2033	532	89	786	2166	618	72	3205	1871	943	653	571	144
FAM76A	266	206	509	698	900	492	556	478	631	153	273	171	856	270	237	250	529	23	219	50	121	433	933	279	427	291	124	132	234	193	414	211	170	492	389	397	516	411	182	297	715	478	375	490	362	324	210	650	26
TRAF3IP3	66	112	113	127	460	81	225	78	254	87	28	106	206	235	62	190	139	23	111	24	2	170	117	360	51	91	48	56	47	56	163	136	42	312	418	19	191	49	130	36	383	276	127	54	63	167	4	11	31
POMT2	241	375	451	1575	1450	661	783	621	1029	306	217	393	1526	940	340	476	443	190	170	156	366	509	267	361	439	528	864	227	453	281	461	627	485	1284	220	135	588	488	554	263	1674	717	522	629	575	181	185	167	113
VTA1	967	1524	2278	4151	4256	2961	2257	3364	2698	775	1233	1121	2534	3258	702	2124	2766	171	961	177	500	2464	2178	1388	1297	1341	435	1051	772	1037	1312	893	1620	3122	1705	2211	1910	1846	771	998	2622	2307	1019	3311	2213	1528	1001	2060	116
MLXIPL	338	1047	88	14436	1072	1236	2083	3667	547	3928	1316	710	2082	261	668	2383	2318	510	28	1304	623	1171	941	52	977	387	3852	192	2321	532	571	543	446	3777	113	411	5250	142	1641	320	713	497	1559	2497	213	1131	230	1047	423
BAZ1B	1176	2617	4485	8407	9021	7668	4988	6587	9879	2776	1726	1631	5323	7838	1762	4306	5257	564	955	846	1234	4315	5261	1678	1617	2497	2739	3219	1948	1899	3415	3539	2579	10260	3178	1004	6909	2547	1894	1745	9691	4916	2496	4945	3184	2278	979	1710	439
RANBP9	578	1213	1621	3553	2731	2129	1881	2684	1999	845	1207	674	1611	1669	711	1591	2182	168	606	242	567	2002	2927	1805	1011	1048	544	1117	1179	918	1755	975	1298	2300	1750	588	2258	1242	718	951	2370	1887	871	2580	2162	1402	578	1107	152
ETV7	119	366	164	1209	3275	601	657	222	332	317	280	1053	1491	2534	184	287	964	236	498	208	225	1818	40	42	441	542	241	318	99	232	670	1696	59	606	197	168	757	254	1467	154	321	333	1218	605	246	434	257	95	212
SPRTN	183	379	291	518	938	625	420	763	688	332	277	183	418	343	259	321	669	59	176	87	144	484	510	535	172	276	123	169	345	281	487	182	267	556	522	420	623	389	150	191	467	468	171	1009	289	298	211	389	66
METTL13	764	2783	1437	2474	3070	3085	2094	3014	2875	2031	1158	1169	2042	1669	966	1860	1479	721	635	985	849	2156	531	322	1276	940	1461	1505	1616	1380	1607	1468	950	2708	376	1236	2052	1384	847	896	2739	1752	1110	3301	1466	823	1961	832	572
DYRK4	208	490	975	776	860	532	486	898	401	296	245	314	518	631	191	890	791	134	754	143	830	871	219	369	295	581	995	350	212	220	372	531	245	1202	366	446	421	1864	641	278	6803	725	347	1119	812	291	1457	159	120
ZNF207	2701	5459	4618	11434	8812	8233	6123	11418	8417	4248	2710	3319	6958	8474	2853	5882	6239	1952	2604	2500	2610	6155	12046	9650	3999	3358	5606	3127	2771	3801	5758	3618	4016	9020	8530	5840	6270	4792	2896	2777	8552	6224	3269	10917	4575	3475	2994	4677	916
UQCRC1	4438	9180	9332	21299	15008	10129	9141	11018	15902	5483	7267	11275	32651	16091	3454	8706	9186	6594	6299	8784	15600	16624	532	233	10427	7613	12515	8850	7644	14472	3762	12780	5020	13915	655	12282	8860	8559	9024	7868	20420	8483	8986	19367	10521	2711	19460	6482	5576
STARD3NL	497	896	1428	1741	2118	1560	1206	2804	1981	562	940	545	1353	1090	649	1162	1794	95	771	266	446	826	1008	576	672	1355	499	629	437	645	1828	518	835	1334	508	1588	1511	905	363	794	1137	1039	600	2396	815	645	488	1127	160
CD9	9517	10935	28549	30409	14513	28326	22202	39254	10966	10061	16948	14185	24708	10020	3425	13348	26512	4334	10425	8258	12621	26428	6907	1719	19941	8545	10529	9343	7991	10951	14133	14289	12042	37096	3856	19261	18172	18443	11980	15603	34633	29354	8113	32132	17180	12174	10190	18263	6211
HHATL	0	0	0	0	0	1	1	0	0	0	0	1	0	0	0	1	0	0	0	2	0	0	0	0	1	0	0	0	0	1	0	0	2	0	1	0	0	2	11	0	17	0	0	0	0	0	0	0	0
NCAPD2	1313	4172	2858	8481	10991	9387	3665	4993	7252	2878	1794	2810	8449	5828	1826	4048	4638	1419	1671	1200	1889	10457	1036	623	2991	2562	3033	2873	3126	2134	3319	4527	4573	11626	1160	2829	7184	3708	1060	1949	9744	10872	3396	4786	4566	2062	1688	2821	444
IFFO1	102	181	59	436	451	183	462	229	360	201	69	156	190	155	75	384	271	117	108	160	59	263	104	154	145	237	227	120	221	149	136	180	140	386	115	56	399	88	226	123	610	346	242	128	70	208	51	35	98
GIPR	26	88	43	580	100	17	122	15	81	83	38	112	1090	529	89	103	59	27	2	48	17	73	44	85	51	71	70	58	66	58	131	35	19	135	42	3	53	44	156	18	214	35	44	29	29	16	5	13	15
PHF7	47	137	155	542	252	77	205	93	262	33	107	97	617	350	82	86	74	13	58	26	69	129	63	43	133	120	60	46	54	82	85	45	77	145	106	36	241	158	72	56	419	136	123	121	141	56	31	55	7
SEMA3G	99	82	169	242	307	238	354	229	352	78	40	34	95	203	25	131	173	35	40	40	22	247	75	11	31	66	53	71	276	83	102	85	85	217	85	10	591	63	61	139	1076	296	61	182	29	342	16	46	4
NISCH	797	1884	1311	6796	3983	2392	3078	2891	4001	1856	1277	1414	3844	4006	1134	2166	1301	835	504	1037	666	2108	938	852	1704	1257	2685	1611	2562	1334	1675	2367	1143	3490	449	784	3430	990	3016	1304	7722	2220	2264	2173	965	1347	923	473	656
STAB1	622	1707	412	2674	3057	1060	2499	1316	3198	1487	513	1257	780	3553	547	1177	782	1053	487	1348	270	1988	316	1202	495	1645	864	533	2150	791	1554	858	762	3617	583	492	2601	493	1276	706	5367	1983	1307	941	296	1651	126	163	537
FUZ	39	73	225	762	83	732	594	48	575	315	178	150	86	74	74	254	156	32	37	29	69	48	96	88	309	39	25	23	270	137	338	44	33	132	11	123	289	67	47	193	292	373	42	786	70	157	281	110	78
SLC6A13	0	0	0	2	11	1	1	0	6	11	0	1	2	0	1	3	1	1	1	0	0	1	1	8	0	2	6	0	2	1	2	0	1	6	4	1	1	1	25	0	18	0	0	33	0	1	0	0	0
IDS	1107	1064	2219	3313	3621	5081	3862	3691	5401	641	1105	705	2547	2513	1083	1716	2424	146	581	397	173	2717	7650	2940	1264	687	951	1026	1441	981	1864	1144	558	3973	2605	540	2895	910	1633	1221	2723	2875	884	3134	1791	2680	227	840	129
PRSS3	1289	3286	4660	6484	3251	4532	3287	6897	2725	1570	2802	3165	8196	5148	1184	4608	4001	2038	1073	3830	2909	6706	366	157	3948	4450	2994	3191	4829	4089	1094	1681	1794	3350	149	4517	4269	695	5588	2595	445	2145	3179	5114	2426	1441	1680	4568	1751
ZNF200	170	577	394	1051	638	636	364	945	485	335	332	323	821	749	219	595	401	68	353	60	121	526	801	409	403	499	264	600	290	168	494	403	299	502	383	359	642	305	206	279	817	475	224	745	364	319	84	364	25
CD4	400	1256	1149	1151	3105	1063	2741	1366	3245	745	306	1452	652	2903	304	972	1505	331	959	395	71	1745	313	476	391	938	336	457	1128	826	1024	1936	569	1558	857	272	1844	569	806	695	3567	2164	1477	668	426	2298	77	157	160
LRRC23	37	195	156	195	224	262	175	519	347	118	83	123	286	254	52	240	185	46	46	68	120	173	36	45	137	87	185	88	90	109	286	56	115	228	47	106	380	131	135	77	328	154	107	305	121	114	96	82	39
BTK	45	89	89	167	366	73	296	161	250	67	50	92	73	201	40	239	161	30	135	28	2	205	59	171	36	146	21	45	139	72	177	171	43	260	172	32	151	55	49	91	401	328	140	50	32	184	5	17	3
HFE	167	389	598	703	974	435	399	841	285	226	355	443	983	763	402	293	467	91	253	106	156	709	271	162	208	782	187	189	174	197	577	241	210	590	172	228	620	529	205	415	802	372	506	674	401	255	215	219	21
SCMH1	475	1318	1273	3753	2573	1592	1220	1329	2445	538	887	545	1711	1342	563	842	1029	175	216	283	645	1504	1082	461	763	1042	871	691	1199	2106	908	720	585	1766	413	725	1986	732	697	897	3186	2288	573	3349	1150	678	597	634	269
FYN	233	331	666	627	3170	463	801	639	873	452	179	482	1378	2076	480	789	828	101	354	143	425	1318	311	1793	567	874	840	228	796	473	1157	453	671	906	780	244	1587	548	649	342	763	1516	733	379	234	760	449	111	116
HIVEP2	289	780	972	1378	2318	1255	1856	1363	2070	589	405	392	976	1087	443	731	930	142	166	168	65	866	1452	1521	459	507	373	511	469	477	1683	620	423	2319	1278	276	1514	234	755	368	1052	1920	465	1012	846	1082	118	406	61
FMO1	10	9	1	10	20	13	61	21	24	10	13	29	75	39	18	151	25	0	27	4	11	33	54	112	11	45	2	6	35	30	22	145	11	12	57	16	46	21	7	23	29	27	62	24	14	9	18	13	5
TCEB3	640	830	1961	3957	3239	1935	2026	1812	3741	572	859	880	3363	3046	747	1453	1273	174	895	195	446	2121	1777	720	868	1458	718	753	1238	696	1203	1237	1209	3267	1329	1053	1610	1162	402	851	1877	2369	1028	1719	1240	948	624	1175	66
LYPLA2	1408	1825	2831	7175	4592	3143	3888	3650	5934	923	1896	2127	10339	2843	890	3609	2964	584	1071	951	1502	4863	438	210	2182	1837	2408	2196	3361	1924	1194	2675	1539	4123	269	1775	4222	1630	2242	2264	4948	3626	1502	2868	1113	1249	1795	2553	722
CLCN6	162	211	160	1176	893	655	717	602	1001	269	317	253	807	560	228	422	324	98	98	140	59	498	528	404	314	295	268	261	695	219	398	308	314	750	308	146	662	165	478	269	929	567	494	224	340	348	97	257	45
MRC2	612	805	767	3661	6460	2522	4912	3157	3733	716	622	1039	657	1453	350	3683	4139	428	537	614	316	2744	221	986	848	1322	640	667	2580	1038	3082	2009	651	4086	227	192	3828	716	1308	1679	2275	5274	1278	1190	212	2111	325	187	247
NME2	6	25	17	100	64	39	31	41	74	6	5	12	99	62	2	41	67	2	13	1	7	53	0	4	16	14	15	16	9	13	10	14	2	42	0	44	57	13	9	17	88	65	8	64	4	14	34	18	0
SLC6A7	36	167	37	298	12	9	109	25	141	55	28	65	800	11	222	70	36	18	12	50	54	64	22	37	72	91	442	134	105	77	67	10	74	377	73	45	186	96	37	8	1921	30	441	94	19	5	44	25	27
TSPAN9	300	737	457	2345	1537	1956	1622	1830	2479	696	428	431	714	1112	277	1642	1499	242	348	368	269	1925	366	213	783	593	1039	684	1339	959	879	1084	568	1361	273	351	1766	457	1418	655	1345	1933	613	1274	515	738	366	465	312
BTBD7	455	816	1481	2832	2151	2196	1806	1729	2486	657	482	681	2030	1685	662	895	946	171	397	125	216	1333	2703	2000	813	761	620	690	1335	372	1388	824	1262	2301	2308	453	1410	1059	442	727	2566	2056	739	1332	1423	903	382	459	112
APBA3	227	650	291	1028	1080	1222	737	617	1083	697	473	393	599	916	168	737	713	307	198	341	534	523	129	162	393	421	876	435	406	439	629	654	245	699	75	542	954	347	596	398	1027	367	417	948	142	297	594	519	516
MKS1	316	447	414	1020	811	905	672	955	961	396	328	261	968	721	221	543	424	173	159	135	233	630	172	132	287	363	1308	273	323	301	410	381	296	694	78	265	576	316	409	276	1159	580	228	701	395	226	282	323	81
ABHD5	234	394	588	641	658	410	463	569	630	153	284	197	504	493	161	373	486	60	239	113	129	392	375	559	247	440	191	222	253	348	306	245	194	780	427	360	264	442	122	258	520	602	243	969	522	207	332	220	44
KAL1	93	53	44	477	403	324	985	865	240	160	117	170	44	312	56	282	2441	58	101	14	33	327	1450	535	86	242	65	67	217	120	670	165	131	745	399	47	295	248	89	342	193	1761	135	148	39	414	33	69	12
AKAP8L	366	1022	768	3269	1792	2249	1567	2014	2421	1045	574	366	1599	1882	417	1615	1401	280	182	366	392	919	286	247	786	417	1232	949	622	959	974	774	597	1631	171	369	2115	494	954	493	2851	1216	672	1797	857	627	476	633	185
MBTD1	526	663	744	1390	991	1721	1307	2155	1705	542	439	268	826	878	501	936	1023	39	222	70	85	976	4379	1455	303	395	149	437	288	217	1666	375	724	1373	1635	258	1048	510	296	589	1848	844	256	951	650	940	238	618	10
UTP18	969	1317	1305	2722	3188	2634	1788	3563	3330	878	1237	819	2157	2374	641	1865	2116	125	1026	195	540	2557	818	355	963	1106	614	745	725	987	1137	1141	1000	2632	565	1214	1172	1803	644	1117	2295	1782	817	3103	1472	1022	1156	2589	69
RNF216	545	1214	1857	3017	3236	3725	2697	3667	5265	1275	721	691	1984	2563	1006	2723	2000	468	552	1058	646	1856	1361	935	761	1370	1759	1356	1110	874	3156	1619	973	3558	566	504	3535	815	1117	1030	3091	2086	932	2542	810	1144	631	705	332
TTC19	1104	1241	2182	4015	3770	2420	2085	3860	3742	747	1191	1223	3822	3637	1392	1661	1499	423	1679	337	1067	1663	3502	1309	1204	2061	1455	1915	1152	792	1369	2703	1392	4818	3353	826	1737	3474	1068	721	5873	1551	1587	2358	1680	953	722	925	162
PTBP1	6215	13650	8929	30819	27396	26101	15958	19069	24753	8645	7856	9960	21804	16548	6649	13478	15841	3588	4549	4332	5839	19205	3908	2116	9326	9213	12003	10543	8219	7834	6053	11300	9346	23271	3269	6650	20033	11474	7057	7228	25595	15769	10869	21987	7558	5735	8089	11712	2761
DPF1	4	6	5	48	38	36	31	9	26	9	6	4	28	88	8	37	29	24	1	7	7	91	46	18	13	16	25	7	39	9	8	38	5	11	6	14	12	4	94	7	26	13	10	15	8	8	8	15	1
SYT7	1210	4470	1036	10009	2840	6961	5403	4764	10670	1154	1461	218	625	709	644	3340	524	124	176	1599	348	460	1719	740	1801	118	1968	1176	484	3263	986	686	2195	2818	263	502	4912	1150	402	4129	3781	3172	137	5517	492	2218	531	3230	242
LARS2	870	1575	1239	3757	2772	2579	1702	2037	4277	889	854	821	1800	2996	434	2012	1155	576	386	643	501	1884	1166	272	1025	766	1313	1529	1065	990	1018	1570	785	2826	720	769	1280	978	926	904	2893	2101	686	2272	1585	867	1230	461	242
PIK3C2A	710	1588	1855	3542	4054	3203	2535	3296	4587	1124	799	531	1882	2101	979	2634	1889	95	472	111	135	1933	6671	5097	746	1185	347	772	1222	728	2976	805	1822	3668	6395	924	2415	1307	492	958	2888	2039	848	2406	1911	1752	273	1473	20
PLAUR	633	1735	2084	3733	4780	4692	3444	2414	2891	1611	873	2032	4487	4663	818	3372	5564	984	1630	1270	1469	2795	515	1120	2622	2419	2547	1627	2984	2491	2402	3381	888	3665	875	722	1287	1617	6436	938	3968	3766	3690	5589	1379	1534	2245	2535	734
ANLN	472	1359	1210	5394	7580	4359	1452	2659	3783	772	867	874	2887	4425	2115	1664	2739	155	550	296	832	2579	2487	1885	602	2161	666	1062	1047	1203	2348	873	1909	6239	3476	1227	2074	3099	162	693	4042	2414	743	2700	2034	611	406	2025	52
WIZ	791	1624	1270	3828	3771	3716	2880	2643	3589	1396	1143	1087	3806	2909	748	1727	2237	506	582	763	640	2594	831	377	1559	1389	2400	1953	1314	920	753	1937	949	3224	396	584	3394	1166	1393	1477	4276	2389	1614	2219	543	1377	831	1273	259
RABGAP1	882	1263	2855	7149	5931	2149	2425	3966	2673	571	782	752	2392	7844	761	2087	1511	195	467	264	737	2537	3172	1518	908	851	845	1364	1997	1451	1846	1476	1516	2377	1325	584	3292	868	1284	1138	3876	2748	943	1671	993	1308	648	904	55
DCN	3337	2416	1224	3291	4821	6746	16512	10376	10217	1975	3978	3388	469	557	774	15058	37129	368	4393	1080	1001	8196	2102	11649	4140	7545	1327	1897	5876	9568	11883	1315	2656	9198	2156	2129	6833	3551	1593	6982	6309	14492	4914	5169	2034	9571	823	2388	708
QPCTL	226	619	438	1246	694	420	523	983	849	362	432	402	848	1022	209	697	641	174	205	392	324	409	146	76	396	386	801	439	427	429	285	381	204	827	49	462	690	533	405	353	1423	426	436	1404	288	175	887	848	219
PPP5C	862	1994	1434	4320	4374	2233	2428	2882	3392	1962	1439	1939	6489	4045	905	2936	2989	892	825	1419	2293	3246	930	645	1048	2079	3095	1577	2294	2225	1630	1772	1478	3478	466	1892	2250	1629	1831	1335	5137	2501	1923	3527	1730	843	2419	2126	687
CEP68	320	640	865	2029	1087	2503	1472	1840	1845	436	498	286	883	1563	452	861	695	110	214	180	205	942	2447	1245	506	331	581	921	669	495	1297	467	877	1434	656	169	1559	323	427	620	1704	1828	314	1206	729	814	299	442	57
MAP4K3	593	948	1454	2479	2055	2833	1774	2425	2696	765	948	510	1383	753	715	1838	1744	59	419	92	178	1742	2612	2118	636	893	231	788	912	602	1938	504	1235	2173	1232	764	1546	818	306	1018	1346	1470	436	1704	1825	1292	405	1318	63
ZBTB32	7	21	5	23	111	8	20	11	26	11	4	24	51	24	5	31	13	7	14	4	1	24	35	44	19	16	13	12	12	9	32	25	8	19	14	8	26	4	49	7	48	17	53	13	4	26	10	8	32
TYROBP	314	789	358	1679	2909	616	1567	1151	1677	447	324	1755	1269	1792	164	1022	1521	548	1323	427	221	1447	103	121	350	1157	399	326	1373	1018	469	1808	312	946	510	518	883	465	1159	684	2600	1781	1770	636	202	973	236	211	555
TMEM159	612	1123	2783	2263	1393	2203	1503	2288	1929	429	727	799	1414	1089	488	1767	1770	182	824	181	577	1851	905	318	626	1116	536	987	668	1064	985	1027	626	1432	372	993	1630	1498	843	1204	2595	1340	530	2161	689	588	1369	811	276
GABRA3	0	2	0	4	5	3	3	3	3	2	0	0	0	0	0	3	0	2	0	3	9	0	2	50	1	0	1	0	2	46	2	0	9	0	42	0	60	0	0	103	0	4	0	1	0	5	0	0	0
BRCA1	403	964	547	2289	3303	2140	573	1499	2301	571	564	519	1396	1626	969	721	745	141	246	195	313	1431	1436	623	300	716	490	467	345	470	925	724	570	2012	1479	468	934	865	256	336	1588	1282	531	1145	768	470	269	655	104
ERCC1	415	1010	800	1673	1402	3041	1806	2099	1156	764	991	1040	3294	1915	374	1455	1694	193	372	506	431	1681	362	197	783	957	1302	783	1233	929	1589	632	475	1364	173	1018	1434	542	612	784	2231	1168	872	2801	744	720	1401	1216	446
CD22	31	34	25	75	179	29	135	32	153	19	19	34	86	14	18	44	31	6	29	53	3	343	7	44	31	26	10	20	46	29	36	30	16	78	64	6	335	14	35	55	79	182	63	7	9	61	0	8	4
SEMA3B	899	817	1749	7498	1921	1423	1276	1340	1688	2451	1062	1515	2469	85	537	722	533	365	245	1404	890	3473	264	44	1905	1568	1630	1293	2160	1239	745	264	361	2398	85	58	1173	831	1953	1243	4501	933	2417	872	983	316	945	711	387
MBTPS2	541	743	817	2144	1649	2580	1404	1663	1879	360	516	281	1032	1310	320	984	1195	96	326	232	128	856	5007	1062	889	656	377	496	572	356	866	498	565	2101	1166	378	630	453	558	492	783	751	383	1929	1297	1121	290	617	55
PRICKLE3	310	409	245	1975	903	1289	941	717	971	413	336	399	699	546	197	818	638	162	192	573	242	602	158	51	884	266	880	350	386	385	276	463	158	1273	50	191	503	360	755	312	1199	418	445	1052	280	544	256	323	163
LTF	69	91	31	12	248	106	197	360	229	127	14	16	265	14	29	285	108	17	125	119	16	559	63	25	83	56	261	50	68	29	63	44	353	173	26	100	736	90	6	73	98	163	21	82	126	69	86	13	43
EXTL3	472	832	1102	1695	3988	1864	1194	938	2563	1024	1071	706	1710	2093	434	1531	765	406	444	715	502	2659	560	481	918	993	2290	910	2087	584	1216	1083	1251	3894	299	722	3012	888	998	443	1894	1780	908	1232	1153	722	950	361	188
NR1H4	163	98	160	9	0	2	4	4	5	24	0	9	19	1	3	7	37	4	0	0	0	7	4	14	24	1	3	3	4	0	1	3	47	31	55	3	14	21	139	8	0	35	55	12	52	5	12	2	4
ELOVL5	978	2218	1303	559	7371	3734	3088	4190	7779	1402	251	1087	246	5766	201	2711	1190	220	971	368	496	646	557	2874	569	605	94	782	494	1775	2508	312	1239	3311	4943	2960	3048	1903	165	2155	2526	3095	508	2513	2228	1670	499	2679	95
ALOX5	141	483	290	2848	1607	496	975	842	1130	380	134	1793	925	1232	520	473	572	410	1096	844	526	1522	92	772	271	763	1002	168	421	361	622	1891	148	3409	306	142	426	219	1111	335	1191	1506	1462	655	160	448	1742	31	135
KDM5D	171	1	0	3910	2117	1	665	1548	2	1433	585	579	0	1	91	2	223	9	0	179	15	989	2529	1372	121	2	840	2	3	214	394	0	1	0	1250	363	0	760	1	438	1	1	0	1247	596	240	404	378	4
CALCOCO1	658	2073	1673	10120	2708	2204	3150	5213	2406	2713	779	1090	1903	3049	710	2678	2058	755	445	627	569	3050	1853	948	1831	842	1159	1069	1529	1548	1812	1178	1397	3934	728	525	3346	383	3736	1078	3692	2110	826	3160	1072	1979	637	824	175
UBR7	367	638	1247	2697	2724	2767	1364	2214	2102	542	648	841	2464	2065	758	896	1640	244	752	230	456	1811	1149	433	621	1388	892	659	946	741	776	977	808	2098	874	754	1321	1359	398	766	2501	1750	887	2172	1083	608	645	625	129
MAP4K5	676	781	1035	2717	2420	2789	1860	2006	2131	589	434	455	1460	2239	813	1423	1478	54	291	63	162	1057	4453	2789	645	869	450	579	749	402	1125	650	760	2256	2874	185	1560	1034	474	680	2200	1799	373	1186	1198	1248	269	476	43
EHD3	96	156	142	324	433	452	350	291	557	202	77	115	65	45	41	409	380	48	77	99	112	257	63	147	164	153	102	84	212	150	266	89	132	670	189	71	433	115	875	160	176	468	118	183	86	366	35	234	55
PSMC4	1348	3095	1653	5442	6265	8218	4667	3921	5218	2569	2380	2352	5013	3810	1066	4380	5303	1308	1702	1647	2067	5662	621	249	2450	2366	5266	2500	2497	2386	2126	2437	1443	4411	549	2977	5232	3699	2076	1681	4950	3451	2554	4935	2916	1364	3201	4142	1112
MAN2B2	1237	1876	2574	3261	3840	2613	3363	2935	4180	1065	1140	1414	3112	7326	209	1901	1325	741	629	1037	959	1725	660	409	1088	1381	1863	876	1707	849	2396	1581	921	2630	637	976	2837	1145	2828	1104	3199	2392	1713	2676	1273	1138	617	738	268
SLC7A14	1	0	0	1	14	51	12	1	14	0	0	1	0	0	1	0	0	0	5	0	1	12	3	52	0	3	0	4	7	1	6	0	4	3	13	0	33	0	2	0	1	19	1	0	1	0	1	0	0
CLDN11	15	25	0	25	67	33	81	47	83	23	20	4	7	11	11	80	40	7	12	10	2	44	67	79	4	31	17	28	20	26	80	5	21	22	80	9	51	7	22	60	49	79	11	24	11	62	4	43	1
SLC25A39	3708	8205	4692	17323	12120	10557	7828	11473	15074	4789	5784	6347	18859	13854	2613	13092	5420	3219	3767	4823	9120	10581	1091	292	4447	5434	8812	4634	3674	8464	2611	9700	3510	10830	854	7611	6466	7051	7164	6364	15681	5824	5976	20352	2501	2606	6110	5891	2729
MVP	6472	12535	21056	29971	18750	25406	23092	19066	19812	9975	8362	12574	42389	16842	3444	12935	11858	4149	4666	8697	9044	20271	1086	1010	14049	6471	9141	13571	10507	11775	9348	7596	3569	26585	993	3988	18115	7729	11270	6527	24749	13202	10148	16727	7332	7723	6613	6257	5020
NUB1	1084	2088	3894	4630	13556	5876	4670	5666	7134	1612	1377	2254	5508	6231	1017	2930	4281	332	2141	543	1085	5182	1708	773	1446	2561	1746	2109	1298	2116	1715	3539	1434	5341	2676	889	5486	1681	3524	1272	4375	2858	1804	4852	1754	2456	1069	3338	475
PGM3	526	1764	2382	4569	3546	2345	2065	2612	2326	1437	845	870	2181	2987	760	2002	2210	250	907	237	541	2156	2217	2966	1098	1584	687	1018	735	823	2716	899	1215	3198	1843	990	1769	2353	953	644	3617	1775	934	2750	1608	812	1144	1408	60
RWDD2A	134	489	250	553	559	286	359	528	360	346	260	237	400	386	109	354	389	42	219	26	78	298	180	206	150	357	140	192	117	140	331	115	211	400	187	222	302	326	328	137	604	254	220	531	189	228	139	272	10
CLK1	771	1101	533	5801	1926	1658	1928	1759	2805	1993	1350	545	2647	2262	1404	2839	2725	120	467	173	292	1045	2666	2799	1280	839	752	1190	1262	1168	2188	673	1467	3438	1477	1604	2318	998	843	643	2327	1773	756	1903	2149	1725	405	965	75
POLR3B	188	457	516	1593	943	649	516	639	905	260	220	276	424	1111	289	408	700	237	254	108	234	983	398	271	272	401	424	296	322	296	328	572	492	1351	419	276	415	469	198	222	881	665	239	616	733	319	286	347	39
ANGEL1	662	834	1040	2801	2776	3174	1893	2501	3194	913	651	561	1137	1775	579	1215	996	250	395	352	340	1168	1583	619	1460	676	1313	712	1369	949	788	686	850	2016	634	694	2079	708	491	780	2849	1776	529	2158	1071	776	539	374	147
RNF14	890	1320	1953	1853	2036	2141	1759	2072	3116	591	1312	617	2343	3049	496	1394	2223	125	932	217	392	1407	1696	559	780	1406	464	793	582	825	1605	511	738	2134	973	1494	1781	1028	499	571	1421	1933	626	2949	1627	826	731	1936	75
DNASE1L1	288	523	797	2177	863	1728	1251	1562	1610	313	387	476	1049	1597	296	841	806	174	239	684	320	713	413	67	889	343	614	352	405	604	632	266	194	1583	116	437	1465	411	542	608	1325	843	306	1255	367	569	514	374	176
DDX11	334	638	378	4206	2726	1716	412	684	1753	1102	546	735	3109	1197	900	1025	787	744	266	440	418	2481	203	286	677	638	1989	495	620	398	645	1495	1021	3801	346	455	1008	455	1296	201	3804	986	648	1482	873	604	252	870	119
HEBP1	327	880	1187	2742	1204	1250	1716	2679	1461	617	422	639	901	1265	329	2227	1174	364	504	346	613	2528	429	494	959	600	986	1056	464	475	805	1008	1222	1524	340	409	1633	400	742	723	2464	1110	516	1257	1075	1069	922	786	644
GPRC5A	5506	14926	28038	25808	29252	30930	19505	44609	16947	7858	7550	10807	11808	4588	8577	13084	15570	3974	2617	4033	8321	47808	23390	5990	11803	8667	11908	32393	17540	10064	8262	24259	4655	64515	7839	3638	6857	8490	39918	10073	17970	27566	14127	23979	24251	6856	6841	10126	2029
MAMLD1	21	48	54	100	114	67	132	80	145	58	16	129	63	453	24	50	67	43	100	29	127	349	78	71	22	183	32	31	77	54	39	22	41	184	59	16	179	84	25	34	2283	139	119	54	23	82	42	12	3
CD6	114	275	361	257	816	166	251	135	300	227	31	507	697	1487	102	291	122	164	220	121	63	367	47	48	136	160	270	163	119	156	92	520	110	395	115	67	517	92	470	114	509	305	496	486	115	206	85	52	103
TACC3	541	1781	841	6601	7188	2247	1731	2246	3609	1900	1232	1733	8634	5014	764	2071	2080	556	871	476	1624	3550	154	202	813	1964	2236	1419	2486	1091	1551	2888	1410	4645	304	1587	3272	2828	1314	542	7386	2699	2324	2831	1625	696	1550	1595	353
UFL1	687	1121	2436	4602	2796	2766	2126	3038	2079	553	822	554	1626	2269	802	2149	941	91	583	80	89	1650	2658	1671	552	1061	263	971	404	466	1694	556	1278	2770	1691	520	1945	1295	409	508	2381	1878	414	2449	1823	787	310	1150	72
POLA2	291	878	333	2849	3048	1867	684	1180	1751	679	457	744	2773	2302	674	1138	837	600	358	578	930	1617	356	384	560	970	1079	600	475	811	429	984	593	2082	333	676	1568	1079	494	433	2274	1181	913	1991	542	316	517	784	219
ZC3H3	828	1473	779	3410	2224	3007	1602	2111	3898	574	687	1237	1855	2276	729	1166	1125	382	350	768	566	2132	154	181	888	581	1544	895	1610	1224	525	1044	697	1992	68	408	2796	573	1690	1267	1597	1303	882	1514	213	879	719	1256	207
CAPN1	5170	11547	5996	24994	18144	15749	22304	20033	23613	9990	8762	13581	35426	24971	3918	13308	11896	5219	3425	9265	10168	18413	1037	435	11293	9017	9089	9160	10195	13795	5307	8591	6535	20670	685	8112	14832	7910	8431	10354	18601	12183	13893	17718	4910	5718	8603	7889	6360
ACPP	187	385	388	638	115	240	94	453	446	74	119	113	505	62	176	31	114	52	99	40	155	123	115	126	273	200	131	55	52	385	21	24	254	489	115	159	173	464	38	94	520	244	88	282	73	40	200	322	18
MDH1	1753	3411	3645	6797	11708	7286	3845	6705	7150	1876	3562	3388	8876	10198	1558	6842	5094	642	2309	753	2063	6404	890	946	2351	3174	1866	1819	2403	2662	3023	3020	3216	5525	1359	5834	4319	4019	1741	1991	6381	5297	3096	8467	5485	2341	3511	5121	434
SLC30A9	1491	2313	3278	4181	4590	3252	2684	5236	5774	1219	1650	1677	4436	5436	1544	1980	3516	170	1870	203	544	3643	3906	2248	1035	2615	780	1532	2143	1009	1991	1780	1725	6117	6151	1655	2223	2887	1400	902	4381	3209	1849	5102	3353	1919	1287	1860	62
MTMR11	813	3177	2592	7228	1155	7091	5747	4270	17442	4915	1157	2218	1776	133	863	1618	3832	262	188	474	239	1544	2893	2475	2264	928	864	5723	1867	1256	2711	1218	996	3876	2096	4157	2334	1150	676	1659	819	1353	1374	6345	1482	1363	696	2337	851
COX15	851	1689	2004	3921	2424	1700	1499	2303	3379	864	1092	1316	2993	2467	861	1410	2038	367	1013	425	599	2803	1892	949	1414	1694	1059	1022	1256	1126	1544	1275	1145	3421	2375	1448	1925	1499	794	927	4039	1857	1408	2590	1978	861	1160	1200	117
CCDC88C	527	1143	1396	5933	5755	2517	2661	2374	3268	799	389	1010	2639	1925	1091	1860	1121	414	337	346	304	2999	917	494	1132	1600	1397	1114	2716	887	876	2242	985	3685	898	496	1492	756	1403	815	4004	2393	1269	1548	1088	1060	498	441	215
YAF2	229	387	312	898	797	682	561	961	449	291	316	196	491	560	237	749	1210	45	340	42	100	678	1959	1486	322	372	173	292	209	186	542	242	407	801	1678	809	567	435	189	255	603	452	224	1216	617	527	213	685	48
ZMYND11	895	2076	2259	4486	3989	2835	2788	3955	4405	1102	871	831	2260	3495	624	1264	2974	199	694	279	491	2932	4897	1656	680	1539	755	1067	1151	843	2386	996	1543	3849	3337	802	3455	1578	728	1229	4110	3231	1034	3310	2436	1571	972	650	113
WAS	87	225	176	233	896	150	393	192	410	127	55	269	469	429	42	283	197	142	206	123	27	429	32	61	86	274	99	85	203	184	122	352	67	387	100	40	329	77	344	95	779	428	347	115	60	290	31	28	76
DPEP1	4349	26068	227	39534	89	1782	10211	22890	3802	13979	7491	2494	6424	14	2770	17504	982	1104	1170	8624	1557	75	614	250	4110	38	1073	4240	9879	3020	8268	48	19594	622	192	7721	31178	950	38	10947	3704	3898	84	33585	1608	10162	14247	1546	891
BID	658	3244	1224	3216	2741	2476	1955	3436	2454	1596	819	1650	3179	1813	837	2237	2565	784	1049	1526	2308	2175	726	534	1901	1453	1638	1140	1588	2515	955	1362	1365	1891	695	2010	2245	1535	1034	1685	2270	1928	1998	5594	1289	1023	2567	1889	779
MATR3	30	48	47	379	203	164	114	113	194	114	78	14	128	228	123	116	112	7	31	10	4	85	2769	2421	39	59	31	76	31	16	536	39	67	253	1748	46	193	39	36	20	350	129	77	86	91	103	21	38	3
NPC1L1	3	94	41	36	3	62	8	23	50	45	5	8	1	3	42	1153	25	13	5	0	2	404	16	14	9	2	137	64	2152	5	13	305	852	28	148	34	147	11	34	10	53	42	5	11	942	3	71	3	9
XYLT2	608	1417	1175	2345	1883	1879	1505	1399	2115	664	598	700	951	2577	434	1096	835	392	400	635	1107	1122	277	241	505	917	1572	669	673	751	1311	1172	649	1744	127	547	1568	831	855	862	1373	1265	1041	1988	374	581	572	773	343
RGPD5	0	0	0	1	1	0	1	2	0	1	0	0	1	3	0	0	0	0	0	0	0	2	3	2	0	0	0	1	0	0	2	0	0	0	0	0	2	0	0	0	1	0	1	0	1	1	0	0	0
STMN4	1	0	0	1	9	13	3	0	11	0	2	0	1	0	0	0	0	1	0	0	1	8	0	11	1	4	1	1	1	1	2	0	1	0	0	1	13	2	2	0	4	9	3	2	0	1	0	0	0
NUDCD3	1279	2598	4415	7013	4008	5658	4521	8143	7318	2409	2008	1602	3865	3978	2947	3407	4884	988	1020	2598	1605	3261	1640	989	2049	2500	4278	3307	2456	2908	4332	2313	2204	8144	584	1768	5544	1611	2153	2040	6398	3890	1583	6662	2008	1718	1627	1498	933
ISL1	0	10	119	6	3	24	25	0	25	17	18	84	92	4	59	9	0	0	13	9	8	1	3	23	14	116	47	9	9	10	8	0	0	44	1	38	245	70	0	11	67	21	80	15	6	27	38	23	0
CHDH	850	2201	3212	5158	3842	2917	3179	4007	2922	2159	1542	1427	4684	3418	1166	2337	1618	355	356	1028	940	3908	1088	277	2138	1745	2126	2196	1857	1339	1286	1696	759	4564	222	987	1929	977	551	1613	4615	3272	1636	2807	2270	1171	1109	573	471
IL20RA	229	1132	1241	4043	1894	1908	2049	1659	3665	144	955	585	842	425	378	1388	1407	88	438	179	435	878	641	959	553	365	411	1767	55	685	519	503	1238	1690	544	674	521	593	574	787	2371	1009	384	1929	2089	930	574	882	122
CLCA1	15390	1062	47305	0	48	192	43140	135	49	4090	1098	480	0	77	875	108	613	1931	5604	167	762	6	19	110	1336	23	9869	10	2271	163	24	99	2602	2	239	438	45412	12830	75	9457	12032	12354	4	3200	1227	46	228261	1016	1516
CLCA4	2849	1712	9344	917	4	50	3128	2	14	1045	842	1172	946	1	135	2	1939	82	40	199	2	14	85	16	419	19	5	3	92	406	7	4	211	359	17	28	34	128	23	717	52	1648	42	462	66	16	4	132	55
GLT8D1	596	1172	1645	2710	2423	1621	1572	2231	2726	788	1135	861	1919	2532	651	1707	2100	221	750	281	754	1710	841	455	1060	1414	1091	834	1126	1113	980	888	739	1989	535	909	1690	1378	849	995	3112	1600	719	1563	1143	785	863	560	101
ATP2C1	1737	3209	6085	7663	5379	7029	4817	6378	8497	1470	2297	2532	4265	8491	2145	3537	4800	564	1842	637	940	3788	6571	3319	2298	2806	1882	2600	2418	2228	4220	4468	1993	8111	4027	2161	3727	4112	2189	2631	7431	4800	1771	4582	4356	2507	1568	3485	183
IGF1	14	10	10	7	55	21	64	13	39	8	6	11	0	5	5	34	14	7	21	2	2	22	22	9	5	30	10	3	15	10	66	3	9	40	107	2	338	5	3	12	21	75	5	30	18	37	0	1	15
SLC38A5	1474	623	3013	289	261	4976	4795	212	2403	1447	1173	2286	3152	52	960	4815	7032	1584	112	4090	2344	114	930	313	8048	1728	5522	1709	2491	3259	505	3122	1753	7924	21	62	272	3918	2928	2311	7459	3559	2754	8855	2679	2963	3579	2359	1345
RALBP1	950	1422	3790	2591	5206	3533	2219	3578	5800	662	797	1238	4377	7247	1262	1475	1933	380	888	484	1143	4320	1455	737	1906	1299	1405	1326	2141	2051	1721	1930	1225	5387	1861	483	2073	1745	2106	1375	8935	2616	1172	2149	2200	1235	1732	940	243
RUFY3	304	558	319	1328	1329	508	687	881	1259	343	457	242	835	832	299	666	684	45	182	74	58	512	3074	2434	263	349	192	320	206	150	1143	471	372	1097	1334	322	596	331	318	327	1591	717	319	760	517	473	200	193	14
CNTN1	17	2	1	50	56	66	97	43	84	2	18	6	1	7	0	69	62	1	29	3	2	25	102	72	1	28	2	3	24	9	162	6	5	23	22	4	134	13	3	38	131	92	12	10	10	31	0	2	0
SLC11A1	93	110	65	897	1364	181	722	307	513	154	129	256	760	133	63	451	464	236	242	61	113	476	23	1606	261	531	79	66	937	300	720	520	76	915	539	59	113	187	426	217	1007	1062	1090	95	19	206	58	96	59
WWTR1	458	408	552	2233	7542	1536	1698	1634	2319	294	341	369	189	216	351	968	2149	92	338	96	51	1955	1519	1531	232	420	129	802	585	267	1466	1090	330	1309	1226	170	2351	332	595	513	530	2697	293	775	1198	1674	87	353	25
AGPS	1217	1945	3014	4052	5159	4935	2987	2615	6249	1130	1425	1104	1950	3646	1381	2427	2795	167	1585	247	620	1952	5227	3416	1372	897	836	1322	1384	779	2435	1667	2567	3882	4950	1284	1968	3859	659	1624	5294	3251	1327	2645	5090	2178	1035	2292	94
CXorf56	572	509	655	2208	1333	1571	1278	2458	1660	342	667	382	1007	868	412	1007	1359	78	279	255	212	136	1258	191	957	433	535	407	575	528	749	547	269	1754	311	488	1217	495	585	541	1052	892	339	2176	1249	882	245	638	78
ATP1A2	18	6	17	39	55	332	108	16	243	9	8	2	1	1	2	5	7	10	11	8	0	291	132	6	3	15	12	35	121	15	20	6	53	48	7	1	1135	7	9	16	1	398	1	17	7	59	1	1	6
TTC27	283	531	852	1838	2925	2192	1025	1605	1761	348	579	346	700	1104	332	1131	844	42	251	83	255	1247	548	395	514	449	328	506	508	533	875	490	583	1272	236	480	1009	645	276	555	1041	1194	390	1379	1105	671	451	639	16
ZNF582	6	10	6	16	20	20	29	28	33	4	5	9	9	15	1	140	18	1	15	2	21	28	12	32	1	16	5	2	7	5	29	11	4	27	15	26	56	6	3	26	17	44	12	58	10	51	4	3	0
VSIG2	501	1151	5615	2525	19	384	2114	405	36	278	344	1945	784	114	746	4	203	105	48	580	821	67	3	1	402	124	46	110	1451	2065	2	19	121	125	10	33	1268	377	73	656	4700	1442	6	1810	16	7	1144	205	480
PHLDB1	649	891	1569	4612	1588	1974	3323	2115	3078	673	497	1300	1900	949	522	2205	1588	274	367	670	659	1399	1490	1317	1328	1030	637	771	826	922	1775	628	1167	2466	1196	395	2259	1277	581	1248	7242	2607	1289	1101	1193	1475	421	493	224
MARCO	3	2	1	67	231	103	638	31	563	13	10	64	121	16	23	391	31	93	91	12	24	343	3	159	52	63	5	73	785	36	219	857	28	111	203	8	47	33	4	179	698	1082	359	31	7	142	19	2	9
CYP24A1	6	48	0	5	16	369	99	3	143	4	3	2	0	0	0	5	6	6	0	12	5	1	11	25	1	5	1	10	7	84	7	0	20	187	0	1	5	1	2	402	0	21	1	20	16	55	5	6	0
PRDM11	86	533	142	639	516	800	545	744	856	618	138	174	291	206	96	728	256	87	82	142	81	237	312	106	149	207	317	354	321	74	265	262	663	368	119	390	1040	190	255	305	1013	393	227	479	461	271	201	89	78
SYT13	119	1170	1720	1275	726	1656	1418	1129	853	714	313	1293	4077	46	959	1078	1898	99	383	256	410	5523	1015	383	160	1858	1364	1264	1271	80	372	989	268	4776	1597	1397	462	1621	1281	248	78	2163	3528	899	1311	350	1416	196	133
SNAI2	117	143	99	380	307	211	487	350	371	112	147	123	65	124	65	461	792	20	161	44	35	421	241	1168	170	282	41	56	109	132	215	79	142	557	245	115	317	153	59	177	131	499	155	174	55	203	23	78	45
CD74	12742	33254	24693	19955	286991	20036	47849	26368	50643	16981	6948	30242	19450	140784	13581	21185	34211	40482	32021	11335	15896	56330	3769	3364	7732	85730	19661	13354	17703	30217	19008	152739	7997	37908	24281	8430	34461	13463	125527	16134	73193	48192	37980	22912	11129	38141	10650	8378	10401
HGF	69	125	68	80	112	279	270	218	522	95	114	40	7	35	26	55	208	6	20	19	4	105	608	109	54	97	25	41	86	86	191	18	90	214	173	21	377	55	23	80	98	356	19	133	139	491	14	58	2
ZRANB1	164	349	433	740	819	692	779	731	874	338	224	175	304	607	216	434	464	104	107	85	112	497	830	499	273	214	171	233	320	210	668	324	336	559	349	202	632	249	292	232	803	603	175	590	378	357	181	208	20
NCDN	328	980	635	1351	2143	1534	1280	848	2616	371	356	548	1524	3306	332	937	568	346	208	361	364	1239	206	152	308	498	1058	421	1040	937	463	847	436	1299	116	265	1094	571	650	414	1627	1314	642	1446	249	493	513	489	285
GPR124	395	590	377	2180	1737	1521	1895	1197	3904	635	363	539	403	997	181	1135	1455	309	348	601	211	884	156	506	632	709	318	479	845	698	991	903	448	2156	130	196	2846	427	369	1620	1162	2261	851	684	218	1217	149	428	136
ZFP64	569	1279	723	1699	2824	3463	1403	1590	3792	1113	777	541	1433	1984	476	911	1281	311	303	679	387	1336	771	287	853	471	775	826	1573	692	1074	871	597	1595	198	576	1387	566	686	880	1340	1355	541	1648	656	787	844	600	318
MNAT1	192	179	281	1090	1057	754	330	784	596	153	147	137	642	828	200	410	228	31	159	30	105	532	563	341	293	275	256	150	301	178	311	227	254	635	262	142	275	322	187	133	542	455	106	615	471	317	197	186	10
SAMD4A	219	204	286	855	1294	1457	1233	435	2452	260	191	189	333	371	230	536	388	77	154	110	24	348	1317	1683	217	391	299	215	322	328	795	337	113	1912	797	43	965	129	412	287	841	1153	270	377	234	589	39	233	18
RUNX3	163	1357	672	808	5901	573	735	618	677	229	34	453	574	615	82	411	393	180	207	545	104	639	75	169	382	239	156	310	258	265	177	450	348	601	279	43	577	100	465	153	597	616	543	160	128	1885	60	35	38
MRE11A	445	966	827	2824	2115	3104	1079	2185	1124	604	544	252	811	627	722	1476	1392	59	233	111	186	1260	2723	1796	528	297	418	542	638	582	1121	281	590	1639	930	649	1673	835	226	536	1745	1115	146	1035	649	872	60	816	24
PLEKHB1	1289	569	507	377	4303	1682	1701	6224	650	1305	1263	322	1251	1067	383	1398	1190	138	103	1524	899	892	1933	333	1823	305	1801	914	2437	530	708	55	151	736	61	124	4883	500	277	681	340	1034	288	1974	606	357	1774	136	602
SERPINB1	3286	7992	17486	23022	14682	9370	7225	9942	6552	4466	6938	8861	18417	13187	6851	8209	12996	1108	6132	1031	7887	15495	3175	3452	6808	12156	5533	7449	5423	3729	5253	7062	6412	24926	4475	4715	10773	15348	5164	3040	10175	11695	9270	25482	13075	4565	7894	6565	1243
CYP3A43	1	2	0	6	1	1	0	0	0	0	1	0	0	0	1	3	0	0	0	0	0	0	2	9	2	0	1	0	0	0	0	0	1	0	6	0	17	1	1	0	0	0	0	1	0	2	0	0	0
SLC7A9	25	25	4	15	6	7	10	57	8	219	3	30	5	15	5	6	20	4	3	10	4	3	1	7	28	0	3	5	702	20	7	3	10	1	5	0	317	1	70	0	25	0	11	38	5	19	3	43	0
SPAST	432	763	1085	1653	2368	1926	1106	2045	1631	537	669	403	953	1073	460	1725	1369	29	463	46	117	1080	2194	1172	534	660	174	538	433	248	1690	475	938	1234	1338	616	1187	601	148	697	1339	1052	384	1688	1292	971	245	962	25
NRXN3	27	249	9	88	139	267	129	560	1091	249	10	17	6	24	14	556	208	7	24	9	10	175	561	111	9	42	192	99	87	26	76	16	1184	194	60	76	2678	50	7	121	32	681	17	826	60	250	10	1	22
OSBPL5	728	837	2042	4854	842	1622	2051	1883	3431	964	739	1635	2226	1227	969	1648	1030	498	383	836	952	2035	225	287	1094	1056	1592	1417	1768	628	1123	991	485	3590	210	755	2908	1165	1181	1042	4444	1939	1394	2174	699	738	903	1184	353
AQR	767	994	2807	3511	4141	3038	1698	2197	3028	1098	1013	1002	1254	3709	908	1609	1742	206	740	191	405	1915	3270	1803	669	1121	748	1194	1608	603	1929	1741	1854	3942	1489	957	2143	1802	522	973	3021	2740	1090	2471	2075	1506	779	671	69
CPS1	16	2	1042	30	31	19	39	36	29	8	2	28	6	280	43	32	124	252	8	21	38	43	122	95	4	237	14	1	1301	0	20	805	658	118	57	24	96	171	878	23	616	59	10	8	38	115	4823	29	27
C8B	0	0	0	0	0	0	0	1	1	0	1	0	0	0	0	1	0	0	0	0	0	1	0	3	0	0	0	0	0	4	1	0	0	0	0	0	0	0	0	0	0	0	0	0	0	0	0	0	0
FHL1	428	709	538	669	1016	3007	1905	1109	3574	339	251	184	60	88	129	542	1322	121	572	197	59	1401	1617	430	271	503	136	362	1269	644	390	148	533	1030	261	310	5349	213	122	895	261	2841	187	1093	272	1101	106	387	67
RTFDC1	1957	3801	2461	6198	4501	11853	4781	7090	10872	4273	2889	1306	4401	3278	1027	4720	6207	346	965	1287	1013	5276	1434	572	3650	1400	1933	3113	5712	1921	3508	1347	1803	5393	438	3714	8150	1473	1298	2558	3600	3800	1364	7214	3228	3712	2479	2544	925
GABRA1	0	0	0	0	0	1	0	0	0	0	0	2	0	0	0	0	0	0	0	0	0	0	0	45	0	0	0	0	0	0	0	0	0	0	4	0	0	0	0	0	1	0	0	0	0	0	0	0	0
NLRP2	2	278	1200	6	39	18	61	19	20	26	25	257	123	74	25	2438	11	30	18	12	1	1904	2	22	15	12	3	8	1283	66	28	33	4	52	9	240	3	17	52	292	83	113	9	29	14	19	4	17	11
SLC45A4	646	1024	1997	2104	2362	1729	1418	2163	4247	512	550	1368	2245	1332	926	1208	821	305	509	577	583	3107	324	569	978	691	832	742	1432	784	1483	1193	889	2451	226	288	1416	786	1066	1152	2750	1443	1289	1354	551	869	631	1546	276
RNF10	2178	4919	5025	18571	6312	6687	6149	6335	9999	2790	2700	3509	8726	6471	1622	5363	5659	1379	2128	1539	2210	6261	1892	1196	4132	3678	4527	3508	4642	3985	2776	3904	2890	11430	1910	2741	7058	4384	4204	3097	7874	6528	3221	8610	5790	3071	2211	2856	669
ZNF839	68	116	142	887	462	227	196	194	370	106	41	149	449	673	191	205	206	40	63	26	52	317	126	125	87	231	238	137	134	89	162	210	155	375	86	52	231	145	200	51	761	197	135	195	172	139	92	57	8
ZDHHC6	921	1838	1433	4548	2937	2033	1997	3219	2398	1303	1758	1152	2939	1645	1091	1956	3246	205	599	316	571	1813	1843	946	949	1420	387	1083	813	929	1699	976	1079	2945	1229	2530	2422	1390	642	1273	2705	2117	1147	4135	1547	1235	983	1599	202
GRAMD1B	27	133	38	81	919	207	119	71	157	369	39	1661	555	180	51	264	317	44	81	62	70	1070	125	279	66	277	53	73	1130	43	165	437	78	207	183	13	170	136	772	29	351	188	1018	167	32	132	21	149	7
RNH1	2420	5697	4872	15925	9817	5986	7634	6207	8776	2917	2848	4241	10816	7581	1671	7380	4662	1935	2103	3074	4025	7525	534	373	4584	3728	5930	3057	3532	4273	2416	6326	2204	8222	331	3212	7738	4180	3892	4104	8715	6910	3819	6793	1279	2414	5026	4656	2693
NDUFS1	1831	3567	4899	6823	6671	6651	3684	6036	11581	1786	3258	2919	5387	8078	1870	3610	4398	531	1847	722	1248	4847	7279	2963	2547	2853	1225	2507	2645	3002	5561	3711	3056	8048	4900	3592	3997	2296	2016	2668	7633	4581	3014	6033	6588	2169	2399	3552	285
RB1CC1	1304	1746	1913	3831	2086	7175	3919	5501	8856	550	1008	573	1264	3318	762	2185	3577	82	513	128	221	2034	6757	3482	788	588	317	962	795	539	4497	614	1206	3652	2134	533	2291	739	562	1335	1866	3007	532	2895	1996	2802	459	3158	10
ERP44	1815	3135	5764	7880	3829	3191	3831	5650	4222	1143	1881	2017	4435	6038	1230	5269	3609	285	1911	386	1681	3131	2564	1324	2661	2177	1282	1941	2572	1774	1942	1821	2518	5621	2122	2656	5172	3644	3615	1797	3804	3413	2418	7356	3248	2105	1900	3299	400
ALAS1	1244	2292	4239	4480	10718	2464	2269	3243	3874	997	1569	1622	6664	3855	1120	2778	2796	660	1066	923	1161	3258	348	508	2051	1992	1637	1347	1634	1497	1624	1642	1090	4682	644	1377	2232	1288	2305	1606	3229	3174	2625	3989	3433	1247	1363	1059	439
BIRC3	724	1698	1640	2085	5298	1476	2061	1494	2104	660	573	1718	8491	1595	697	1115	2030	141	1695	145	229	1899	918	2232	734	2622	320	197	272	539	1219	864	412	2351	7765	294	1117	779	4549	335	1404	2575	1406	1745	671	1420	150	1005	76
AKAP11	1015	1498	2551	4710	2925	4248	3408	4622	4986	2054	3093	1251	2287	3184	1584	2616	3723	114	665	225	189	1581	9873	9032	2107	973	354	1722	2287	673	8151	892	1396	4911	7260	1924	4758	1074	624	1491	2741	2313	1735	3557	2731	2805	403	1078	109
GLRX2	169	407	269	391	458	407	249	535	597	254	303	292	487	534	368	369	445	28	220	48	215	324	235	199	286	289	133	160	254	205	223	159	113	478	251	699	379	380	137	190	374	303	191	1296	426	164	258	481	85
SNAPC1	75	97	143	361	375	396	207	342	391	75	84	81	260	455	89	259	334	22	84	6	89	214	150	193	87	175	99	50	101	121	205	55	84	276	169	80	212	122	89	50	356	288	93	319	132	202	122	94	30
DERA	788	1458	2257	2165	1727	1978	1754	2674	1929	718	896	1015	1853	1418	737	2246	2599	149	1138	271	626	1757	818	400	989	1130	625	1040	633	571	1097	793	1793	2786	896	2099	2081	1476	763	1052	2041	1336	908	3920	1663	802	798	1872	137
STRAP	2230	4587	3889	4849	9993	7618	4878	8561	8626	2464	3512	2178	5025	9260	1722	6550	9801	892	3313	691	1616	6752	3865	1386	2871	3135	2442	2854	2719	1525	3019	3766	4320	10311	4807	4838	3798	5352	2109	2536	6218	5730	2643	10052	5622	3901	2471	4632	460
ABCC2	58	1348	6	526	160	56	137	116	1122	1874	218	12	83	14	31	900	529	29	3	20	33	353	161	144	10	19	21	78	111	250	62	5	2062	140	110	61	2460	46	47	63	133	44	22	581	433	266	14	100	10
DEF6	191	920	490	4501	2427	758	817	1132	922	609	397	557	849	1057	371	1444	327	205	157	282	143	1429	89	118	667	680	908	752	837	326	772	683	599	483	95	200	1628	593	1519	406	1261	781	698	1634	920	516	574	363	450
PLEKHO1	251	511	306	925	2278	1208	1158	802	1696	347	217	856	848	938	171	1279	1451	207	677	212	205	1455	194	478	369	759	442	415	1008	478	881	822	219	1106	338	241	1977	296	669	536	1705	2077	842	670	212	861	267	135	153
GCLM	528	472	1014	1961	1566	2139	839	926	2982	260	497	323	1210	892	468	780	826	58	381	96	229	878	1631	853	523	647	250	514	342	317	714	351	401	1476	1520	273	587	862	220	613	1591	1046	439	1619	1317	407	408	1031	34
UBR2	779	1412	2368	5352	3155	2895	2610	2721	4042	1130	1208	1294	2856	4786	870	2173	2237	303	1127	281	404	1979	3246	3246	1182	1022	581	1445	1258	859	4465	1730	1505	3718	2819	1983	2740	1359	1987	1041	4036	2053	1320	2470	1941	1871	555	1077	157
EHD2	730	861	812	2421	2940	2947	3489	1494	3254	799	670	598	646	2809	303	1900	2336	508	657	711	358	2788	817	667	1176	1397	651	662	2243	1229	797	1556	675	2784	429	258	4391	663	1002	1758	1349	4550	1200	1054	303	1875	266	268	218
DEPDC1	178	512	279	1302	1936	984	254	414	1204	134	366	408	1114	1658	486	385	685	29	504	28	262	783	723	351	147	594	137	146	273	392	586	513	454	1388	1674	910	221	1129	91	167	1420	686	431	464	712	177	234	938	1
CCDC28A	312	358	1306	2278	1101	906	711	1429	789	316	474	387	774	713	226	756	644	36	234	67	298	842	372	186	519	329	301	623	512	498	685	247	339	850	165	492	762	255	384	375	963	594	283	1481	823	532	379	465	74
RRAGD	234	60	90	226	270	175	279	166	347	128	111	97	117	149	96	191	173	26	138	21	14	164	307	424	50	113	167	64	117	40	2362	147	59	363	502	76	211	111	43	100	386	295	126	93	159	153	43	44	24
HSF2	190	349	238	758	751	647	445	833	625	234	237	137	472	686	163	474	603	42	173	40	111	258	539	273	213	216	155	210	108	229	404	231	282	446	291	376	450	312	220	165	695	371	230	841	468	324	166	450	35
PHF20	873	2653	1396	3012	2650	5217	3281	3421	5500	1845	1344	526	1743	1587	1063	2655	2190	149	409	367	390	1968	4996	1557	1056	727	738	1444	986	886	3226	801	1321	2499	1648	1750	2278	903	484	1280	2599	2078	834	2842	1910	2069	954	1155	211
HSD17B6	21	68	16	112	123	233	125	249	290	31	15	25	13	35	20	255	136	19	37	19	10	140	26	64	21	37	29	22	144	78	125	67	38	104	41	50	377	71	16	101	196	340	36	152	45	106	16	17	7
NR1H3	302	1572	316	2001	1323	908	1300	1163	1215	1074	366	1048	1062	1406	425	977	1058	416	611	457	273	1085	124	346	441	581	569	688	1071	594	595	1202	1195	740	322	535	1490	371	828	742	1572	1070	784	1504	566	748	868	586	399
TYMP	527	1731	540	2224	20083	1102	2821	924	3146	1186	375	6387	5087	3170	776	1498	2295	2224	1753	1296	682	4948	93	449	1005	2376	1158	982	2068	1721	1415	17755	369	2633	305	271	1205	823	7599	894	4586	2042	3676	814	344	1431	861	999	1060
NCAPH2	580	1495	924	3724	3488	3358	1617	1680	2481	1204	701	1432	4004	2669	726	1605	1488	649	724	1102	1654	1668	55	91	929	1119	1903	678	894	1957	811	1471	868	2209	75	904	2365	1224	1255	966	4393	1585	1300	3857	768	511	1459	2007	598
TOMM34	1285	3522	1312	6924	4958	9714	4826	7936	9329	2307	2593	1392	5077	4446	995	6295	3279	213	705	911	1216	3709	1201	210	2133	1118	1913	2614	4183	1801	1745	2102	1877	4075	353	2240	3987	1508	1351	2840	2765	3211	1349	7766	2061	2237	1328	1577	298
SEC63	1412	2724	4094	7246	7349	4551	4593	6760	5390	1856	1872	978	4002	3159	1723	4558	1831	94	1030	165	498	3153	5899	3274	1834	1225	1176	1809	1342	1346	2816	921	2625	5423	2580	1898	4212	1091	666	1496	3984	4383	1329	5793	4050	1753	538	1916	78
KPNA6	1146	2701	2765	4199	5063	2723	3170	2518	5109	773	1395	1347	3326	5229	1176	1967	1906	372	985	299	570	3200	4374	1558	1460	1624	1163	1263	1565	874	2674	1219	1435	4175	3009	1064	2980	2225	1508	1296	5068	3429	1713	4683	1885	1510	1046	1702	82
VIM	3613	4579	5277	15709	17806	10638	19661	17322	19297	4223	3661	4817	6340	5417	2080	18692	22056	2159	5529	1974	2306	11332	2004	7299	5490	7684	3220	3509	12165	7522	14365	7362	4374	15826	5398	2578	15482	6316	4243	7451	17468	23363	7949	7517	3339	12108	1521	1919	1214
RTEL1-TNFRSF6B	77	275	104	424	317	110	174	154	139	846	325	160	477	63	231	64	51	321	63	115	64	292	164	148	254	190	129	129	350	59	370	111	56	516	37	153	214	13	157	24	318	65	428	205	28	45	66	120	153
FAS	270	344	996	143	1040	507	733	434	570	138	272	471	709	1302	386	199	613	99	877	78	174	1433	402	581	139	912	222	326	228	281	304	804	281	1765	1132	374	506	755	849	150	1378	651	691	733	565	403	125	493	51
RNASET2	2142	3555	3138	28513	2888	3835	4043	4021	6077	2954	1326	1841	4549	3268	1152	5002	2483	383	923	684	1872	3114	2356	1368	3029	1228	2593	2939	1280	3159	1387	1467	3232	4489	1405	1548	4235	1098	2235	1263	5050	2711	1409	14961	3759	1486	3642	2316	1225
CD44	5763	13139	14789	40499	16947	16800	14034	22408	9038	10878	7502	7374	12300	35408	7430	10775	14885	4436	10919	3105	4113	12869	11245	12655	11710	9212	8397	6569	8810	5701	6478	3997	5790	33230	20234	7637	8678	17158	4879	9447	18335	18448	10718	17155	12441	13324	5767	7430	1006
KCNG1	17	955	10	38	16	300	19	11	286	44	3	3	12	6	5	75	2	15	12	16	14	35	9	19	25	16	6	12	16	67	83	9	7	17	3	100	57	15	6	94	6	74	11	64	2	25	294	12	23
AGPAT4	103	130	438	307	374	162	367	200	230	113	71	111	206	62	180	233	277	43	69	50	66	232	130	392	123	279	194	74	235	155	258	54	66	204	530	191	266	284	72	142	647	431	112	108	42	180	177	25	1
SLAMF7	286	590	662	134	2213	172	593	226	703	307	85	744	266	2081	148	1687	534	144	1152	114	7	515	79	362	169	441	100	189	190	386	442	1169	190	603	1258	134	364	227	612	207	1217	445	755	228	205	747	38	40	93
BTN3A1	560	1180	1550	2649	6426	785	1990	1161	1301	957	943	2117	2012	6075	664	1303	2061	465	1587	183	424	2719	691	778	640	1920	470	759	380	480	2310	2449	527	3416	1421	1147	1358	683	3584	416	2331	1063	1965	1367	1314	1883	502	917	135
MIPEP	906	1049	1302	2552	2875	2998	1465	3057	3959	1073	2361	1625	3483	1049	616	1165	2342	89	726	427	809	1804	446	478	2522	922	690	1246	940	1216	2114	1100	879	3434	391	1268	1647	792	404	937	1605	1264	1374	3707	1820	809	748	1901	184
PRKCH	238	360	565	441	1180	248	435	388	677	291	164	352	459	816	252	284	482	94	266	134	56	503	234	595	140	329	188	245	634	268	602	341	178	991	662	110	623	308	417	282	781	614	468	484	169	516	186	44	85
INSRR	4	2	0	1	4	0	2	1	4	1	0	1	3	3	22	4	1	0	0	0	0	8	2	16	0	4	18	2	1	2	2	4	0	4	5	0	4	0	8	0	7	3	0	0	2	5	1	0	4
IFNGR1	1721	4372	5632	8012	6197	4215	5528	6872	3705	1790	2194	2375	6500	2307	1912	3496	8710	281	2500	351	815	7065	1075	1871	1829	4954	762	1314	1403	2924	2735	1740	2667	4534	1605	3662	2639	2720	1365	1779	3809	6096	2751	9510	3456	2252	1552	5348	410
B4GALT7	501	939	950	1768	1307	1443	1099	1109	1755	1031	834	847	2353	1698	788	1010	1116	642	354	829	1214	995	433	162	910	908	1585	525	618	1089	796	651	498	1212	208	1041	1451	875	867	604	2398	1024	585	2378	536	540	1256	1016	809
SH2D2A	88	394	124	280	681	664	337	299	881	96	120	304	468	452	72	297	171	50	134	77	102	458	6	33	66	159	207	165	145	166	101	441	75	342	85	105	184	85	536	153	722	173	353	275	116	167	235	167	108
VRK2	199	411	670	1144	2495	1287	856	1199	1424	178	287	332	661	1480	259	905	610	38	342	40	159	562	846	726	215	399	130	322	156	263	712	630	370	1085	1087	253	480	538	285	291	1238	868	376	816	1059	500	193	409	10
TNFRSF1B	965	2536	2331	2711	5886	2719	3869	3142	6254	933	1492	2206	3986	2724	894	2980	2597	994	868	1249	449	4090	381	720	1891	1917	1682	1595	2948	1387	1362	3037	847	4233	752	661	2859	827	2251	1288	2941	3650	2435	2870	1366	2846	1184	1257	586
VEZT	513	1116	1884	4690	3748	2200	1906	2820	2695	930	718	652	2495	2115	787	1450	2934	231	685	236	298	2597	2962	2393	870	1617	885	1057	974	653	1448	1722	1660	4059	2562	894	1531	1433	433	809	2101	2356	898	1995	1993	1422	389	1196	69
POU2F2	58	136	73	124	344	142	240	102	208	61	17	62	109	89	45	395	91	37	64	37	15	178	94	449	145	95	55	64	77	57	120	51	40	340	225	14	369	23	147	41	261	271	87	42	36	153	11	19	41
BRD9	396	1570	737	3429	2173	1575	1369	1358	2009	1818	1185	653	2186	1356	659	2237	1020	372	397	384	490	1396	977	982	1245	770	1115	1071	1279	878	636	1129	902	2594	737	634	2822	570	879	839	3392	1344	876	1530	937	816	324	601	625
SNX1	1265	2306	2880	4996	4805	3966	2363	3410	4444	1939	1308	1724	4329	5567	1083	2395	3681	470	1062	529	1205	3681	2727	1242	1094	1843	1364	1491	2297	1163	2678	2049	2118	5293	2100	1400	3710	2049	1828	1613	6131	3727	1729	3531	2077	2368	1148	866	336
TBPL1	352	481	549	1094	1191	987	922	1639	912	337	653	319	888	616	301	859	1653	49	425	78	176	769	708	857	414	462	219	304	261	417	1018	178	403	785	500	1524	678	603	150	435	1164	773	338	2065	901	443	412	806	25
ARNTL2	220	439	1249	1926	3039	1386	904	1051	1471	280	510	892	1700	1300	624	747	1454	222	905	322	312	2329	927	1580	555	1219	456	340	319	397	945	1431	520	2448	1873	568	607	2031	758	544	1688	932	837	1317	1082	699	446	730	62
BCLAF1	1546	2335	3977	9364	6291	6711	4779	7088	6032	2076	2280	1476	4692	6428	2106	4059	4902	155	1344	186	535	5329	11408	7290	1597	2256	1049	2505	1658	898	3863	2175	3402	7283	8738	1820	4068	3882	1255	1325	6322	5111	1594	4323	4541	3447	1080	2507	47
SLC39A9	1796	2405	3909	6890	4635	5461	3807	6432	5915	1806	1900	2482	4407	3499	1517	2788	3971	567	2178	670	853	4202	5690	3145	2304	3161	1583	1817	3327	2333	3496	1660	2223	5568	6889	3179	3215	3484	1135	2348	5989	2996	2192	5121	2947	1800	1647	2139	198
ANK1	5	64	31	40	590	43	61	16	83	16	9	30	1371	157	42	19	38	17	115	14	11	109	73	35	38	40	74	23	56	32	27	195	10	154	73	10	69	17	296	13	22	57	107	29	22	29	7	10	3
IBSP	6	1	0	142	52	22	144	47	59	1	2	6	27	31	4	11	216	1	6	3	15	7	11	28	5	132	0	0	22	5	7	5	4	47	8	7	21	14	4	35	2	103	12	1	0	2	5	0	0
TFB1M	225	519	338	1228	1332	718	528	935	582	248	364	240	890	592	217	740	712	71	236	80	276	764	389	383	377	399	330	268	135	249	359	232	493	822	188	1078	754	440	176	158	896	624	219	1103	624	246	262	527	107
RABEP1	456	779	1482	2600	3417	1559	1589	1975	2263	503	629	439	2511	2060	1028	1260	1417	119	439	157	358	1853	1926	1410	635	1062	696	652	889	407	1946	940	903	2829	1980	345	1512	1148	692	538	2783	1461	850	1167	2222	946	440	573	86
HMGB3	1404	1541	902	6902	4701	6270	2662	5571	4732	859	1014	1013	4481	3409	1451	2964	4278	181	914	418	854	2264	3777	487	1899	1128	2638	1368	1174	1419	1152	2440	1101	5228	1052	829	2788	2287	2092	1090	7200	2885	807	4979	5237	1623	1231	1167	217
NUP160	897	1816	1712	4149	4556	4116	3079	4174	5301	1329	1049	1058	1784	4339	1193	3144	2888	298	964	447	770	2588	1689	1651	1171	1242	789	966	1779	1534	1968	1934	1911	3925	1317	2084	2747	2610	995	1439	4130	2891	1161	3326	1974	1709	1288	2174	114
BAK1	611	1240	2121	4888	3153	1809	1726	2055	1333	587	950	2506	6474	3695	389	1274	3082	658	839	434	791	2959	211	189	1364	1260	1046	469	1066	851	1464	2105	519	3999	367	1006	1344	1190	1503	623	2232	1580	2178	3290	1118	961	1371	1514	576
MUSK	0	0	3	1	3	9	18	1	4	19	1	0	2	1	0	0	2	2	0	2	0	5	46	95	1	5	2	1	2	2	5	0	2	7	21	0	23	0	0	8	4	6	0	5	1	11	1	1	0
IKZF2	58	84	390	260	555	144	249	134	301	22	35	40	58	196	142	60	114	11	44	6	4	95	849	709	17	101	10	62	55	54	295	33	22	235	760	27	171	65	45	18	344	126	63	70	27	286	22	33	10
GRN	9970	10468	21485	28476	19190	23638	28513	24057	30107	6985	6449	13290	33999	38671	3626	24653	13961	11797	6717	14297	10008	12303	1165	910	11170	8170	9989	9708	15023	19098	11299	24979	8600	17691	1305	4293	17945	7498	33916	15488	24170	17014	14989	16321	4420	8594	10620	8240	8395
FAM13B	299	639	738	910	1101	1111	918	1082	1355	425	308	242	668	1113	412	417	660	56	265	77	96	861	1689	964	206	532	148	304	299	122	1008	368	484	1111	1330	319	1047	480	272	294	1210	781	364	530	423	608	65	305	17
ARHGAP31	288	344	639	519	1217	592	1499	568	1549	225	226	245	315	744	161	540	796	70	281	110	103	627	435	1221	207	544	180	249	452	370	1467	643	252	1139	630	154	1002	379	212	437	1260	1414	475	683	147	767	107	277	7
CENPQ	79	135	209	655	373	406	217	458	467	115	212	92	236	475	156	304	474	7	149	6	62	321	278	162	141	222	33	58	110	82	380	112	204	324	237	685	344	381	65	133	280	293	123	640	218	195	84	327	4
SARS	2446	4890	5282	12008	8720	8694	5935	6444	14068	1644	3841	2639	9477	4565	1862	7827	6898	1397	1681	1715	2809	5326	1031	504	1907	3120	3975	2365	2831	3452	4388	2857	2890	9075	936	3137	3742	4802	2979	2185	14338	6717	2594	14539	9115	2307	3546	4103	742
RANBP3	928	1941	1718	4094	3986	4026	3026	3273	3371	1721	1283	1380	4252	3626	718	3151	2704	803	762	693	1253	3352	1009	611	1358	1182	2988	1863	1011	1013	1532	1579	1105	3101	482	1179	3682	1275	1416	1079	4168	2693	1523	3173	1209	1197	1177	1514	601
ARID4A	278	261	768	1543	1184	1497	990	1519	1259	402	278	270	615	1346	387	710	904	28	172	34	94	526	1413	1120	322	303	186	335	331	216	801	292	377	1225	1302	140	975	401	234	316	1301	873	278	637	613	747	151	217	16
TSSC1	493	1153	983	2842	2956	1805	894	1938	1928	777	1037	974	2409	1478	343	2356	945	406	282	523	1037	1368	547	429	892	891	874	892	950	1276	815	823	846	1467	399	1037	2115	924	688	599	2134	1142	1059	2042	1510	614	1162	1330	497
PNPLA6	1245	3319	1701	3857	5017	4967	4327	3126	5958	2134	1868	2212	3746	2238	754	2876	2699	1604	644	1969	1769	3191	182	252	2147	1324	4890	2268	1908	2031	2345	3282	1134	4484	126	1363	4061	1195	3106	1933	4866	2751	2046	3423	928	1563	1924	1579	1738
IFT88	260	413	595	1053	457	1022	521	1388	1362	710	1042	324	1198	572	275	549	1045	27	77	66	191	437	827	1088	675	267	142	603	375	256	1509	131	402	1092	469	631	1859	343	214	299	386	574	468	1300	755	392	156	541	48
ALG1	544	1038	1326	2143	1307	1799	1744	902	2088	558	650	823	1618	1171	334	1573	1015	269	479	552	789	1865	298	179	862	748	911	770	1097	748	551	660	563	1327	144	690	898	1195	336	743	1985	1267	862	1651	798	376	681	782	355
ZCCHC8	349	549	787	2725	1858	1159	887	1201	1139	543	380	400	1147	1372	734	764	1039	93	261	66	159	1222	1047	922	409	586	364	465	402	284	565	606	700	1715	908	461	1032	753	625	280	1780	1073	394	1099	851	510	215	913	85
ABCF2	867	2480	2294	4012	5382	5410	3613	4491	6230	1739	1727	1351	3628	3053	742	2870	3069	690	800	1147	1913	3485	678	312	1806	1889	2905	1940	1983	3059	1599	2354	1645	4575	424	1658	3711	1932	1540	1613	3584	2944	1637	6347	2047	1296	1451	2131	529
CHPF2	742	2186	3468	5807	3393	4538	3586	3767	4509	1659	1381	1294	4022	2727	646	3148	2153	823	933	1187	1216	1608	926	609	1970	2118	2034	2905	2610	1830	2398	1650	1917	4860	344	951	4505	1230	2302	1717	5260	2386	1695	4169	660	1383	970	833	861
LRRC7	15	10	3	39	21	15	18	8	26	7	10	2	19	9	12	16	9	4	9	1	1	22	87	134	1	17	4	9	3	4	11	3	12	28	68	8	18	9	3	8	47	17	7	10	15	10	3	9	0
FUT8	606	1201	3555	2816	4509	1613	2002	3567	2339	540	487	944	2888	1273	1037	2050	1960	314	1454	271	980	3033	1235	1651	491	2243	1961	470	1086	691	949	946	791	2823	2219	693	1321	2220	1385	524	4082	2830	1502	2801	959	816	1608	475	85
UBA6	677	1503	1814	2872	5503	1979	1517	2651	3398	784	982	867	2902	2833	1359	1493	2254	98	947	152	299	2136	8410	4003	644	985	396	970	861	441	3714	1432	1114	3532	4779	1406	890	1898	745	927	3068	2584	1256	2654	2126	1323	481	1150	22
GAB2	357	837	1206	2578	1998	2268	2560	1555	3078	649	361	450	844	2827	664	918	1220	250	124	337	433	1156	839	523	684	390	662	596	897	1009	929	1011	625	2233	557	196	2246	264	1462	1110	1663	2259	535	893	1449	1345	604	360	198
ATP6V0A1	1722	2532	1850	3784	3718	3030	3810	3843	4265	2155	1711	1179	4935	2528	961	2715	1522	504	552	1011	1010	1547	2481	1727	1759	1261	1565	1955	1749	1659	1921	1382	1427	3793	1633	1289	3313	1474	1307	1555	4685	3236	1109	3124	1357	1485	589	1147	512
PIAS1	479	947	1131	1499	1977	1354	916	1185	1494	836	498	726	1707	1990	721	838	1295	178	409	161	227	1372	3124	1725	374	716	437	660	871	304	1019	594	1159	2246	2105	602	1496	774	768	578	1990	1405	710	1249	1063	1026	358	388	82
SLC4A7	262	676	493	1165	1039	1195	1422	1273	1862	433	408	276	379	1096	505	898	1442	45	172	41	41	606	4817	3497	271	462	234	288	322	266	1433	245	458	1456	3219	363	818	374	120	349	1093	1006	318	1065	541	917	266	302	7
APBA2	68	59	39	135	219	222	205	119	203	397	40	107	27	66	37	281	253	56	47	73	28	204	14	209	152	144	82	58	128	138	360	75	59	290	32	25	186	56	148	92	221	215	151	100	30	77	28	28	32
MAP2K3	1832	2137	4388	6668	5513	5580	2779	5131	3317	987	925	2123	9881	4093	884	2251	2359	1148	1486	1646	1722	4724	1008	636	1073	1722	2178	2231	3740	1491	1513	2776	1313	5776	408	1430	2795	2382	5402	1212	5284	2283	2448	7694	1905	1013	1345	1108	685
EFCAB1	2	1	1	9	3	4	6	6	2	1	2	0	1	0	2	11	5	0	0	0	0	2	5	57	1	2	0	3	0	3	2	0	3	0	1	5	5	2	0	2	2	2	2	8	1	3	1	0	0
TMSB10	19750	27895	30927	112972	72503	44813	35077	71148	48456	22371	28115	45156	118514	52940	10622	90475	51033	6600	37554	6146	49192	52533	8976	3725	37209	46065	41595	42145	17765	44044	43469	34038	23608	65076	10029	55747	38344	42989	30012	21731	66730	55617	32765	72587	76734	14529	42286	41564	18228
ASTE1	134	239	359	723	413	927	488	644	615	158	196	261	325	348	102	306	446	44	93	77	112	425	397	194	181	142	126	300	274	114	297	137	152	499	163	234	447	193	194	176	448	344	107	502	211	166	102	357	55
RNF19A	980	1123	1689	2437	6068	2854	2086	2885	3146	624	696	771	1370	3770	1045	1500	1679	153	535	184	216	2130	2344	1687	567	896	477	764	1628	1560	1704	1300	957	2442	1377	517	1529	720	1365	924	3153	2404	824	1800	955	1528	531	1678	53
PEX3	207	366	354	1656	1189	895	600	1051	793	161	297	141	648	534	234	568	725	38	155	60	112	547	320	273	317	383	140	201	144	641	504	280	331	696	275	494	449	338	137	289	496	482	206	1466	576	411	253	830	16
GABARAPL2	1107	2762	2190	2446	2308	2996	2236	2692	3118	1107	1692	1587	3240	3122	695	2331	2680	405	1556	578	1123	2044	1733	1034	1823	1295	667	1218	1311	1379	1599	961	1123	2621	746	2740	3135	1476	1162	1683	3016	1946	1167	4472	1371	1268	1379	2491	354
MYOC	0	0	0	1	17	20	5	0	7	0	0	0	1	0	0	0	0	0	0	0	0	44	7	9	0	5	0	0	5	0	0	4	18	4	2	0	28	1	1	4	0	31	0	1	0	7	0	0	0
SH3YL1	644	2347	4429	4920	2458	5507	2472	7057	4419	1563	4232	1803	2826	303	1874	7270	1360	90	928	245	856	3045	3815	2320	2083	2530	1062	2290	1644	1287	5046	911	2876	3629	2618	3108	3687	1548	848	2454	3678	3174	1459	7055	6157	2644	1683	3576	218
FAM136A	1051	1997	1969	5550	4839	3124	1501	3410	2846	1273	1882	1277	3521	3426	923	3396	1880	271	1175	496	1018	2389	2097	513	2280	1939	1547	1710	1762	1363	1395	1957	2604	3878	1952	1022	2156	3417	1442	1170	4623	1777	1117	3642	2968	1031	1411	1846	274
VCL	2210	3544	5763	17142	10276	10323	11459	11493	12521	2451	2073	2958	5455	7129	2357	4791	6829	1060	2386	1113	1098	9074	7588	7215	3397	3477	1982	3122	3977	2922	5641	4360	2684	14958	6508	1495	10114	4844	3194	3571	9474	15031	3476	6419	3398	4266	1283	2987	235
DEPDC1B	192	239	264	828	1357	976	209	887	1077	320	354	287	933	1214	401	694	831	53	365	42	222	683	269	228	324	586	232	204	253	76	342	323	579	957	643	869	635	1244	101	213	1136	648	395	869	559	231	280	1184	39
DAPK2	524	1266	871	2667	179	1614	729	1296	880	998	354	330	488	146	410	1361	671	63	57	142	177	261	1374	648	310	252	724	1030	435	312	704	132	487	1000	198	475	2398	254	490	514	1787	521	239	2375	1557	528	511	241	184
NSMAF	824	1535	1110	3301	2243	3710	1924	3841	4918	745	1137	717	1504	2463	838	1361	2097	243	632	430	474	1863	1407	1066	815	1007	1152	956	993	1127	1286	1168	1057	2815	1110	692	1792	957	596	1012	1629	2208	665	2112	1457	1472	1017	1755	157
ADSS	1127	2022	2930	3279	4609	3137	2626	4506	4229	1288	1680	1292	2535	3421	1621	2450	2728	193	1075	302	510	2791	2102	1492	791	1351	529	1346	1495	1132	1576	1601	1506	4373	1753	2308	2092	1897	737	1257	3188	2672	1268	4866	2549	1842	1687	2027	184
STAP1	16	5	27	11	33	2	20	9	12	2	3	6	3	5	3	37	4	0	8	0	0	36	11	37	8	11	2	2	6	9	16	11	4	31	38	2	16	5	18	2	36	25	11	8	3	9	2	0	0
TIMP2	3016	2369	3439	6542	9633	10057	20492	10864	11985	2069	2437	3667	3503	4275	1017	12188	19713	924	2574	1302	761	12461	4346	4955	3060	4967	1299	2187	6432	4213	5569	3279	2534	12853	3654	957	11462	3077	4502	7523	4814	23896	4589	4181	1877	9465	679	999	631
RFC1	857	1418	1625	2463	6373	2416	2055	2591	3518	659	955	829	2555	3451	934	1394	1726	164	555	182	401	2572	1677	983	480	1048	626	906	994	522	1934	1435	1057	2858	1771	481	1725	1409	954	609	3524	2268	1094	1820	1599	1605	533	1404	38
TBC1D23	693	1180	1973	2355	1768	1988	1698	2149	2095	616	935	570	1419	935	594	1150	2223	76	661	133	184	1095	2351	1795	664	1139	213	808	861	652	2133	536	898	2223	1362	792	1930	746	450	741	1691	1432	677	2021	1167	1030	495	1911	46
CUL3	1149	2120	3280	5161	4345	5060	3073	4807	5370	1316	1828	1375	1782	2854	1015	2818	2197	361	1007	500	478	2515	3957	2319	1478	1390	860	1574	1427	1040	3046	1475	2162	3901	2138	1119	2437	2101	794	1688	3404	2641	1161	3873	3278	2111	1078	1950	197
MYOM2	25	57	117	185	21	65	45	54	80	55	103	5	25	178	19	125	34	23	31	81	15	2	38	30	26	138	70	30	33	42	30	48	205	43	5	122	66	16	46	44	226	65	8	80	36	25	20	17	15
OTC	29	13	466	321	0	39	19	26	5	19	19	6	30	3	31	14	2916	27	0	49	20	0	107	6	20	166	84	2	303	2	4	139	3	1433	2	25	39	4	387	5	11	63	6	634	18	75	13	3	0
CYP46A1	3	2	1	30	13	5	19	3	7	3	2	3	1	11	0	15	3	5	1	2	4	6	8	51	2	9	11	4	5	8	5	5	1	12	8	2	9	1	4	1	10	15	3	7	0	9	2	0	0
ZZZ3	678	1209	1275	2366	2665	2262	1650	1551	4078	494	994	579	1262	1931	812	1275	1602	126	627	131	261	1584	4547	1745	380	815	489	702	1039	686	1775	1098	1197	2186	3083	1229	808	1087	456	610	2933	1717	518	2650	1616	1122	471	1066	52
SLC18A1	3	23	50	5	3	1	127	0	5	9	14	4	8	2	33	8	3	11	3	8	54	293	39	58	8	7	534	3	510	20	3	1	35	169	2	16	104	56	2	14	8	66	2	62	93	2	713	2	28
USP2	153	122	40	83	188	107	111	45	82	45	32	6	63	11	33	30	33	4	19	9	13	43	38	27	184	11	31	22	140	127	47	10	31	21	11	31	48	34	24	70	11	96	7	136	48	26	4	23	44
CASR	1	7	4	0	2	2	6	1	2	3	0	0	0	0	0	0	0	1	0	0	1	0	0	17	4	0	0	0	0	0	1	0	1	1	1	0	11	0	0	4	1	8	0	4	0	0	0	0	0
TUBG2	136	152	69	495	496	404	316	360	451	271	89	111	558	304	142	323	218	78	49	128	100	262	124	165	79	175	286	164	164	213	180	117	82	284	57	62	413	89	231	136	546	202	80	255	131	130	47	95	46
RPL26L1	138	469	394	1072	1022	1026	577	814	1055	286	374	299	1219	731	216	580	814	209	242	194	408	807	74	49	419	396	362	191	192	437	322	295	283	795	136	666	713	456	420	167	811	697	373	1739	536	214	431	523	131
FLT4	84	153	128	728	972	321	450	223	594	167	96	95	142	181	79	315	293	79	122	100	69	263	45	86	142	243	131	153	200	169	275	160	131	575	47	81	458	106	96	190	407	462	182	208	61	344	38	55	26
NSUN2	1265	3960	2724	5691	7140	4281	3788	3279	6632	2230	2129	1458	4788	4179	1561	5290	2987	580	1092	660	1255	3825	2124	1858	2019	1980	1524	1907	3306	1682	1433	3024	1733	6664	2097	1207	3507	2858	1439	2066	6267	3467	1511	4375	3184	2587	873	2446	429
FBXO42	424	557	729	1482	1773	1002	1019	975	1804	321	613	542	1312	1378	470	950	809	192	343	205	298	1102	1363	906	685	571	694	513	848	319	922	697	529	1446	829	520	1112	548	618	449	1847	1151	629	679	687	491	417	544	77
MFAP3	252	432	629	537	1083	676	687	587	1061	266	383	294	301	994	170	413	664	61	308	64	63	486	788	768	319	347	90	230	271	193	1267	234	351	1234	752	400	409	382	134	235	602	782	311	627	447	467	128	356	6
MRI1	310	630	284	2649	767	1469	1358	1123	876	564	415	308	707	1061	185	678	699	165	223	336	365	360	383	231	459	603	801	304	394	405	539	491	481	957	133	472	1070	360	591	228	1312	676	311	1114	134	740	401	939	232
METTL1	230	650	529	2665	1293	1134	888	1209	1559	407	480	505	1154	1053	219	793	876	251	332	312	546	1770	142	89	477	282	1334	549	594	593	226	694	447	1461	104	811	591	568	534	386	1936	967	330	1698	805	377	622	631	265
HOXC8	1	0	0	23	69	1	1	7	1	0	0	14	3	14	7	8	9	0	1	0	0	48	2	23	7	14	0	0	4	5	0	29	7	8	23	3	2	0	23	0	29	0	7	3	6	33	0	0	1
AGA	374	539	898	737	587	471	963	972	759	228	316	298	646	403	154	720	985	50	168	130	174	344	600	93	255	442	246	317	438	350	521	190	343	940	127	756	620	300	429	309	713	409	294	1388	1116	392	192	384	64
PI4K2B	614	1201	1627	2503	2371	1508	882	2607	2366	501	693	926	1993	1738	1060	851	1654	64	730	80	273	1482	1801	892	338	1024	181	479	439	409	645	468	641	1845	2147	624	864	1580	268	492	1969	1235	797	2388	1079	992	443	1598	38
BOD1L1	484	981	1735	2481	3529	2181	1823	2237	3713	859	509	537	1432	2306	704	1361	1025	167	296	185	103	1772	2990	2647	413	437	422	933	958	353	3000	609	758	3158	2694	259	2788	562	826	385	2559	1982	737	1081	1568	1558	130	523	51
MAT2B	1520	2193	3961	4321	5018	4431	4075	3639	5252	1630	1928	2616	3677	6411	1298	2240	5626	476	2856	468	1341	5422	2285	1024	1613	2321	900	1341	1202	1431	2929	2625	1674	4298	2109	3422	2966	2782	1804	1193	4797	3778	2283	4711	2604	2615	1875	3178	462
TLL1	26	16	19	16	26	33	35	23	34	8	1	6	1	9	3	9	16	0	21	6	0	41	22	73	4	20	1	12	30	11	53	29	12	36	60	0	81	4	2	20	46	68	4	16	7	49	1	2	1
EDC4	651	1415	1283	3291	2978	3067	2552	1489	3018	1626	953	1080	2071	3183	650	2039	1415	794	248	1195	541	1795	440	162	1201	763	1195	1322	1276	993	1407	1317	806	2930	168	499	3593	751	1401	1005	3521	1833	1099	1713	767	844	753	833	297
TRIO	1484	4968	2091	7650	5059	7233	8419	3429	10148	1846	1977	1191	2622	2413	1544	6004	1958	723	511	750	468	2484	5463	5742	1866	1266	1878	2015	2572	1458	5038	1764	2188	6433	2394	833	4387	1306	1455	3545	5854	5910	1176	2614	2203	3591	727	1067	329
VCAN	1417	1650	873	6706	6333	3643	10339	6449	6625	1516	1019	1239	678	1121	675	9211	9755	280	1118	610	295	3870	4807	16163	942	2494	419	1042	2397	1394	16172	2377	1586	7039	7129	1012	6105	1842	1057	2887	5441	11410	1921	2426	1078	7540	168	376	116
CLEC16A	479	822	1063	1972	2726	1901	1854	2199	2182	959	589	749	2968	1101	444	1086	794	434	312	562	320	1947	1215	868	924	554	676	806	858	756	1169	972	455	2060	689	350	1862	615	617	659	2167	1364	897	1338	602	553	272	568	173
MSR1	138	217	280	1046	1731	542	1663	1133	1599	169	226	726	390	669	211	469	1296	105	1195	33	24	1022	353	2173	88	856	59	97	877	243	1514	812	227	844	3257	249	272	615	319	704	1450	1358	949	165	83	1136	26	175	8
CDH1	18431	25722	27734	28031	27052	43869	42932	23398	46511	15917	11071	8183	13091	24213	6730	34576	23248	2671	2964	5455	3517	18757	30899	4917	15169	10514	10056	24257	17380	10319	15320	1824	17768	38568	5020	9981	31694	12864	5346	17219	25329	25994	7479	30651	25805	12276	5240	7697	2083
SKIV2L2	880	1214	3112	3914	6303	4167	2971	2548	5185	1284	1815	1072	2177	4490	1142	3327	3663	137	874	137	543	2408	1912	1156	1345	1067	619	1147	954	469	1823	1425	1744	4290	1792	1935	2982	2296	947	850	4435	3141	680	3938	1457	1810	1055	2250	90
DNAH5	19	143	79	71	143	91	90	20	247	11	55	41	49	11	75	48	26	3	19	0	16	36	22	168	23	25	18	25	31	8	47	5	10	61	40	29	19	13	16	5	54	139	11	49	18	11	26	37	1
ZFYVE16	592	645	1132	1491	2041	1853	1159	1424	1550	675	921	442	1228	1526	839	970	1958	41	438	62	132	793	3667	3418	696	929	217	532	506	443	1994	455	960	1889	2819	769	1314	779	344	468	1511	1389	628	1768	1306	1104	344	1023	11
FAM65A	671	722	502	1714	2652	3938	2417	1506	3682	856	774	1521	3240	4420	530	1528	1426	433	418	607	443	3250	565	252	947	1168	978	1097	1168	1060	827	2207	501	2871	258	238	2673	646	2212	1638	4391	2793	1339	1095	551	1241	392	1076	279
C6	28	52	7	4	0	8	29	10	9	6	3	0	0	1	0	5	4	1	2	0	0	4	120	21	0	1	3	6	16	6	13	0	4	1	45	2	3	1	2	4	2	4	0	9	1	0	1	1	1
RAI14	389	1040	584	1127	2052	2134	2419	1430	3032	668	412	463	327	1336	449	1863	2433	110	428	168	91	1020	1322	3616	497	951	258	428	795	484	1843	838	522	2090	1138	294	1611	709	501	1126	742	2428	652	1354	492	1226	156	452	52
SOX30	24	25	24	57	1080	74	52	42	112	48	47	18	31	60	2	35	44	16	31	17	8	13	35	16	10	24	17	50	11	21	8	13	39	130	12	23	47	14	120	15	79	41	51	62	12	9	27	66	19
PNKP	312	1168	597	2759	1895	1043	1320	1023	2000	1320	871	1123	3728	1766	646	1588	1326	372	473	353	1013	1827	301	201	645	806	2216	1202	995	993	1002	790	559	1722	165	711	1055	804	1175	828	1712	890	985	2101	550	532	1255	609	759
BEST2	118	32	26	3	1	4	511	19	0	38	15	16	4	2	5	8	10	49	75	40	118	2	15	101	6	0	97	2	21	35	2	1	24	7	20	49	794	88	8	226	1034	67	1	288	7	0	262	16	4
PHLPP2	706	521	666	983	933	1623	1292	673	1509	614	310	462	845	794	442	384	364	80	73	145	43	513	1691	473	358	338	275	465	351	371	569	277	250	1228	1927	152	719	339	541	294	658	759	382	583	389	443	72	395	24
SPDL1	262	428	207	1028	2668	879	375	501	966	325	420	328	888	1166	436	561	1318	30	211	33	132	775	644	412	365	416	152	166	202	220	547	331	294	949	679	452	705	700	134	126	891	823	276	978	466	258	165	653	16
STAU2	932	790	1197	1590	2434	3121	2085	4377	3158	529	589	468	623	2058	574	937	2791	45	366	91	207	293	3515	1998	378	576	322	519	1063	589	2084	459	1052	2023	1896	542	771	587	407	777	1407	1657	532	2652	951	1556	806	1380	63
PQLC2	243	296	348	755	862	506	510	430	815	195	262	282	1596	623	158	519	409	126	236	245	474	730	61	37	384	344	589	229	628	330	252	467	205	558	33	204	691	215	519	332	793	498	412	355	250	185	274	299	95
CTNS	146	256	409	1007	1157	619	620	717	960	198	156	269	1027	677	326	497	458	138	239	125	172	682	145	245	374	309	335	237	422	303	420	559	333	847	166	108	543	306	551	329	857	535	430	649	330	219	202	242	135
RTN4R	96	218	151	176	329	494	106	228	580	104	94	425	963	981	94	197	163	296	203	262	309	496	6	5	74	244	374	79	247	406	126	1329	158	385	15	83	311	234	736	395	587	204	486	299	56	37	112	366	140
PHF23	470	760	934	2394	2176	1301	1281	2072	1626	471	441	1155	2946	1976	328	1441	1560	284	680	307	603	1589	368	193	908	743	1000	839	817	805	877	1297	744	1882	469	408	1224	760	1221	715	1912	1241	931	1461	1098	565	818	511	291
CDH10	0	0	0	1	0	0	1	0	0	0	0	1	0	0	0	0	0	0	0	0	0	0	0	26	0	1	0	0	0	0	2	1	0	0	0	0	2	0	0	6	0	3	1	0	0	0	0	0	0
INPP4A	300	515	594	1198	2770	1278	952	873	1485	475	334	316	879	1291	348	792	526	171	208	226	229	791	1465	1276	316	430	410	359	455	460	1118	501	477	1192	1126	187	1127	477	470	405	1426	1057	424	675	527	704	254	384	111
RAB27B	174	362	2427	231	1725	352	495	195	241	48	68	666	1292	1067	432	46	828	37	771	28	144	1629	85	565	17	1083	126	123	133	42	160	1191	165	2057	1650	106	235	1044	684	85	1047	395	555	219	348	226	364	361	0
PSMA4	1896	3675	3365	5593	13920	5550	3388	5852	4078	2125	2268	2470	10633	9766	2186	4815	7886	444	3928	433	1786	7490	1360	794	1747	3854	1886	2349	2242	1685	2037	4246	3164	6495	2160	6096	4110	4520	2655	1420	5770	5134	3747	10510	6369	3201	3074	2275	137
MYO16	4	3	0	9	32	14	17	8	20	8	2	2	3	26	1	3	5	2	6	0	1	13	5	415	2	3	3	4	3	10	47	5	9	11	77	0	18	3	30	2	80	9	8	6	2	10	1	1	0
LSG1	744	1499	1543	3977	3582	3520	2254	2607	4065	1010	1188	832	2713	1617	1075	1530	1812	290	698	483	596	2268	1491	667	1243	1087	1090	1295	1183	1112	1568	1324	864	3087	912	977	2828	1442	1025	889	3380	2113	903	2632	1466	1053	760	1790	106
PARP3	222	726	1070	757	2293	837	981	617	874	653	461	763	2340	1574	351	487	799	795	378	441	429	1226	497	112	654	816	627	838	483	314	260	931	286	1450	433	151	824	491	1031	360	2144	917	1023	903	559	418	428	103	210
TNC	935	969	449	5488	15319	6294	6422	2625	13616	1869	1875	1912	1738	1135	723	1274	5768	1334	1480	1527	822	8771	942	4311	4590	3148	421	1574	7460	2466	9224	2062	833	17962	1091	162	7271	1372	2285	1818	649	23826	4381	1199	934	3447	616	364	310
THAP3	111	194	202	828	670	360	391	466	560	213	259	328	624	674	94	495	386	101	194	96	234	611	27	25	237	282	344	155	265	173	339	295	146	539	36	417	416	204	321	216	866	407	301	434	173	178	359	288	87
FAM65C	58	110	13	40	64	181	97	81	97	134	81	57	33	15	48	84	102	32	13	59	29	61	39	223	145	148	39	23	138	128	109	7	59	227	41	47	73	37	65	37	19	111	86	60	74	37	14	44	17
TDP1	193	611	632	2351	1620	1258	861	1632	1677	394	291	527	989	1060	447	660	834	125	457	145	303	792	755	458	574	457	829	431	592	527	499	565	511	1250	445	446	842	713	388	436	1357	736	414	1591	674	475	559	454	94
AIFM2	688	871	1084	3964	1804	1544	1726	1793	2335	1103	667	947	5474	1936	511	1140	1428	338	428	565	968	2033	436	167	1411	911	1208	1085	1413	1230	661	1157	375	2517	173	555	1875	671	1326	583	2944	1700	814	1944	1376	438	949	1342	405
C2orf83	0	0	1	0	0	0	0	0	0	0	0	0	0	0	0	0	1	0	0	0	0	0	0	7	0	0	0	0	0	1	0	0	1	0	2	1	0	0	0	0	0	0	0	0	1	0	0	0	0
SPATA7	40	133	250	491	263	389	295	349	351	122	86	148	323	285	134	200	425	28	87	19	106	285	522	378	116	249	184	65	177	91	273	115	127	327	226	118	218	165	182	114	331	233	160	356	226	168	133	64	18
MED17	467	911	1080	2638	1887	1833	1373	1547	2016	601	512	717	1373	2541	507	1415	1406	218	509	158	292	1064	1292	925	606	615	410	629	631	507	691	802	930	1518	833	664	1200	965	488	585	2158	1463	525	1347	779	842	449	1069	84
RETSAT	3350	4937	7252	7375	4640	5125	4613	5354	5653	1667	1504	2535	7418	4416	1210	6259	3435	1173	1009	1628	1470	4890	1098	281	3398	2448	2432	2476	2716	2455	1744	1798	1862	7654	809	826	3005	1708	2303	2888	9317	3659	2564	3637	4604	1860	1771	2303	651
CAPG	1578	7488	9027	13399	8382	8848	6241	6447	7861	3450	2279	5955	7392	5384	1195	6829	8727	1055	2175	4988	4393	11300	220	347	3335	2741	5422	4595	3741	6414	4626	6061	3909	7591	360	1877	4037	2619	4132	4468	11820	8384	3542	8417	4361	2609	6353	2397	2295
AP2S1	1141	2042	1660	5489	4202	2264	2136	3750	2950	1548	2055	2435	7073	3162	762	3357	3675	1417	1260	1676	3201	3797	374	280	1427	2522	4880	1940	2862	2755	2016	2109	1351	4075	284	3151	2763	2217	2091	1502	3852	2929	2123	5585	1396	1008	4845	2224	1798
USH2A	7	6	10	6	7	5	5	7	6	9	12	2	10	5	3	10	5	0	5	1	3	4	66	202	2	16	6	118	2	1	36	3	17	12	25	10	10	6	2	0	8	4	3	25	1	10	13	1	0
ZPBP	0	0	0	0	0	0	1	2	0	2	0	0	0	0	0	2	0	0	0	0	0	0	13	19	0	0	1	2	0	0	0	0	1	0	0	0	5	0	0	0	19	1	0	1	1	1	0	1	0
TG	166	984	48	107	19	204	223	819	1531	1914	117	5	68	6	253	675	55	6	23	13	8	42	418	612	19	115	1752	415	5	65	201	22	1735	71	106	376	591	160	21	295	45	331	16	1049	1395	56	425	444	94
ADAM28	103	215	621	192	1202	104	368	203	288	136	70	134	339	195	61	242	211	99	112	63	17	855	370	773	39	222	94	83	286	94	266	180	297	549	577	57	276	69	212	42	325	213	128	117	177	257	87	29	24
BARX2	150	362	875	447	1003	24	215	10	62	178	31	488	823	1489	237	33	73	43	77	48	225	117	12	7	66	262	86	67	227	265	8	215	20	518	5	235	321	62	1917	61	12	112	277	378	14	115	219	297	49
DCUN1D1	510	880	1549	1688	1668	1838	1131	1713	1720	328	689	456	1390	1217	954	769	1235	51	687	63	175	1307	4253	2043	467	803	167	513	532	298	2285	431	639	1563	2783	779	1123	1121	243	632	1573	1292	512	1766	1015	755	413	1401	12
JADE2	400	1347	1084	2122	5432	2363	2570	2164	3291	1424	709	1186	1972	3578	740	781	1344	794	623	456	459	2671	616	252	932	1113	1341	1190	825	993	1844	2158	1001	2502	477	438	3091	892	2021	724	3017	1833	1062	1869	918	1198	796	962	402
ZIC2	3	0	250	1724	162	8	796	1141	8	1	0	902	1075	3602	330	4	75	174	619	41	3	137	50	9	34	309	126	1	527	17	0	957	4	1768	757	6	2	8	891	8	79	7	795	6	23	39	1	606	35
LCP2	237	602	476	567	2424	520	1212	618	1465	338	215	739	657	1560	220	445	746	173	753	108	61	864	292	3454	438	770	155	183	334	312	802	655	267	1500	2707	178	754	417	376	227	1465	1244	1429	359	201	1120	66	189	88
TRIT1	376	718	622	1803	1217	506	915	1374	1729	260	603	295	948	880	398	1119	956	37	235	51	257	708	709	427	603	250	470	361	359	1563	597	514	494	1268	603	470	809	742	375	396	1644	987	411	2432	746	539	354	641	31
ADRB1	27	9	227	18	29	12	28	27	20	10	1	52	126	93	46	4	4	36	20	19	5	26	12	57	1	89	7	0	8	10	21	15	5	15	8	1	67	30	37	6	53	61	29	7	8	20	10	6	0
GUCA2B	293	60	42	10	1	7	275	1	0	23	22	6	12	0	1	8	19	36	3	37	2	2	0	5	17	3	1	0	30	38	0	4	29	5	0	4	5	6	3	51	2	102	2	141	3	3	1	17	55
CUL7	405	1772	1208	5653	3369	2328	1845	1848	3507	1479	580	802	2492	2255	383	2463	933	449	331	424	650	1059	483	410	529	924	1341	1261	1181	838	2132	992	1978	1969	181	1005	3134	608	828	859	3426	1451	734	1345	1018	832	949	326	236
CTNNA1	6815	15921	22244	21100	5202	22065	20537	17782	28750	11567	9593	9546	23192	1967	5084	14022	22211	3053	5501	3867	6184	21750	6323	3833	10304	7126	8580	9927	10140	10153	13959	11046	10424	32982	5205	6826	24211	12621	9201	5495	23830	21075	10016	18538	15944	9070	8484	9237	2296
PHKA2	513	853	592	972	1423	3115	1553	2198	3272	939	545	365	1844	1268	516	1955	934	322	197	784	363	819	2568	769	998	617	2417	796	1040	453	1733	562	930	2087	252	335	1267	489	1008	335	2007	831	474	1716	1206	933	410	266	180
CNTLN	63	94	192	213	1347	249	178	255	128	66	64	21	420	49	86	135	173	21	93	11	9	101	1159	541	21	225	38	42	52	46	235	127	35	88	883	77	182	291	84	63	519	411	85	277	43	142	83	22	23
EPHA3	51	67	66	140	114	219	558	132	587	51	67	32	20	34	14	162	206	6	16	17	4	110	437	102	6	40	27	62	91	86	447	42	83	104	155	75	353	58	12	154	141	262	75	106	45	171	2	19	0
HSPA5	9076	18370	32983	22599	122975	32164	25596	39589	43342	9232	9647	13653	25011	71368	7821	35972	23073	5678	10871	6052	9608	26548	4544	2557	13451	16528	10251	13645	18575	9744	12938	14904	16520	45613	6222	13732	23193	27324	20963	10527	48860	36394	20017	29339	19882	10148	11252	12324	2709
DSG2	5271	11162	29327	9453	15992	21008	15437	21812	18089	4345	6621	7356	17690	26084	10271	15908	13564	1344	6030	2027	2175	17639	15633	8083	6058	6880	5143	9883	10550	6676	19530	5995	11371	35746	19705	7593	12624	11175	9558	6240	33161	11344	8826	14723	17206	4788	6085	7011	615
GEMIN8	409	519	526	1649	487	1304	619	1354	1048	305	432	384	746	863	204	680	951	117	330	173	839	701	770	178	808	391	594	403	568	402	435	303	218	1754	116	509	465	209	544	272	1711	555	258	1907	584	436	380	235	146
OFD1	558	1075	1328	3785	1280	2368	1744	2641	1764	712	464	326	2512	2263	566	2097	1545	81	195	147	466	261	3571	942	888	405	615	1146	549	273	1244	780	803	2528	559	389	2078	382	1211	314	3755	1080	667	1923	1658	1267	237	532	101
GPM6B	59	24	12	168	177	215	250	62	225	38	41	7	80	128	25	109	36	18	64	16	24	108	1018	539	34	80	41	98	63	76	137	8	64	129	369	37	244	64	42	41	416	169	43	89	53	84	51	29	12
MAGEC2	0	0	0	0	0	0	0	0	0	0	0	0	0	0	0	0	0	4	0	1	0	0	0	3	0	0	0	0	0	0	0	0	0	0	0	0	0	0	0	4	0	0	0	0	0	0	0	3	0
PREX2	65	60	103	162	156	128	136	91	159	37	42	22	37	61	46	52	183	3	37	11	2	117	276	504	28	80	19	41	101	59	247	38	43	219	350	18	234	39	19	73	133	203	48	50	36	221	6	11	4
WDR37	262	664	775	1282	937	532	798	911	890	593	400	406	1054	745	187	422	418	211	191	203	140	871	822	739	390	480	357	478	498	229	889	471	378	1089	545	263	888	359	422	282	1207	746	433	749	469	337	155	175	92
YTHDC2	464	644	1327	854	1459	1603	1233	1124	1920	576	707	459	2330	1572	721	885	1510	80	299	87	164	1488	2220	1308	399	919	302	582	367	309	809	698	494	2217	1562	511	850	1246	506	217	2476	1334	573	1077	1013	730	267	606	44
CTPS2	920	1103	1600	3361	1297	3835	1766	3727	2416	828	952	587	1294	974	531	1977	2183	156	370	471	1012	1306	3875	1195	1256	742	1448	1249	1027	700	2113	796	1398	3700	507	733	1414	857	1064	776	1848	1297	491	3389	2665	1251	798	657	308
ATP6V1H	1450	1775	1761	4644	2003	3585	1944	4620	4710	511	1355	869	2035	2541	559	1845	2601	241	564	669	721	2321	841	691	1001	912	941	1169	1303	1222	1663	1007	1374	3329	354	1279	1493	723	613	1274	1752	2129	841	3112	1404	1519	1026	2233	302
POLR2B	1520	3840	3730	5388	7813	4422	4231	6334	8202	1580	2077	1927	3993	5848	1801	2835	4136	667	1880	650	1138	4437	3256	1196	1569	2360	1572	2070	2855	1568	4199	2969	2373	7194	2035	1852	2215	3349	1641	2339	6447	4659	2311	4728	3753	2494	1788	1677	158
FAM214A	319	484	1013	925	785	687	843	649	605	355	279	255	637	882	427	518	604	55	168	59	98	630	1458	1428	193	478	170	308	393	167	825	216	562	960	797	202	810	331	361	249	1038	593	305	714	620	684	107	100	9
ARAP2	235	539	1171	1003	1893	710	1273	825	1383	212	289	293	1156	1004	394	598	610	33	365	49	74	932	1334	945	127	388	146	388	294	113	680	467	558	1399	3131	187	1005	433	272	244	897	905	425	677	848	763	129	323	3
TPR	1273	3789	4492	8609	9547	6661	4000	5624	8083	3610	1591	1449	4200	9389	3148	3766	3077	502	821	564	950	2618	5017	3711	1531	1678	1993	2574	2589	2093	5980	3368	2622	7521	4779	947	6406	2140	2887	1085	9467	4616	2072	4691	3853	3226	1108	1426	215
CP	20	63	7	11	32	193	178	8	88	41	4	21	26	294	49	189	36	112	27	9	5	98	39	197	47	141	3	29	72	32	264	252	37	35	430	8	66	9	32	35	80	81	66	46	38	22	6	21	0
KIAA0556	439	870	1047	2656	1891	1957	1752	1704	2232	787	396	570	774	1025	368	1005	658	192	162	352	290	776	817	418	547	410	610	633	645	522	947	512	428	1680	283	190	1612	369	847	387	1702	1043	493	971	471	498	359	469	89
DTNBP1	346	757	446	2299	1688	1228	934	1675	1268	565	575	444	1514	712	356	1302	869	150	340	149	353	945	333	268	562	508	516	614	498	653	640	528	478	916	230	407	1759	451	523	341	1300	732	617	2025	948	591	578	780	422
XK	856	1257	2116	4935	1027	1553	1673	1208	1209	249	555	649	652	3397	447	1076	1338	127	406	265	202	973	4906	361	1248	778	550	953	465	598	351	379	220	3783	1708	697	427	644	617	887	865	444	501	2340	2545	1097	535	979	92
ANO2	7	13	22	45	21	13	17	13	22	12	10	14	87	2	11	10	14	10	10	5	3	41	37	65	4	18	84	6	11	8	32	3	12	26	38	5	25	21	11	8	27	37	15	14	20	10	10	3	2
C12orf4	220	500	540	660	1249	774	604	665	535	259	382	273	714	619	231	589	838	44	412	39	99	614	679	604	252	534	224	260	232	169	552	268	355	977	1023	469	529	570	222	255	656	833	290	793	564	341	191	546	26
SCML1	783	1245	176	1475	1592	2278	1082	2571	2606	888	518	221	2264	1754	630	1885	2115	121	188	485	192	679	10848	898	695	499	462	327	262	343	1176	450	369	1887	2246	930	834	530	306	325	717	598	535	3478	892	1340	209	713	85
WWC3	566	858	817	3493	3953	4334	2869	2788	2199	914	536	550	1894	2175	391	1587	1558	242	307	870	356	1570	3114	1410	1263	686	632	580	1078	682	2102	1584	723	3441	474	163	1737	250	1031	1212	1502	1815	933	1528	1626	2273	281	495	179
ARHGAP6	46	42	40	138	74	1950	126	90	217	77	48	173	24	139	22	546	133	17	9	166	34	117	176	357	30	305	109	114	106	43	106	18	423	1145	50	29	1048	90	81	99	82	254	23	739	46	412	91	31	20
FAM184B	1	8	9	57	10	45	12	50	193	16	2	7	14	7	3	11	4	1	1	5	2	7	31	77	6	4	8	16	2	44	11	0	6	21	23	8	23	4	5	17	35	6	3	14	5	4	15	4	6
MAP4	3476	7507	9443	17886	17670	13276	11997	10826	23717	3858	4480	3889	8903	8666	2902	7442	8609	1949	2332	2651	3168	10204	5741	2906	5055	3992	5229	5972	5296	5230	5600	8151	4546	15789	2909	2408	11417	5450	5983	6205	16473	14057	5020	8233	5147	6348	3692	2091	1285
GOPC	627	1213	1888	4081	2627	2840	1962	3212	3225	950	716	520	1380	2221	852	2100	2691	73	488	95	247	1448	3750	2688	771	1188	439	1007	629	750	1559	580	1983	2392	2182	966	2095	1455	398	773	3107	1765	532	2133	1852	726	717	822	78
ROS1	2	14	2	1	0	25	16	15	1837	22	0	0	0	0	1	3	137	0	0	0	8	1	0	173	3	4	1	23	2	62	39	0	5	5	10	2	5	1	0	3	0	4	1	5	13	0	2	0	1
USP28	248	640	1064	2004	2059	2057	1104	1376	2003	547	385	423	1033	1753	469	1281	886	130	504	124	225	831	1052	726	497	711	358	387	418	429	1043	837	452	1547	800	469	757	989	612	530	1951	1063	554	1264	1093	543	352	525	56
HDAC9	70	86	742	140	715	195	515	151	251	39	35	38	23	226	109	157	208	17	60	17	12	272	328	836	28	40	9	21	37	80	323	26	54	145	183	20	173	37	24	115	140	466	55	123	53	110	22	60	2
TSPAN17	878	2206	1686	1901	4595	2588	2266	2977	3634	982	1352	1477	4102	2645	1093	1121	1912	410	1058	478	1274	2520	413	187	1466	1594	1628	1014	937	1541	1614	1582	927	2476	197	1303	2227	1271	2279	1235	4180	1999	1664	4241	1133	772	1602	1755	632
NOP16	413	1012	709	3129	1815	1852	1155	1426	2261	651	954	859	2860	1316	543	1591	1446	219	533	376	873	1623	314	137	1045	731	1502	791	593	1107	593	1162	662	1883	238	1119	1358	1072	631	419	2352	1488	566	3692	1114	555	1308	1495	226
CC2D2A	94	136	157	801	282	314	266	445	358	221	144	49	26	199	102	189	211	16	33	38	10	183	709	1985	54	131	218	92	259	123	351	71	78	225	651	115	505	195	138	220	111	340	41	399	135	188	49	91	23
RRM2B	759	642	1131	1197	2011	3382	1815	3288	5779	240	427	374	896	4303	701	954	1517	47	769	44	117	2762	2080	1324	420	837	216	783	443	1032	1341	925	821	3032	1856	303	1174	779	628	1104	1337	1546	1107	1284	899	1332	266	1305	8
ZNF800	398	720	1943	1696	1289	1917	1278	2027	2767	482	564	365	788	931	397	1191	1214	64	374	89	113	758	3599	1640	403	720	359	1042	366	372	1725	471	795	2080	1888	498	1381	634	300	562	1006	1017	348	2241	823	869	196	883	58
TNFRSF17	35	75	246	0	39	3	40	12	37	27	3	32	10	2	13	313	17	4	81	14	0	32	27	34	32	18	7	3	1	41	27	12	30	36	23	12	19	20	24	55	39	56	21	44	10	58	1	1	26
SNX29	252	300	727	605	1470	913	1063	883	1197	290	253	241	408	813	209	469	501	55	154	134	90	680	622	643	245	267	235	268	474	209	836	252	258	958	353	120	931	262	217	258	906	1129	329	357	336	475	119	108	58
LMO3	21	15	55	78	137	359	84	108	347	8	13	11	5	29	12	33	43	3	62	3	0	345	730	307	5	51	28	52	110	9	101	12	36	103	360	7	823	7	4	70	14	374	6	47	11	93	3	8	2
MRPS10	629	1345	1526	3150	2898	2226	1768	3307	3368	642	1448	798	2479	1827	577	2437	2441	91	951	119	469	2523	1622	976	915	1431	529	911	1130	926	1539	873	1301	2292	1039	5448	2462	1316	479	979	1378	1912	885	4885	2676	1073	864	1925	173
GUCA1A	0	1	0	4	18	2	19	4	2	1	1	2	2	0	2	10	32	3	5	0	0	4	0	14	3	1	1	1	7	2	3	8	1	7	0	0	2	1	2	6	5	26	2	0	0	2	0	1	0
RSF1	600	932	1580	3496	3003	2758	2156	1977	3125	815	555	478	1829	3037	809	2015	1486	103	342	120	185	1319	5523	2592	573	690	399	878	891	441	2238	935	859	2616	3369	415	2188	985	414	706	3306	1949	758	1185	1594	1594	304	587	74
VPS13D	751	946	2969	3029	4472	2344	2817	1721	4708	692	911	1048	3190	3691	843	1294	1144	256	405	301	377	3001	4744	3986	987	1120	843	1103	2473	553	4200	1698	1074	5313	3072	366	2733	1010	1551	763	4685	3111	1019	1102	1939	1540	455	446	108
CELF2	1004	1229	1825	2307	1175	1274	1918	2559	2419	906	1312	578	2038	2628	901	999	1328	172	636	253	139	921	5593	2899	634	817	1119	534	407	415	1214	810	710	2987	3401	486	1040	751	729	314	7188	4358	989	3560	1527	1250	335	617	64
FAM120A	4700	8172	19800	26468	18515	13272	11695	15770	15845	2746	5310	5105	14632	16591	4182	10629	8704	2410	3223	3322	3699	12344	11873	5194	3265	5589	4413	6205	7832	4743	6382	8980	6097	19215	11878	5276	12016	9706	6981	5214	19614	13344	6189	14200	8857	6384	3538	4932	1030
R3HDM1	586	1421	1043	2941	3906	3092	2059	2126	3142	652	1001	597	1596	2096	686	1460	1452	238	507	379	356	1263	3981	1887	648	943	852	827	665	644	975	739	1062	2341	3679	559	1479	1588	756	854	3705	1650	995	2228	1766	1097	540	1113	94
COL9A2	142	937	649	971	1489	44	246	279	76	318	191	1066	3307	42	289	595	62	868	188	116	205	668	38	35	184	606	417	304	337	309	195	293	565	338	221	332	469	173	1016	135	1721	312	468	1441	575	57	155	21	220
KITLG	395	850	1166	785	1834	1719	1355	819	2126	204	298	351	954	1019	803	437	1277	38	518	28	141	2065	1505	1626	165	1237	272	655	531	266	419	489	958	2683	1472	381	1165	1021	168	296	1492	1789	182	952	806	592	239	1180	5
ERCC8	129	163	232	405	551	448	246	362	629	169	285	137	208	188	93	369	407	24	158	24	130	272	606	386	165	216	69	115	113	94	347	106	198	284	393	254	405	375	86	146	331	404	139	651	362	167	125	368	11
ADAMTS6	40	23	14	200	292	63	127	124	92	76	18	6	23	333	22	184	178	9	20	9	2	88	283	491	42	127	10	25	161	29	365	34	114	110	154	21	321	29	22	27	192	129	39	93	46	94	16	9	0
H6PD	1553	2359	4234	4827	6160	4381	5080	4760	6023	1231	2009	1585	4811	3902	1840	2897	1397	466	827	1094	521	2899	2053	990	2397	2221	2340	2647	3348	1288	4091	2259	2882	4315	787	808	6202	1080	1799	1614	4640	4025	2876	2985	1812	2790	684	787	305
VAMP3	2024	2491	5394	5455	4965	4554	5318	5097	6849	967	3859	2743	4736	5297	1507	3149	5826	517	2538	575	1487	6004	4570	1927	3393	2878	1644	2015	2535	2046	3065	2694	2614	6859	3432	2959	3073	3309	2690	3263	4959	4826	2604	7706	3619	2499	1814	4459	257
PER3	208	82	213	307	2210	166	302	203	481	84	151	82	344	244	66	66	166	66	85	50	27	470	391	141	70	118	35	73	288	61	267	227	61	997	807	158	503	246	260	176	242	542	545	177	361	389	34	37	29
UTS2	17	8	142	109	214	1	9	3	3	8	9	2	178	11	7	8	23	4	4	3	7	17	9	0	2	18	1	0	9	0	5	185	0	15	9	7	3	2	5	12	4	48	23	19	35	3	1	3	3
TNFRSF9	31	72	59	76	223	105	238	86	321	45	11	153	184	133	48	51	170	24	202	17	18	220	101	284	57	103	35	55	58	107	162	166	49	173	363	19	116	59	212	34	288	237	245	37	63	277	22	14	18
EPN3	664	1144	1041	4209	870	1129	817	1377	2341	73	284	331	1927	242	647	1538	214	52	25	655	431	1325	76	53	264	412	873	400	948	631	170	148	248	981	112	265	614	902	109	1151	1565	858	524	1974	141	286	680	901	148
LTBP1	764	1368	1794	3342	3714	8813	3807	5319	7846	913	423	408	786	753	670	3150	3912	289	488	449	428	1825	1719	1829	965	671	516	1251	1292	1568	3878	985	712	4729	561	362	4239	764	839	1389	2782	6329	743	2848	538	3002	636	304	196
RCN1	2780	5026	4544	12373	11026	6204	5659	9894	2843	3909	3137	2059	5396	3815	1472	10001	4350	742	1698	688	1265	8804	8934	1799	3600	3594	4760	2526	3243	1217	3542	3072	2165	9024	4239	1305	8813	3657	3007	3138	7061	5349	3388	8485	7452	4916	2636	1189	851
ELN	1226	1204	552	2353	2699	4049	3553	4286	5846	1614	588	509	57	58	277	1173	3529	109	395	904	90	1663	832	17	235	664	872	1080	2120	1051	592	471	1604	2405	216	271	6382	478	383	2872	427	4167	457	2682	176	2769	488	223	499
RFC2	428	871	762	3109	3048	2296	813	1797	1750	771	892	744	2424	1713	561	1305	1218	278	654	498	1784	1591	212	123	753	1250	1274	746	520	1548	622	756	1057	2128	231	997	1925	987	309	635	2311	1362	1027	3192	1044	417	700	1038	216
ARID1B	993	2261	2740	6876	6271	4585	4049	4702	5125	1820	1206	1281	2788	4140	1322	2735	2684	836	660	750	568	3118	4592	3028	1344	1297	1440	1964	1528	1367	3477	2542	2408	4527	1352	1228	5185	1204	1590	1585	5168	3752	1333	3392	2703	2318	1009	1058	283
CLPTM1L	2451	6104	3970	6444	7569	6735	6216	3966	9791	2999	4551	2748	7922	5107	1878	8973	3938	1907	1330	1935	3361	3233	1415	987	4480	2708	4161	2632	6119	3508	2502	3250	2605	6928	919	3171	7422	4008	3193	5611	7938	4122	3400	7994	3397	2583	1632	3840	2150
NEDD4L	1037	1397	3376	2169	2953	4026	4337	3989	2888	926	1090	646	2962	2637	633	1332	1590	457	553	545	897	4734	3012	1455	2058	1246	989	990	2010	1130	2338	949	1555	3138	927	831	2224	1547	1090	2293	5149	1846	590	2628	3819	863	1257	966	229
FOXP3	71	94	51	69	311	219	446	121	465	79	11	183	138	278	29	103	293	35	51	103	26	210	106	22	92	82	118	114	78	117	38	174	77	234	51	12	206	40	242	57	189	258	233	49	51	384	17	13	31
PPP1R3F	20	29	27	108	205	99	98	86	183	34	18	21	222	100	58	84	96	10	20	58	38	46	100	34	50	43	133	37	41	28	185	103	20	147	40	12	136	41	165	51	103	70	34	55	17	59	25	33	6
HEXB	3951	3826	6414	9695	8443	9487	6253	9224	9977	2467	5174	3174	10955	13873	2856	6097	9596	489	2986	761	2248	5741	3194	1568	6276	2861	2531	3178	3195	2377	4626	4465	3507	8022	3153	5337	5607	6345	3156	3546	6728	6519	3955	10899	8888	3444	3611	8469	886
PTCD2	196	189	342	822	924	591	314	442	667	204	395	174	479	689	252	384	474	71	140	70	94	490	957	423	207	302	205	223	151	86	315	338	234	760	699	266	429	283	140	135	972	499	206	601	277	214	115	286	20
KIAA2022	0	1	1	4	29	16	15	4	10	10	0	0	2	0	1	12	1	1	0	0	2	17	110	125	0	2	0	3	6	2	30	1	3	6	12	2	68	1	0	1	3	43	6	3	0	8	2	1	1
JKAMP	569	808	1626	1760	2328	1687	1199	1985	1989	425	526	668	2038	1463	514	728	1179	106	846	144	421	1529	1141	819	685	1323	629	491	710	509	754	539	706	1550	1549	567	902	1241	526	483	1875	1183	563	1448	1028	613	546	749	35
DKK3	750	1149	1079	2993	2969	2639	3558	4679	2564	1150	741	1180	392	732	421	2115	6301	244	632	586	480	1800	929	878	1329	1794	662	715	1367	1526	2486	1145	1063	4024	276	627	3356	1077	1312	1409	1174	4447	1333	2123	675	2177	498	546	350
ARHGEF5	331	599	2074	2171	1066	932	1534	1783	1611	665	388	449	1744	942	256	858	759	99	162	277	351	867	376	114	570	397	708	1050	482	531	696	445	434	1663	120	330	1659	362	593	467	1151	824	337	1639	646	359	329	352	124
NFE2L3	1337	3862	5113	6568	6402	8694	4744	10001	9951	3380	2861	1456	5103	11268	1872	6583	8207	471	1534	828	1371	4851	7996	3200	3468	3519	2831	6414	1753	2540	8035	3338	3664	8323	3788	2270	4972	2327	1871	2534	3655	3810	2448	9716	6002	1998	1754	4107	508
MCUR1	793	1615	1495	4185	2549	2609	1981	3187	2317	1261	1113	775	2032	2421	711	2825	2875	172	692	283	658	1644	3438	938	985	1111	644	1016	1254	1379	1053	995	2907	1894	1697	886	4183	1339	957	1197	2392	1489	760	3662	2221	949	599	1290	169
LIMA1	3002	3973	16329	17958	3967	5293	5794	4047	6060	1856	2777	4940	10118	6835	3731	4959	7449	287	2670	358	966	12650	3073	1992	2521	4147	2144	4820	4422	2673	2086	2133	2900	22732	8283	2689	4389	4452	2574	1635	5260	5971	1912	7254	7055	2983	1679	3161	232
LETMD1	978	1645	1593	8546	2190	2310	1737	2202	3839	1781	1569	1583	3016	6526	1135	3498	2509	717	1029	595	700	5027	2737	1592	2120	1141	1705	1717	1191	1180	1086	1855	2440	5086	2246	1601	2063	1544	2271	716	3298	1652	1071	2475	3475	1532	875	1348	234
SLC4A8	133	59	47	236	272	94	115	457	388	41	30	28	52	28	68	71	38	10	16	8	15	50	289	216	101	22	534	48	36	313	138	72	38	59	84	62	86	29	89	54	153	74	23	154	93	113	49	153	1
LAMC3	140	83	149	39	35	227	287	51	254	92	71	38	13	9	37	71	234	27	17	73	25	109	14	69	240	76	74	51	238	322	127	17	39	330	10	35	180	58	102	37	1	237	161	161	36	146	29	15	49
PTGER3	63	31	9	134	152	211	366	319	289	65	44	64	12	28	18	103	383	7	77	24	13	140	678	215	11	84	26	62	144	59	107	35	54	261	210	38	428	61	33	137	51	400	39	116	24	252	10	23	35
TNIP3	42	401	145	33	72	24	33	18	43	86	14	48	63	42	17	20	60	10	62	7	12	41	7	158	64	48	13	7	5	21	55	15	17	29	97	17	29	14	41	5	53	39	24	119	14	34	4	3	27
MAPK9	834	1719	1938	3190	3089	3267	1769	2256	3438	1331	1233	805	2551	2345	1290	1440	1856	249	681	313	614	2138	2841	1157	1009	1474	889	1000	973	1360	1652	1065	952	2534	1757	1400	2341	1621	880	674	3316	1999	1086	3824	2225	957	1096	1760	371
COL23A1	33	57	16	55	82	28	53	23	44	17	13	16	23	13	8	30	31	10	26	13	7	32	16	31	48	29	9	8	62	21	22	14	11	80	9	9	65	18	10	11	33	38	16	49	10	31	15	12	8
BCAR1	1451	4079	3510	5208	6131	4790	4369	3093	3786	2238	1583	3811	8627	6180	968	3678	2896	1783	947	2486	2779	5469	379	280	2339	2655	2986	2672	3969	2245	1971	3445	1466	5104	259	1282	6318	2094	3729	2339	5773	3327	3304	4453	635	1253	2331	2195	1827
FAM160A2	952	2361	1743	9856	2000	2240	2905	2327	2870	2075	1069	1666	4759	2745	1098	2814	1083	355	373	623	683	1726	1231	825	1274	1308	1469	1882	2484	1348	887	954	1433	3604	1398	1052	5895	1138	1179	959	4239	2181	1697	3445	1580	1131	821	1510	308
HERPUD1	2115	2693	6672	3778	4837	5575	5374	5931	6542	2631	2045	2743	2834	6329	1149	7647	3734	460	2593	746	1102	3450	2683	1891	1894	3282	1459	2332	2642	2275	3396	1887	1605	5524	2482	2426	3977	4973	2246	2733	8925	4730	2958	4132	3019	2039	1031	2327	783
HOMER3	56	372	94	440	765	389	408	616	734	157	67	254	166	720	83	904	466	106	101	150	121	322	47	72	92	191	514	257	285	275	591	378	261	316	35	56	395	80	602	476	524	465	269	231	184	236	99	193	178
RAD51	248	397	414	1607	1746	857	250	661	837	290	241	439	966	1108	376	555	570	172	384	181	592	1069	105	117	218	571	398	288	391	392	214	731	568	865	120	522	562	871	107	292	1648	717	344	950	516	173	663	475	43
POLQ	100	410	151	1515	1672	703	178	357	736	263	257	179	769	1106	330	451	287	39	132	77	76	291	1226	821	162	298	204	254	311	118	548	406	404	1006	1223	287	360	264	147	127	1189	436	271	418	362	158	81	379	24
PIK3CB	927	1632	2768	3962	2534	3993	2055	2571	6215	775	1120	913	2359	2392	1095	1509	1597	117	602	154	317	1646	3891	2642	986	1125	476	1424	1110	1072	2706	878	1034	3453	2340	680	2036	1163	434	1264	3241	2143	795	2539	2235	1340	582	2048	31
CYBA	2394	16276	5915	8243	8119	5321	6408	4776	7674	5810	5072	14417	25971	12157	3935	8978	5894	3439	8590	4772	12555	4431	175	288	5347	5394	6521	7331	11822	5027	3823	7740	4335	10596	270	10764	14920	6539	14638	6760	12707	5684	11883	16918	1117	1509	10609	8706	6510
THOC3	171	503	509	691	960	1053	330	381	672	207	244	221	697	1078	325	417	407	93	338	214	448	547	184	47	275	416	237	296	211	389	321	782	168	1043	111	290	545	274	204	201	1089	622	251	1099	233	107	307	516	100
HEBP2	1478	3130	4211	7895	5407	4193	3509	5502	4374	1714	2775	1962	5300	2595	1119	2715	3860	306	1872	411	1734	2679	2757	1625	2762	2228	1416	3667	1020	2248	2715	1247	2229	3694	1623	5308	3347	2664	2351	2605	3081	2933	1961	9850	3713	1692	2643	2876	555
MPHOSPH9	194	483	254	1461	1093	895	436	519	967	380	272	268	642	1174	731	309	431	95	216	53	97	748	1292	1024	137	421	237	262	323	145	574	525	562	1246	1825	374	406	572	234	162	1143	576	284	463	654	309	147	634	5
PLEKHA5	521	1173	1084	2465	1894	1884	1180	2188	2017	1025	547	529	736	2040	641	1300	1907	153	336	221	188	1689	3085	1565	555	629	504	900	563	334	1142	732	1286	3516	1183	562	2098	396	812	438	875	1463	355	1207	2009	1009	304	430	67
PRSS8	5037	7737	13571	14525	4745	15228	13635	18717	11834	4983	3143	8117	27407	455	1852	11245	9016	1016	1219	4618	2558	8444	835	263	6691	4122	7209	8643	7498	6265	3467	968	3152	11565	636	6232	17602	3044	1153	8401	9876	5357	8771	13867	2908	3030	4275	5358	3851
SIKE1	644	1028	1099	1787	1843	2023	1415	1500	2635	436	1024	521	1165	2043	582	1067	1264	177	660	217	388	1130	3463	1687	467	847	307	460	745	332	1556	778	764	1806	2714	625	882	1183	389	541	2004	1191	601	2970	1063	830	586	1357	88
RRP12	777	2314	2176	6472	4260	3080	3041	3026	5359	1428	1103	900	2974	2762	737	2084	2135	567	364	658	918	3721	329	263	1613	739	2253	1617	1298	1588	1251	2091	950	3648	207	829	2513	1433	1771	809	5405	2999	890	3447	1249	886	939	1459	474
FNIP2	413	991	2660	2352	1512	1484	1937	1584	2050	362	792	558	4604	3176	496	986	1099	200	374	161	139	1241	3451	2859	422	1002	235	576	1057	483	2259	437	995	2377	2362	651	1242	1055	134	1376	3706	2002	578	1243	2046	929	194	578	31
MSMO1	1125	6008	5495	2484	1678	3991	4474	5890	5083	879	1375	1682	2104	1297	675	3928	4642	100	1409	174	575	5051	3654	989	949	1698	457	1689	1507	1651	3044	620	1120	4663	2175	4608	2918	3555	438	4027	1560	3292	1922	8410	3587	913	1382	4292	250
TTC17	985	2467	2857	6826	6807	3617	3853	4927	6926	2250	1550	985	2010	4556	1294	2888	2885	327	610	371	527	2562	5110	3465	1392	1246	1250	1726	2346	1157	3027	1068	1440	4151	2652	1175	4730	1697	1457	1471	5377	2532	1313	3512	1892	2049	851	1686	187
ALX4	3	3	0	2	3	3	5	2	1	5	0	1	0	0	0	1	0	1	0	0	0	1	43	42	2	2	0	2	0	0	24	1	0	1	16	0	2	0	2	3	10	3	1	1	0	0	0	0	0
FSTL4	0	82	8	5	7	168	9	2	11	115	12	2	3	0	2	28	4	5	3	5	3	10	9	17	1	1	4	10	6	7	30	3	64	12	4	43	27	14	2	3	3	17	2	25	15	6	145	7	6
FOXN3	560	537	1835	2942	2262	2209	3144	3311	3406	462	534	587	1052	1269	420	1332	1807	149	365	205	144	2248	5184	2301	856	436	500	676	1346	799	2311	833	763	2544	2890	246	3096	569	536	1348	2597	2691	592	1593	1179	2189	381	369	65
METTL24	1	3	3	15	11	25	20	9	48	4	6	0	1	3	1	19	10	3	3	3	0	29	23	9	1	5	0	4	8	4	32	2	10	18	1	2	76	3	3	13	16	35	8	5	2	16	0	0	1
AKR7A2	784	1100	1938	2149	2065	1794	1812	474	3170	638	1025	3145	4323	3352	778	1635	1890	585	1237	646	1740	3491	387	202	1337	1740	1723	919	2364	1826	1067	2253	1010	2357	275	2249	1937	1946	984	1342	4275	1784	1809	1935	799	550	2065	1309	508
MRTO4	726	943	1378	4575	4871	2290	2142	3581	4135	734	1055	1403	4352	2851	679	2537	2369	465	872	624	1529	3530	402	144	1765	1468	1902	1010	1766	1271	967	1949	1160	3380	302	2449	2064	1831	993	1274	4735	2964	1217	3345	1947	788	1343	2440	254
NNAT	15	78	3	141	34	93	75	15	99	247	44	7	48	20	31	68	13	8	21	37	2	134	390	309	11	23	37	74	72	26	115	10	25	139	116	8	177	8	42	15	60	190	22	25	7	25	2	18	17
USE1	341	539	502	1677	532	1632	779	893	994	511	411	382	981	888	194	816	921	179	166	342	483	929	57	37	634	382	967	354	364	518	457	374	263	675	37	714	1392	332	395	334	794	619	309	1634	461	390	1098	560	379
MCF2L2	10	16	20	17	45	19	42	13	34	19	14	8	53	37	11	17	21	3	6	4	8	34	81	190	17	15	13	20	8	17	55	20	12	57	75	4	46	9	30	7	19	36	19	13	12	18	6	5	3
NRIP2	55	118	66	589	116	156	184	180	228	148	74	27	107	155	80	117	155	24	24	32	28	174	331	167	80	62	40	84	118	71	80	78	109	232	215	66	387	42	62	71	270	212	60	144	53	186	36	15	21
LAMA3	928	1617	3074	1048	19727	8057	6107	2794	5531	1131	1239	1289	3321	21087	2683	2815	4823	510	791	1088	1307	6249	507	1206	833	1131	1609	2331	984	912	4041	8117	3082	6293	341	289	873	677	2185	1924	1337	3022	1345	1640	7659	1391	795	910	72
AP5M1	957	870	2186	2920	2841	2095	1983	2154	2603	719	708	1314	2695	1879	813	1305	1843	103	1051	114	329	1642	3472	2498	1056	1282	467	698	1032	655	1473	936	924	2707	6329	742	1565	1880	631	715	3370	1907	980	2309	1797	1169	512	890	32
ANAPC4	371	771	674	1947	1692	954	771	1757	1571	610	583	371	1266	1094	779	1018	938	45	368	76	227	780	1119	1168	374	644	354	514	578	316	660	546	533	1321	845	677	932	745	413	257	1669	914	548	1532	813	592	355	668	45
KCNQ1	2381	3727	1852	18616	7542	5622	7287	11429	7007	2945	3782	3467	11316	2016	1336	7444	4592	2130	314	2693	3762	7772	314	93	3944	2128	2390	905	6818	3866	2741	2371	753	11322	104	4163	13091	731	2067	5493	6258	5164	4311	12244	2095	1852	3084	5232	1665
TRAPPC3	826	1853	1389	2465	2488	1745	1671	2635	2566	628	1096	1158	3137	1917	576	1740	1999	249	1127	297	1182	1852	807	437	1597	1375	1243	819	1277	2303	1202	1077	804	2326	565	1529	1616	1498	1168	1214	2592	1768	1431	6110	1771	836	1632	1670	527
THRAP3	1786	3800	4902	8960	10711	5680	5208	5970	8490	1533	1976	3182	8378	11921	2197	3855	3347	695	1769	611	1440	7540	4072	1618	2335	3244	2402	2527	2641	2058	3888	3967	2991	8184	4192	1061	5081	3831	2697	2189	10033	6425	3696	5299	4685	3297	2036	2344	454
PHPT1	770	1984	2388	8230	2606	1451	1635	2478	1647	1159	850	1899	3352	2123	743	2907	1611	850	1099	1023	4348	1359	105	149	1924	1282	4346	1647	2227	3290	982	1402	2748	2340	93	2657	3998	1347	2128	1430	7029	1686	2078	4394	1441	535	4667	2276	1632
ENTPD2	256	924	1114	2297	999	727	308	1096	1358	264	946	1780	2778	1991	275	856	634	198	184	612	772	510	92	6	960	614	978	1425	1216	1262	174	1064	657	2248	34	343	1350	464	1654	830	4259	579	684	954	122	102	634	406	223
LY75	663	1609	1657	3525	3879	2533	1423	2926	1535	1378	874	1096	2299	2555	790	2003	1654	64	442	177	180	1342	2280	1018	985	477	251	1229	332	597	1271	789	1712	2493	1471	1109	2799	581	549	1095	498	899	682	3126	1548	1658	295	1249	55
ARID4B	497	805	978	1724	2129	1947	1637	2102	2019	929	559	436	1074	2177	764	1264	1309	78	246	101	120	1193	2935	2203	295	548	297	630	722	342	2415	686	654	2117	1949	532	1735	629	468	536	1787	1528	559	1452	862	1258	305	541	25
OPN3	119	110	324	183	299	439	382	419	700	137	65	148	130	122	100	234	385	31	41	57	88	66	124	121	87	100	75	222	101	221	352	171	144	365	80	155	323	109	80	128	392	391	142	462	79	126	166	87	102
SDCCAG8	259	533	673	913	1065	826	698	1222	960	380	234	212	898	1184	355	529	676	39	147	218	103	553	821	841	128	349	299	376	333	502	861	311	254	847	591	416	655	296	331	234	1049	720	232	1238	421	360	263	155	43
PTPRN	24	1	1	46	66	157	70	23	136	8	46	11	34	3	5	63	24	34	56	37	8	39	10	98	60	47	11	27	51	58	31	39	17	69	4	2	102	22	34	19	7	157	39	17	3	12	3	2	4
HHAT	94	177	373	108	85	358	174	323	364	117	66	57	109	392	51	85	119	36	42	62	41	172	437	79	21	95	123	146	63	55	231	89	100	202	135	100	276	89	219	121	810	155	126	267	149	84	216	8	42
KIF1B	966	1033	2423	5033	5153	3144	2856	2009	5317	961	998	926	3604	3920	1077	1558	1485	356	542	241	239	2832	4557	2452	1031	1287	969	1060	1391	649	3239	1743	1209	5288	4838	759	2716	1326	1339	1036	3525	3775	882	930	2845	1621	437	1103	104
FOXC1	47	199	81	314	2409	169	175	915	92	28	76	222	108	3335	275	125	1287	45	86	103	85	231	256	548	80	171	100	78	66	63	100	592	34	473	224	31	482	32	207	87	67	124	80	313	65	433	64	54	15
TBC1D22A	782	1340	1409	2433	1832	2255	1953	2016	2019	795	527	1249	2616	1363	529	1554	1089	384	479	663	665	2106	511	383	766	836	1137	986	1719	1215	798	1209	871	2404	361	323	2172	666	1369	1005	2017	1410	1167	2015	919	902	894	1126	257
SYNE2	1719	1326	4075	16496	15794	10476	6813	8254	6107	3189	618	1237	4112	6508	1784	4152	1533	571	621	592	779	7030	10511	2741	1107	1363	3349	3349	2012	2654	6388	3880	1919	5936	12180	267	4213	1566	3167	2955	7555	4795	1934	3765	3730	6543	737	549	261
PLEKHH1	597	826	1411	8677	1296	1706	1789	1362	2209	934	485	978	2315	2406	1274	1412	700	256	259	264	233	856	3137	1665	1112	833	1345	1369	1164	579	593	1210	1233	4783	3251	271	1222	852	1264	423	3765	1216	981	1432	1421	683	314	355	106
ATP9A	4736	5639	5563	4743	7396	33262	12065	16310	24968	11535	4537	973	2026	3595	3513	5549	7180	882	802	3276	732	3573	21173	2466	7669	1945	3370	9966	13395	2740	18103	3387	5888	9073	515	1680	16524	1460	1871	7358	6631	7974	1611	8992	10798	12015	2644	3187	1269
SPO11	0	0	0	1	2	0	0	0	1	0	0	0	0	0	0	0	0	0	0	0	0	0	1	12	0	0	0	0	0	0	0	0	0	0	0	0	0	0	0	0	0	0	0	0	0	0	0	0	0
CBLN4	5	0	3	1	1	0	4	0	4	2	0	2	6	0	1	3	0	0	0	1	25	2	8	5	0	2	1	1	1	22	5	0	0	1	0	3	5	0	0	9	4	1	0	0	0	1	4	17	0
CHRDL2	136	59	0	49	289	1183	463	258	634	100	26	10	29	30	15	9	37	125	330	68	11	2761	33	25	95	497	33	59	1326	107	32	65	98	931	21	8	1923	42	22	459	3	2410	32	312	32	1119	14	8	46
FAM168A	741	1222	669	1734	4081	3463	2758	2317	3589	709	633	631	1788	1622	655	1713	1441	297	379	342	268	2173	1571	1509	814	946	783	602	1050	496	1866	976	559	2536	1131	341	2758	836	727	985	2790	2152	1390	1423	836	1393	451	575	184
RELT	84	269	73	713	984	441	402	318	568	356	141	333	927	707	186	564	289	258	126	257	210	495	101	449	232	291	306	120	327	262	270	532	131	637	215	151	231	237	285	122	874	462	526	461	61	197	109	145	127
GALC	199	1078	133	615	2998	5813	1568	1228	709	902	144	811	3186	235	654	993	4411	38	453	215	302	2879	1364	881	890	235	701	55	1876	426	887	124	120	1761	1290	431	969	443	468	1226	971	1062	146	1639	1915	1076	774	35	113
NOP58	1170	2814	2012	12128	6962	6766	3137	6470	6105	1638	2075	945	4468	4438	1927	5190	2688	210	970	261	542	5617	2639	1157	1807	1504	1581	2498	1612	1185	1611	2688	2444	5605	2510	1804	3263	2047	1063	929	5723	4036	1242	5379	4972	2549	1088	2810	137
SZRD1	1985	2811	3246	8242	11216	5024	5113	6517	9047	1329	2150	4003	8989	7337	1402	4059	4752	1442	2235	1485	2817	6498	1374	546	2993	3401	3097	2209	3882	2481	2158	3750	2168	7382	1443	3298	5328	3469	3506	3169	11619	6461	3072	5952	2419	2483	2741	3803	1066
KCNH2	71	113	105	554	774	1186	268	255	1195	506	348	398	3534	373	147	445	259	87	79	606	179	510	221	55	271	210	824	1367	997	104	387	651	481	1336	24	114	2478	44	579	692	855	955	32	145	167	200	21	66	114
CUL1	1069	2196	3296	4693	4430	4936	2910	5405	5830	1743	1619	883	3403	3868	1039	3243	3264	369	1181	594	1680	2031	2012	681	1547	2249	2168	2235	1796	1907	2273	2225	2079	5634	1168	1350	4209	2084	1384	1677	4667	3372	1576	5060	2505	1534	1518	1865	304
FAM114A2	222	377	734	826	998	569	678	591	891	139	271	240	860	585	185	506	712	45	303	41	80	687	653	422	240	443	132	156	187	159	636	146	219	676	651	309	634	377	102	169	848	713	220	650	590	392	129	405	34
CYFIP2	518	1148	758	2634	1353	2538	2039	2193	1616	1690	911	513	1799	3945	361	1570	855	599	269	759	193	964	250	330	891	455	1694	1660	705	347	1617	2044	1405	3716	760	1279	2033	635	1087	527	1274	1322	1237	2815	2049	991	414	299	478
TAB2	1334	2439	3167	4133	5228	3750	3926	3660	4198	1367	1373	1262	2515	2932	941	2896	3306	274	1164	322	449	2390	5633	3472	1452	1656	680	1548	1103	1415	2831	1349	2044	3491	3890	2863	2715	1846	1138	1753	3533	3217	1500	4557	2599	1958	966	1603	77
GINM1	614	599	1468	2346	2436	1432	1329	2033	1463	380	609	483	1436	2750	412	1562	2159	51	615	81	269	1569	824	708	692	899	289	466	578	709	1252	486	648	1235	724	923	1139	1067	620	809	1265	1512	604	2503	1022	885	353	856	59
EIF2AK2	1095	2985	2543	10666	10827	4841	4690	4175	4223	1337	1784	1654	3179	8704	2037	2344	3553	199	1374	274	407	5204	9711	3545	1011	2041	803	1709	1255	923	5411	3051	2336	4840	7474	1059	3812	2286	1907	1240	3653	4127	2061	2831	3082	3231	704	3608	101
USP36	1207	2039	1509	4955	3779	4690	3214	4086	5047	1795	1332	619	3119	3654	1019	3536	1241	617	499	993	502	3212	2889	624	1052	957	1983	1736	1382	1210	1260	2344	1085	4207	918	492	2512	1115	2288	1275	5635	2897	1148	2724	1037	1515	676	926	360
KMT2C	807	1460	3888	6177	4481	4181	3870	3515	5579	1631	1078	821	2711	3594	1201	2183	1622	332	297	476	243	2119	16492	6964	917	1168	850	1855	1386	851	6079	1314	1696	7251	4768	502	5082	877	972	938	4560	2985	924	2419	2069	2196	294	703	94
MCOLN3	14	6	22	242	89	9	55	15	603	3	13	19	288	628	198	20	28	3	52	6	4	0	254	85	6	90	100	31	23	57	104	214	294	374	113	39	56	52	221	4	17	30	67	24	223	34	4	4	3
CCDC85A	3	8	15	6	5	11	33	18	20	5	4	2	4	2	3	4	3	1	6	6	0	16	2	1	2	3	1	3	5	9	13	3	2	4	0	2	47	3	0	6	6	7	4	6	0	42	1	0	0
PUM2	2306	3679	5809	11168	9463	9983	5826	8979	9669	3230	3252	2086	5958	7434	2400	7834	5040	699	1836	844	744	5253	13842	5441	2293	2485	1510	3809	3453	2321	8211	2792	4287	8102	7513	2357	8100	3247	1691	3263	9994	5587	2105	7136	6316	4500	1353	3133	149
MRPL43	894	1827	1574	5125	2852	1729	1953	2990	2102	1246	1178	1797	3918	3493	555	1576	2939	1090	1444	990	2354	2997	333	167	1377	1733	1747	938	854	1803	1047	1437	901	2306	292	2587	2546	1563	1580	1222	3263	1868	1679	4735	952	795	3052	2224	768
ITIH4	2	6	2	4	22	1	8	3	9	1	0	0	4	2	5	10	2	0	0	1	0	5	5	14	0	13	5	2	2	2	4	0	3	5	3	2	6	1	17	1	28	9	2	2	4	2	0	1	0
ITIH1	4	1	0	0	3	1	0	2	3	2	0	2	1	0	0	1	1	0	5	4	2	1	0	4	0	1	1	1	13	1	0	1	2	2	1	1	3	0	6	1	1	3	1	0	1	1	0	0	0
C4orf27	142	344	343	811	719	511	458	817	479	125	297	209	803	800	130	459	636	19	329	37	278	618	243	123	132	456	152	128	183	156	309	261	230	629	156	582	303	422	164	225	842	536	272	1359	531	300	224	219	38
ZFR	1215	4730	3094	4770	7275	7055	4643	5234	6879	2346	2518	1784	2570	5991	1392	4076	5616	562	1216	728	746	3479	4673	2444	1871	1921	1273	1645	2290	1159	3722	1659	2296	5932	2126	2275	4214	2830	1060	2581	5433	4518	1648	5086	3018	3545	1140	2323	230
ZNF280C	87	129	108	456	465	489	329	461	375	92	128	71	255	521	257	227	308	7	101	22	31	191	1905	405	159	85	98	148	111	55	342	131	153	363	430	87	307	182	97	87	395	251	112	480	252	204	34	182	15
NPFFR2	3	7	0	0	0	1	2	4	6	2	0	2	0	0	0	0	10	0	0	1	0	2	0	8	1	2	0	1	0	8	1	0	4	0	0	1	3	0	1	6	0	2	0	7	0	2	2	2	0
PHF21B	1	1	1	2	1	3	3	0	1	1	0	0	0	0	4	1	0	2	1	1	0	2	4	7	0	0	0	1	2	0	0	2	0	18	3	0	3	0	0	0	5	0	0	0	0	0	0	1	0
TRAF1	169	487	160	824	1001	334	569	502	959	300	164	301	705	535	294	360	261	94	176	241	76	332	326	345	230	278	330	293	217	259	414	284	230	707	266	110	745	95	558	122	825	541	519	316	251	459	48	119	98
RC3H2	707	1255	2205	4455	5316	2437	1953	2291	2857	579	806	731	1367	4437	873	1579	1585	183	547	265	442	1801	8537	3036	889	1000	565	1056	1245	781	2316	1107	1692	3066	3461	679	1743	749	1240	826	2910	2237	909	1796	2656	1612	306	937	76
IL17RB	315	1067	381	1242	3006	698	1322	1625	923	936	1167	492	1467	1252	591	1464	982	134	185	135	544	975	604	299	502	420	726	407	772	307	404	583	238	1260	176	1783	489	726	187	498	1730	972	633	2111	543	275	455	845	55
TRAF3IP2	689	1568	1988	6174	2671	1375	1335	1607	1505	527	717	1255	2662	1102	556	1384	432	269	468	201	641	2033	541	831	808	1016	892	778	581	1011	652	720	1187	1928	563	1523	1251	1042	913	617	2042	1674	613	2362	1514	362	878	793	149
GYG2	318	2247	120	741	46	1096	558	1383	782	453	288	81	144	31	154	855	642	58	91	353	176	79	1394	132	881	123	696	618	472	88	736	137	451	1383	116	256	606	42	14	316	64	596	153	1817	1015	186	405	63	153
DCBLD2	403	139	646	995	7104	1289	1085	1429	1548	341	3054	262	1386	1277	589	560	325	144	345	173	181	822	3765	1481	493	1952	244	789	453	311	1922	629	301	621	555	187	708	148	453	945	1656	1263	616	666	872	585	205	140	36
SERPINB3	1	5	0	0	0	0	0	0	24	0	0	0	5	0	13	3	1	1	1	1	0	0	0	7	4	0	0	0	0	0	0	0	0	11	0	4	1	0	6	0	0	0	0	18	2	0	1	2	0
SOAT1	466	376	1294	1289	1245	2567	1670	1772	3789	325	118	489	269	2682	912	1762	1416	90	822	123	100	1078	2477	1805	331	850	440	1229	873	836	1202	1088	400	1169	2965	734	973	1327	1004	617	1847	1382	398	736	802	747	466	142	70
PKP2	1726	2656	7950	10539	4730	5897	4151	8980	5159	2625	1917	4041	7227	6471	2371	2606	6088	1584	3085	1271	1323	6365	3863	1408	2442	3370	2598	3172	2917	1269	3896	5875	3141	17070	5366	2151	2678	5274	4433	1732	8523	3038	3363	8101	4747	2874	1590	2964	354
MSH4	0	4	0	10	7	0	4	4	4	0	4	12	228	44	5	44	4	3	3	4	4	9	26	61	2	32	4	4	1	1	10	17	3	4	112	2	1	7	56	0	180	3	69	2	2	2	2	0	0
F7	7	255	0	12	5	98	35	85	25	214	11	4	4	0	11	406	3	1	0	106	0	2	21	13	5	4	16	7	233	5	58	0	338	5	2	15	623	0	14	12	0	6	8	90	12	9	1	7	45
GDI2	5766	10578	13763	22319	17730	10834	13677	20602	18337	5949	8094	8143	14877	20808	5369	9690	23074	1364	8819	1367	4627	16263	7915	3124	8577	11159	5600	6125	4230	5366	12131	5928	7885	20695	6057	14875	11260	12768	5012	6232	15234	14796	8729	26931	16456	7783	8542	6977	806
PRDM1	317	630	689	819	1416	675	1194	570	855	553	311	615	887	623	392	952	1252	124	225	152	28	844	940	3038	551	502	159	422	384	616	1212	787	653	2119	1734	205	813	346	800	291	829	1654	993	921	534	1093	64	310	68
ATG5	791	1438	2393	3611	2684	2459	2223	3367	2314	894	1355	1059	2290	1999	677	3074	1289	206	1201	166	543	1690	2107	1580	993	1434	603	1124	691	1097	1689	1230	1324	2520	1691	3776	1608	1600	739	1143	2643	1814	1146	4757	2109	610	1059	2127	206
TMCC3	525	419	2283	235	1659	1866	1316	1164	812	333	369	594	219	637	438	354	1170	95	269	251	82	4137	622	834	123	419	302	478	884	554	640	2025	246	1995	1100	156	454	225	1164	354	1399	808	497	1230	601	466	263	707	111
PITHD1	839	747	1347	3696	2520	1429	1813	2113	3282	540	1075	1010	2890	3109	555	1728	1287	418	876	338	913	2101	1608	537	1377	1267	1289	760	1270	860	711	1785	960	2437	1493	719	1484	1492	1147	1021	2170	2000	888	1658	1427	879	1024	2186	310
MTA3	500	1191	1162	3178	2318	2048	1101	1671	1859	615	640	646	1528	1391	507	1544	1048	175	387	264	271	1332	1287	655	674	699	684	762	794	1206	1075	711	1050	1704	831	707	1728	893	506	1015	2547	1210	639	1835	777	791	432	914	112
USP13	90	412	209	1116	1614	849	290	299	1327	328	71	203	816	1867	601	207	393	109	176	71	141	659	1432	475	48	617	314	193	422	251	318	552	234	700	881	175	318	592	223	120	1108	795	193	705	418	231	91	140	12
ATP11B	1211	2383	5446	3728	4087	4583	2789	3478	5369	1043	1746	1087	2658	3594	2169	1866	2719	154	893	273	467	1627	10639	4622	1164	1793	887	2206	1146	848	4363	1147	1446	4631	6562	1284	1974	2062	946	1535	3266	3120	911	4028	3546	1682	720	2635	92
LAMC2	1980	3473	8233	7267	6538	9544	11731	12434	13011	2321	4384	1867	7242	5341	2455	3862	5759	1030	1587	1920	1896	6448	1582	2655	3875	4656	2410	6476	3673	4547	8042	3913	3775	13615	967	3204	4763	2428	2107	4245	4008	17079	2728	7923	6884	1435	3122	2864	698
CDK14	102	45	108	205	336	246	569	279	390	57	76	109	74	64	72	552	794	17	111	17	30	302	453	1285	183	183	41	83	173	116	809	87	76	415	525	63	387	94	120	185	484	590	202	152	114	277	21	31	13
SEC61A1	5378	14808	13185	25689	23579	21057	15108	16644	22062	9143	8876	9162	23379	17053	4142	12466	11056	3482	5218	4802	6354	19300	3389	2736	10556	9258	15009	8634	13324	8893	11065	8874	6615	24855	2526	6222	12886	14430	8386	9630	25157	14695	10287	17217	8203	6085	8269	10074	2693
PPP1R12A	718	1231	2004	4532	5233	3289	2307	2645	3388	995	818	914	2131	3954	1048	1550	3098	265	1065	198	309	3315	5300	4268	816	947	509	1084	948	511	2293	1559	1540	4776	4957	822	3239	1577	1015	857	3184	2887	1249	2099	1802	2131	527	997	50
RASGRF1	8	45	15	34	67	20	87	56	54	52	191	12	48	8	9	85	40	4	12	17	1	38	156	14	12	24	51	7	64	24	18	10	168	16	22	9	35	7	15	13	21	59	12	304	62	15	14	5	11
CAMK2B	3	1	0	10	8	18	7	12	11	68	0	0	3	1	15	3	5	9	8	5	1	9	10	9	2	6	10	3	2	1	29	4	12	6	3	3	32	3	27	3	26	9	1	5	1	5	2	1	20
CROCC	325	316	290	2782	1041	647	889	894	1498	413	240	527	1337	1578	309	977	313	319	123	219	436	830	156	130	380	381	1117	461	492	246	471	1651	358	1300	61	104	1216	296	1313	447	4205	737	644	324	177	325	378	265	166
POLR3E	879	1849	1000	3032	3128	2946	2106	3012	3563	1735	1228	987	2134	2700	780	2640	1563	679	416	968	799	1947	1846	1013	1408	752	1338	1285	1544	1165	1339	1493	1073	2412	654	999	3830	1061	580	1149	3519	1666	918	3108	1227	866	987	1168	477
ATP2B4	663	1569	1361	3570	3364	4875	3112	1988	7291	776	659	518	1444	3123	1183	1249	1408	320	604	276	221	4536	3324	2374	1057	995	452	862	1711	1274	3300	1127	871	4004	2108	340	8495	485	848	1502	1602	7182	994	2121	707	2847	374	363	31
ZC3H11A	1131	3704	2989	7024	6515	3965	3666	5164	5119	2692	1841	1123	4068	4243	2587	3236	2497	328	746	317	468	3036	6777	6606	1516	1777	1074	2228	3270	1417	6409	1923	1805	5771	6746	1411	4198	1887	1681	1102	6396	3672	1479	4782	2720	2336	901	1255	173
RIOK2	420	403	865	766	1563	1258	1061	1074	1084	411	590	315	1093	983	321	966	1277	51	480	53	207	953	701	339	523	546	273	513	361	375	498	344	558	1194	844	619	793	1019	316	286	1468	1141	392	1323	974	574	346	745	33
YIPF1	479	1122	1496	1086	1585	884	1479	1524	1332	310	941	491	1520	1080	252	1108	1275	97	668	153	571	1396	316	196	931	929	587	470	670	1025	885	568	443	1110	272	649	824	637	684	531	1068	1190	666	2862	866	493	587	1028	153
NDC1	1105	2169	1776	3260	5841	2891	1913	2382	5901	621	1918	1373	3383	3480	1584	1801	2338	178	1478	185	793	3441	3029	1284	1739	1906	902	673	1685	2800	1634	1933	1683	4441	3194	2080	1004	3748	494	800	4270	2838	1462	6181	1904	1167	1173	3105	57
DGKG	36	53	8	187	539	246	135	26	64	86	91	37	102	717	115	59	66	13	34	29	4	38	375	89	87	94	237	107	105	18	58	168	14	330	27	37	100	33	157	21	17	251	141	67	179	73	23	12	18
FLYWCH1	452	952	583	1259	1681	1622	1346	1261	1460	942	797	744	2712	2081	684	1069	680	495	276	804	498	1345	299	302	779	771	863	642	930	549	723	1200	385	1478	89	476	1703	436	1382	582	2909	1175	742	1194	329	564	348	663	327
UNKL	176	434	160	694	598	670	554	671	662	711	233	260	511	545	258	456	252	176	91	248	170	469	429	244	349	225	262	283	305	175	560	280	251	610	79	160	553	193	453	205	746	483	239	323	110	195	144	224	154
TBXAS1	207	507	1878	3036	1196	1911	960	1268	1171	1036	1264	500	704	694	446	487	775	92	275	225	828	555	600	503	1597	664	1060	1386	874	262	1175	482	224	2192	279	736	1080	491	242	470	1083	855	541	2079	1623	410	1163	300	947
PARP12	587	1147	2173	6084	4123	1862	2735	1713	3262	1111	630	2099	5287	5166	980	1194	1832	759	1657	731	1296	2901	641	1270	977	1470	1081	996	1448	1225	1143	3385	914	5344	1296	428	3387	1059	4614	727	1499	1570	2568	1183	712	1321	632	2159	396
ALDH18A1	2986	7055	6459	16583	9849	8302	8599	10162	10306	3849	2678	2875	6344	7932	2007	7700	5838	1001	1739	1481	2000	7476	2832	2179	4577	3880	3188	3875	4416	3406	4183	3541	5191	10632	2288	2430	8986	4801	2558	4174	9312	6071	3784	8393	5761	3571	3570	4640	833
TARBP1	683	2873	1224	3441	2238	3006	2136	3731	3742	1634	1632	435	1869	1776	2540	2226	1438	173	360	288	434	1014	2988	2568	463	1082	900	1426	1425	1271	2759	861	1667	3114	1514	1308	3367	852	597	801	3029	1632	1304	4517	1649	914	821	1613	161
GATB	321	482	545	1204	734	811	525	1207	1186	224	395	429	1183	958	140	629	761	153	349	131	289	1185	514	207	280	496	436	338	559	365	576	605	426	984	236	252	416	351	303	461	977	719	515	1242	653	313	350	550	104
MXD1	1043	3104	2671	3336	3505	4343	4327	1292	4380	1203	1023	2674	2538	3372	1190	2416	3014	226	834	436	324	1060	2213	6517	708	1404	477	1142	1350	1515	2159	1458	2213	3940	4028	717	1129	1223	2779	958	2057	1830	2356	2049	2267	3252	917	5092	197
CDK17	286	519	780	1275	1270	930	871	849	1081	415	258	308	638	1143	382	520	1012	43	318	49	74	1180	2120	1947	281	550	234	364	383	238	943	702	548	1535	1668	225	819	433	319	407	1051	1024	349	700	713	871	178	386	31
DNAJC25	191	236	461	1050	640	342	319	597	352	117	198	123	502	361	130	417	457	36	126	42	120	465	351	189	209	265	112	225	168	110	174	193	201	518	362	186	374	372	334	109	630	345	172	538	303	194	93	347	7
SLC2A3	192	439	227	1460	2137	696	1121	870	1493	961	326	467	576	705	380	902	1432	241	624	152	95	399	931	15104	645	655	268	216	1341	1955	2258	989	957	1698	4352	139	1412	525	446	379	1656	2096	1907	1183	212	1506	101	153	60
PSD	38	55	50	248	215	804	183	110	561	44	63	81	177	92	50	155	97	64	155	42	54	662	37	22	54	195	135	169	438	43	110	104	51	267	7	34	1523	50	130	275	233	767	164	110	14	92	54	40	83
CTDP1	417	741	1643	1424	2002	1213	1439	1290	1247	697	394	1052	2110	1206	237	836	794	557	465	508	1206	1762	205	352	716	626	871	854	800	780	1002	1482	831	2068	210	210	1295	1146	1914	514	3760	802	1096	879	521	455	1197	470	377
YBX3	2041	3803	3360	9615	7127	8368	6635	6912	7151	3719	3159	3575	9251	18835	2791	3657	7379	1707	3239	1531	2888	14475	4295	3633	5693	3333	4575	3469	3253	2900	2508	4469	3701	10613	3672	3522	5743	4006	5796	2756	8116	7055	3957	10080	5195	4471	4043	3548	1685
STYK1	198	285	1011	918	235	267	444	427	248	166	187	241	1652	1232	383	184	298	70	135	87	116	352	259	122	187	375	230	141	153	233	172	88	45	1011	168	299	181	183	186	157	778	425	160	565	272	111	190	313	31
WNK1	1388	2976	3847	10511	10063	7965	5577	5058	9838	2366	2436	1670	4238	6178	2090	2705	3240	865	1123	1064	395	6795	9137	5464	1735	1831	2227	2749	2492	1655	5369	4254	3803	12143	8667	1173	5417	2215	2573	2122	3967	11252	2716	3832	5588	3955	1107	1203	170
CCAR1	942	2169	1853	6712	6222	3676	3098	4789	4472	1704	1214	1040	3284	4308	1486	3125	4114	184	654	257	308	2847	2619	1462	1017	1249	915	1207	1075	746	1958	1237	1440	4787	2573	1145	3841	2097	680	803	4457	3626	1108	3617	2338	2072	489	1398	56
OGFR	862	2463	1266	5703	4912	6107	2190	3243	4430	4532	1908	1976	5654	5031	1013	2406	1905	735	939	1378	1111	4353	464	287	2573	1496	2233	2087	3293	1086	2341	3328	1123	4011	218	853	5227	981	4029	1255	3898	1853	2470	2953	715	1693	1519	1066	976
GNA15	68	616	636	959	348	478	336	895	890	124	345	211	1010	270	283	263	213	161	152	368	770	370	40	75	313	139	648	226	294	1125	246	251	132	438	66	206	261	150	296	521	347	662	383	840	216	214	1185	169	100
CREB3L3	9	43	17	8	4	144	26	15	11	47	2	29	171	2	14	112	78	0	2	34	0	5	24	10	9	22	14	11	95	5	3	1	19	97	7	6	57	2	26	10	2	15	25	33	26	46	2	1	4
PIGV	346	526	1230	1236	788	653	923	884	1889	203	313	550	946	1555	277	646	568	80	296	134	272	795	382	180	557	566	342	323	386	309	379	288	388	731	223	361	1026	279	298	443	1039	753	257	461	437	272	309	566	49
PTPRU	43	748	113	832	2190	285	354	937	339	227	37	889	550	1949	318	354	318	267	275	866	143	2058	43	283	70	111	160	162	236	1988	447	3706	1103	462	48	11	600	179	3767	356	9162	542	385	98	49	88	116	121	119
SNRNP40	712	1461	1080	1896	3776	1898	1453	1786	2555	576	904	1027	2551	1948	567	1496	1800	364	1053	390	1244	2280	688	423	1136	1415	1015	651	1040	834	1079	1563	1157	1820	644	1760	1410	2054	632	997	2391	1738	982	1862	1504	604	1388	1982	269
RIMBP2	7	4	1	131	46	32	38	34	14	10	92	17	209	2	243	19	44	24	21	18	7	61	109	53	15	8	206	33	402	5	19	6	319	393	131	28	49	14	9	6	3	215	8	5	164	95	0	1	2
COL11A1	213	240	167	1855	3884	1896	7147	2996	1580	512	407	542	320	651	175	6935	3961	47	273	162	157	1030	606	4304	274	530	263	395	700	791	4926	904	306	3015	911	121	1172	830	474	2456	6318	6196	1350	387	169	1093	26	84	41
QSER1	469	1049	998	1908	2372	2259	1662	1931	1721	734	249	459	1047	1291	851	1122	1252	80	367	150	125	1688	9066	3982	452	684	368	805	821	126	2430	904	741	2298	5799	631	1496	875	159	595	2952	1422	385	1925	1341	935	134	573	25
MPC1	861	661	2025	1916	1157	980	1347	1946	1478	485	883	905	2059	2023	688	1200	1847	177	819	286	532	883	512	414	961	1293	463	688	385	893	707	440	382	1443	617	3155	1301	1188	477	447	1178	1322	712	3859	1252	418	1175	1502	484
ACAA1	642	1718	1334	8123	1344	1448	1848	2146	2294	1448	1257	1170	5419	2130	481	2709	1750	555	544	1219	1554	1241	636	405	2463	1165	1875	1385	1347	2949	951	894	1446	3145	198	850	2436	918	965	1092	1704	1933	1153	3374	1788	672	1295	727	559
BCAT1	127	128	108	524	864	337	850	489	694	135	149	202	206	238	114	719	1044	83	377	42	40	649	572	9413	284	421	55	92	491	178	1737	387	209	755	4256	87	268	312	141	257	822	1024	439	135	117	464	28	89	9
HDAC7	587	1594	1172	5848	3716	2683	2840	2426	3198	1421	777	1069	4255	2293	800	3230	2228	580	551	600	622	3278	747	828	1392	1469	1910	1483	1638	966	1297	1926	1193	4404	492	539	3079	786	1928	1158	3164	3724	1138	2393	1162	1325	561	738	458
LZTS1	68	92	86	551	517	166	373	273	422	118	73	30	120	175	48	369	181	20	85	37	32	117	93	117	75	140	84	98	190	101	307	172	94	238	74	51	380	120	73	172	469	455	121	168	38	413	27	39	6
PRDM6	33	13	9	61	109	114	145	42	135	19	20	21	7	16	11	94	137	8	17	17	1	104	141	95	11	28	10	32	78	15	163	28	17	84	40	13	262	16	44	65	95	193	18	25	17	87	6	5	2
WNT8A	0	0	0	0	0	0	0	0	0	0	0	0	0	0	0	0	1	0	0	0	0	0	0	7	0	0	0	0	0	0	2	0	0	0	1	0	0	0	0	0	0	0	0	0	0	1	0	0	0
SPAG4	88	197	129	404	197	512	221	385	418	210	90	87	239	27	90	1221	77	20	97	143	51	60	72	129	179	59	119	159	119	183	195	71	43	349	30	95	479	47	142	260	207	107	75	552	77	63	134	82	159
NCKAP1	3165	4678	7826	9644	12530	13887	7570	10451	17560	2727	5165	2840	6367	15246	2747	5405	7066	463	2847	842	1466	6628	11119	6894	3193	3985	1808	4132	4225	2959	12476	5017	5450	11380	6036	4418	4502	6309	2459	5223	8855	7880	3033	7883	10011	5069	2354	5524	230
MRPS35	1820	3412	4452	17143	4867	5949	3757	6521	7312	1421	2994	3562	6077	4528	2013	5214	8466	556	4761	579	1930	9152	2443	1350	2867	3476	2623	2958	2422	1167	2298	3767	3107	10772	3726	5310	3804	9007	2152	2075	8874	2609	2494	10435	6248	2571	3013	6198	647
GUCY1B3	163	186	89	533	613	401	638	478	724	185	158	147	73	186	87	412	1084	21	203	59	78	491	312	701	139	390	86	155	454	285	502	214	210	535	196	236	752	317	64	300	232	802	199	426	112	548	50	130	32
SFSWAP	603	993	898	5264	2738	1717	1482	1850	1990	1395	653	692	2082	2387	891	1415	1319	520	313	439	271	2512	1232	1247	941	714	1203	978	882	605	889	1362	935	2657	924	518	2486	623	1548	488	3466	1296	844	1604	804	827	488	992	225
TNK2	554	1399	1490	7015	1818	1842	1833	2111	2333	1237	2218	3507	4778	821	1661	1572	626	519	523	797	692	4428	567	545	1349	980	1147	2134	2195	741	1227	663	624	5269	248	342	3312	620	1532	1073	8776	1392	1621	1477	471	822	543	1361	423
MON2	432	895	1551	4192	1429	1626	1344	1513	1683	645	497	416	1185	1612	550	862	1083	63	344	97	117	953	4059	4356	583	826	443	632	696	420	1706	642	802	2808	3478	642	1049	639	548	479	2031	1207	395	1098	1316	920	254	657	20
CDH3	688	4443	3825	7386	4928	4681	4217	4102	11916	672	1304	1815	6095	6170	814	3963	2372	511	750	1007	1542	5030	839	86	3215	2021	2323	5735	1375	4735	1452	5052	2630	4359	362	1766	727	1952	2449	2861	1079	5792	2028	2982	3105	1133	2068	1347	934
ARSF	0	1	0	0	0	0	0	0	0	0	1	0	0	1	0	1	0	3	0	0	0	1	1	1	0	1	0	0	0	0	0	0	0	1	2	1	1	0	4	0	1	1	0	1	0	0	0	0	0
GPBP1	1170	1134	2978	4945	5337	3946	3175	4213	4469	1587	1913	1146	3591	4608	1243	3854	3462	178	1032	193	513	3233	3334	2078	1310	1498	837	1419	1299	521	2464	1705	1462	4057	2606	1785	3539	1833	1334	945	5046	3059	1287	4151	2399	1915	907	1800	81
DGAT2	507	2241	237	3673	1373	3656	1937	2680	6771	466	407	241	974	355	343	2337	1122	99	210	668	326	1318	230	505	547	388	1082	791	1251	1257	409	477	142	968	170	925	1342	555	234	1358	1450	773	437	2579	1111	799	840	1449	199
ZNF112	54	138	89	324	182	147	125	199	175	103	75	26	44	223	17	191	91	8	44	21	10	157	601	113	93	92	82	78	138	22	176	111	112	252	85	54	138	59	36	51	308	133	55	109	142	182	45	16	1
CS	3243	5952	6521	18063	10389	11464	8075	9428	15504	3882	4161	5061	11537	11979	2629	5085	9725	3265	3403	2223	3117	13450	4456	1706	5522	5217	5939	4589	3431	6246	2600	9018	6061	18360	7499	4301	6110	5977	5928	3493	12782	8914	4675	11270	5666	3957	3803	5553	645
LTK	35	308	77	2737	1176	29	157	305	7	39	14	231	24	216	25	576	18	65	59	68	92	377	1	3	17	106	214	49	65	30	22	810	501	227	9	16	575	22	314	339	111	91	375	77	416	8	50	5	71
MRPS24	71	202	251	837	626	573	244	765	590	188	119	243	864	529	130	404	481	247	62	516	632	522	22	15	206	154	505	155	143	232	229	184	95	753	14	217	562	102	188	112	642	169	219	1618	39	108	550	185	581
ELMO2	598	2127	880	1743	2582	3258	2131	2736	3552	1739	807	471	950	1349	441	1806	1334	144	355	428	331	1190	1474	819	1036	488	817	1131	1080	629	1667	750	876	1667	467	625	2287	614	810	1066	1597	1697	846	1988	1381	1275	746	530	156
WAPAL	981	1990	2160	4576	4769	2808	2919	3351	4472	1534	1105	1041	3018	3456	690	1702	3331	293	916	322	426	2557	3991	2276	1134	1387	870	1410	1426	924	3329	1964	1744	4047	3841	888	2833	1905	780	1070	3666	2662	1248	2653	2698	1898	741	1781	146
VMP1	3305	6632	3283	12703	7197	6810	8843	9152	9119	7844	6548	3323	9869	3218	4803	7072	7025	371	2736	582	1162	4505	29768	41273	3796	4555	10175	3363	2363	2840	8002	1798	3236	9992	14327	6578	5727	6151	2412	2992	9020	4585	3906	12122	5597	4201	1715	7650	317
APPBP2	718	913	1313	1577	1982	1525	1448	1824	1837	1451	739	610	937	1467	595	1314	1247	99	684	118	192	1175	3008	1151	537	991	867	535	555	361	2084	815	817	1631	2148	683	1078	956	539	794	1646	1340	610	1614	1062	965	437	746	76
POLD1	385	1308	658	3629	4093	1342	1220	1312	2619	1216	832	1105	3184	2927	760	1862	1632	1267	378	1279	1752	1780	239	145	774	885	2982	795	1345	1080	987	2821	829	2095	75	548	1900	939	674	680	4611	1353	1252	2218	247	458	1328	972	716
SEZ6	0	1	0	4	4	15	8	3	7	0	0	0	1	1	0	4	0	0	5	1	0	5	95	54	2	2	40	0	4	1	16	0	3	0	20	0	15	0	5	1	6	9	3	3	3	0	0	0	0
EIF4B	4595	9782	15979	32501	17327	17613	11883	23768	24224	6427	7397	8294	12865	26028	5612	22298	21898	3065	5855	2016	2283	36981	12639	5697	9198	7833	5708	7396	8370	6243	12546	12076	15796	32086	14129	5703	10732	9770	6798	6364	21879	15782	6330	23119	23337	13440	6352	6582	753
SLC6A16	8	5	3	19	38	6	18	4	6	3	5	9	15	13	3	8	7	13	1	8	0	8	44	70	7	2	9	3	4	18	9	7	6	19	97	2	21	13	17	3	71	12	7	3	14	8	0	1	8
GLTSCR1	381	564	313	1406	709	634	775	636	1021	652	385	454	734	698	325	578	469	196	159	252	197	559	331	162	722	370	1079	611	664	263	252	435	293	875	80	140	1095	223	602	415	1123	494	569	599	192	358	356	305	203
SPHK2	418	797	402	1538	1050	605	922	1437	807	950	459	514	1434	392	332	1495	1094	168	169	411	246	1368	713	144	544	359	1100	1003	1292	355	476	356	553	1292	236	347	1230	382	182	652	1338	808	638	1069	211	481	615	284	408
RPL18	17138	28044	29300	67035	33424	27145	33642	48258	43279	21169	33535	34951	63978	68616	12194	58271	51793	14657	29524	10936	53895	63809	5920	2213	46692	28245	66280	32884	42231	41314	26245	34899	26058	42669	2614	57065	31193	28835	32227	21232	62424	32914	32848	120720	21751	16679	93792	34482	28510
CA11	40	76	27	145	651	79	127	92	360	19	43	56	230	218	59	165	73	12	24	30	18	310	52	14	19	67	163	84	98	113	89	108	16	107	27	17	170	39	147	68	154	193	97	47	27	64	22	12	18
ISOC2	812	1969	1679	3744	3168	1661	2026	2677	2631	1319	1199	1749	3562	2706	609	2643	2198	843	875	1569	2431	2542	124	74	1899	1465	3633	1540	1894	1625	1002	2261	660	2664	96	2754	2020	1460	1526	1245	4155	1778	1773	4389	426	596	3009	1680	1028
U2AF2	2716	5239	4572	15319	13396	10483	8383	10469	11819	5740	3394	3983	11207	11482	2273	7361	10913	3115	2088	3519	4246	8056	2852	609	5316	3461	10950	5175	5695	3818	4010	4632	3280	12528	1020	3231	8313	4660	4498	3239	11381	7837	4972	11439	2893	3539	5426	5214	1902
EPN1	3646	6226	5715	12490	8342	8746	8848	10134	12704	5163	3804	5602	11356	7111	1806	9076	8340	2646	1421	7520	2879	7814	1887	862	3677	3697	10041	6377	10362	4395	2578	5042	3526	9728	619	4427	9406	2795	4234	5662	11631	4830	3454	11563	971	2783	7830	1823	2925
MED29	707	1181	1769	2751	3267	5074	2813	3064	3527	979	834	929	2656	2895	621	2048	2244	401	504	1138	797	2013	2122	300	1126	891	1678	1291	1191	882	814	1023	740	2198	692	905	2886	1146	1683	967	3243	2174	935	2565	972	1125	1299	1279	346
AHRR	72	31	14	71	133	34	84	45	49	14	37	68	40	22	50	40	83	17	16	15	15	69	24	201	182	44	16	24	27	17	32	34	42	96	19	13	160	9	325	12	121	25	44	49	41	31	14	52	9
GSC2	0	0	0	0	1	0	0	0	1	0	0	0	0	0	0	0	0	0	0	0	0	0	0	0	0	0	0	0	0	0	0	0	0	0	0	0	0	0	0	0	0	0	1	0	0	0	0	0	0
ZNF275	493	765	760	2367	1150	2140	1141	1672	1537	548	510	317	581	1288	550	941	738	160	238	609	268	829	5412	764	733	525	895	744	875	379	959	956	384	2603	929	219	1202	476	964	440	1304	1027	351	1946	809	954	245	289	107
MTMR1	745	717	1057	2252	2071	2799	1453	1964	2129	520	717	700	1708	1641	830	1324	1184	308	372	556	367	1405	2579	623	1125	756	1123	870	947	601	1134	1443	952	2831	839	300	1517	955	738	640	1936	1209	630	2004	1533	1295	418	481	131
GPC1	434	1139	532	1318	1733	4118	2292	2782	3011	867	983	1137	692	2034	282	1039	1828	356	428	876	530	1709	157	191	418	513	1128	599	892	1643	753	1942	512	857	71	263	2821	712	2650	2199	1566	1086	559	3583	465	741	225	437	309
ADCK1	293	210	270	1325	454	1238	731	861	929	222	147	205	664	466	192	487	482	149	130	168	185	453	257	113	376	260	920	257	541	419	165	390	129	731	101	256	709	281	334	257	1023	494	288	824	329	202	340	186	133
HAGH	611	1142	1006	1673	1435	1616	1179	1787	1724	1134	609	870	2246	2049	380	1779	1252	460	446	953	1589	1013	358	111	799	599	1247	768	543	1371	816	746	459	1442	155	821	1301	545	1205	771	1880	1409	716	1957	667	332	962	829	822
RNF4	1102	2133	2333	4172	5254	2462	3819	3729	4198	1001	1216	1373	3441	3668	545	1693	1970	447	937	500	1000	3023	1230	852	936	1459	1428	1550	1878	1132	1545	2088	1133	4020	1481	946	3115	2192	1817	904	3959	3251	1547	3161	1540	1310	1001	1710	197
CASP8	457	1091	1587	2878	3689	2615	1570	1597	2638	636	796	769	3191	2169	700	1417	1283	99	650	147	239	1566	1468	738	713	989	353	873	568	378	1093	942	1308	2497	1423	580	1035	1050	528	573	1522	1417	888	1636	1789	1205	396	1024	110
LIMCH1	229	781	749	700	1106	585	470	1010	2150	191	361	428	600	4869	590	542	432	46	88	71	77	388	875	159	56	973	209	270	760	309	722	635	112	1751	222	197	907	644	583	230	188	1028	389	227	813	504	277	183	23
ASUN	438	988	990	3894	2681	2373	1437	1162	2416	382	659	567	1542	1616	567	1897	1973	141	662	95	265	1987	1182	515	543	774	493	565	413	297	733	837	900	2389	952	721	1026	1085	449	442	2048	870	444	2346	2114	794	518	1500	27
TM7SF3	805	1720	1702	3429	7141	2958	1828	2764	4452	892	1127	1501	2754	4264	1395	2070	1785	743	1462	497	906	5498	1575	617	483	2237	1382	1157	2436	817	1086	2437	1890	5135	2003	2107	1446	2274	1285	1062	3470	1595	2644	4242	2846	1117	1900	1411	202
DLX3	16	341	0	116	25	110	6	148	94	136	0	0	0	1	7	7	1	2	0	17	10	0	0	3	1	0	0	5	4	206	6	0	326	1	2	20	293	2	0	106	3	12	0	302	16	54	6	30	1
SPA17	120	206	482	546	473	370	397	380	587	43	127	167	535	319	79	279	248	12	123	9	105	398	230	104	69	201	49	100	141	136	126	73	120	393	490	197	245	239	138	72	164	277	134	922	224	78	135	327	10
TSPAN32	10	18	5	10	93	8	19	18	25	12	1	12	47	18	6	18	13	15	5	9	4	21	1	15	4	16	13	8	328	7	22	13	257	37	18	0	24	9	23	8	75	23	32	7	32	32	5	3	0
WISP2	9	5	1	27	9	14	121	14	5	33	10	6	14	0	3	253	4	14	6	13	0	20	17	16	10	13	4	1	32	3	81	28	28	8	25	1	14	5	6	31	41	65	21	17	2	6	10	2	21
DMRT3	8	0	0	3	4	3	4	4	4	1	1	2	7	2	7	13	2	0	1	0	0	4	0	3	1	2	2	0	14	2	2	1	1	1	10	0	1	18	6	12	20	12	6	1	2	4	1	1	0
ST3GAL6	34	45	41	177	134	53	170	72	114	33	42	36	48	72	26	110	147	14	95	11	8	58	151	573	24	134	7	28	49	9	155	39	31	91	210	27	46	42	16	43	117	121	51	27	38	101	8	30	1
ATP2C2	1049	1944	4164	3234	1999	3764	4380	1841	1406	2759	1455	1311	9190	944	1821	5162	3943	598	464	1401	1639	1395	1416	256	443	1713	3538	1204	2113	767	1888	479	862	5108	452	1480	4351	1834	454	1068	7135	2472	2293	4464	2087	525	1597	1061	660
NGFR	42	52	10	67	198	143	202	70	1241	3	7	13	24	35	3	19	16	16	58	113	8	98	29	14	10	45	16	21	63	12	52	25	33	92	50	27	239	11	8	107	44	295	30	55	13	43	3	5	20
CDON	48	177	103	324	565	562	236	102	486	152	62	31	212	100	106	113	70	65	45	55	13	324	529	117	91	93	54	68	366	104	238	56	132	204	196	44	521	80	19	83	292	415	93	130	45	203	55	109	27
TAF2	832	1073	1016	2695	3607	3523	1737	2937	4397	423	797	634	1132	2682	738	1347	1779	98	321	141	205	1491	1937	1554	592	661	408	472	1211	1507	1496	582	688	2192	1322	548	1669	898	375	921	1663	1852	487	1919	890	1408	437	1702	47
HIPK2	608	1346	4340	5708	2390	4987	2763	3485	4396	1013	691	554	2138	4642	1259	566	881	550	443	448	466	2475	6461	2955	995	1723	1129	1235	2284	583	2310	1825	1003	4730	3413	336	2072	1114	990	1127	4849	2075	1458	1970	1930	1213	457	268	174
TNPO3	1004	2094	3381	6462	4132	5855	3655	4743	7057	1574	1268	1140	3055	3346	896	3200	2502	483	715	889	1067	2845	3993	1095	1178	1701	2044	2359	1595	1943	2416	1832	1969	6607	1797	746	3987	1854	1253	1513	4259	2999	1213	4540	2520	1758	1336	1432	300
MEF2BNB-MEF2B	0	2	14	45	58	24	49	37	23	8	4	7	16	25	1	46	32	0	2	1	0	9	17	6	1	2	8	3	0	6	10	5	3	17	2	2	45	5	9	4	36	13	4	23	7	9	2	10	0
RFXANK	512	1097	1036	2920	2063	2486	1468	2059	1479	909	812	844	3112	1408	381	2269	2050	544	406	717	1049	1483	62	85	1138	700	2045	1075	683	868	1074	722	586	1620	58	1038	2377	600	738	728	3111	1418	718	2914	518	578	1077	876	485
TMEM161A	716	1354	987	2603	2721	3917	2103	1857	2894	1063	1089	966	3023	2193	511	2653	2366	729	467	815	820	3069	125	101	1350	767	3885	830	859	1114	786	1488	487	2013	59	595	2250	1376	1185	887	3178	1417	1096	2920	356	575	1415	1255	738
LPAR2	316	611	911	1169	1488	1248	967	735	1169	527	488	553	1192	1313	358	755	565	386	273	793	681	1037	101	92	532	480	2310	588	362	377	371	521	198	1334	58	265	884	390	799	428	1343	803	569	1117	435	286	535	391	428
CTSA	9449	5606	6680	20968	9250	17955	24553	15967	26451	4264	7278	4098	14627	18594	1884	10262	8284	2249	3118	4479	2078	12353	2424	1007	7037	3667	4476	7104	20156	10014	4880	6898	6864	13339	1307	1997	8127	2791	9187	14795	8602	8788	4022	10187	9245	10119	3383	10221	3163
SUGP2	440	1532	731	3040	3639	2160	1837	1956	2628	1578	1068	595	3481	3458	932	2172	1498	261	359	368	292	1473	1503	1866	630	830	1269	1161	743	465	2082	972	760	3648	883	622	1806	631	1057	408	5090	1653	1031	1556	874	969	263	629	131
SLC12A2	12142	11367	25222	32720	26163	20983	25304	19224	5385	7413	9279	7640	19836	8971	18318	14535	25972	3821	8369	1578	4247	23189	83522	8270	9053	14642	13249	12302	8821	5396	11709	8018	18650	32959	31391	7543	13994	19078	4650	5467	32921	32253	16457	28725	27162	14308	11624	15368	874
SNX24	122	114	378	128	925	187	220	167	335	86	118	184	607	505	130	111	181	9	154	22	74	161	147	335	40	319	104	73	64	41	222	219	35	263	209	79	136	211	192	64	736	192	91	249	137	80	75	183	10
EYA2	216	270	31	53	39	1111	147	149	27	38	31	22	3	5	24	342	34	39	6	23	5	61	27	22	18	18	28	9	20	37	25	7	78	32	10	8	97	34	23	53	68	176	13	120	10	11	897	3	24
CNN2	1654	5590	4333	11604	11822	10551	9050	11664	8758	3248	6061	4250	9770	12993	1301	9134	11686	868	3038	1418	3341	9865	1912	1215	6081	3868	4461	4788	3493	5496	7715	4174	3467	9530	1045	4627	10826	4524	6680	5636	9717	7443	4619	15095	4630	2868	4271	3757	1506
ABCA7	190	1038	583	1039	1961	573	875	439	1384	1294	512	707	2289	1047	898	1814	153	380	151	505	165	498	125	235	492	635	1092	821	549	517	608	1003	137	1275	151	201	636	454	1289	348	1466	601	1114	658	190	204	166	230	253
SNCAIP	238	295	14	173	464	411	359	175	2138	25	53	28	8	67	37	233	481	1	23	11	10	100	166	64	23	54	77	98	97	170	300	12	740	110	41	41	124	28	23	50	216	165	23	441	256	86	88	46	0
DDX20	289	599	564	1034	1430	1203	750	1102	1727	200	428	437	885	765	374	653	827	52	403	54	206	874	576	320	232	522	263	351	592	222	583	609	534	1111	619	311	400	829	309	261	959	926	440	1783	791	460	276	661	27
BTBD1	1422	2025	3080	3458	4491	3193	2462	3966	3579	1181	1387	1272	4015	6360	1427	2318	3373	216	1449	209	497	2590	2947	1702	947	2005	698	1345	1418	964	2116	1254	2021	3648	3374	1657	2223	2729	768	1528	4897	3033	1396	4105	2915	2292	809	1545	204
FAR2	1091	2117	3494	2541	2301	3347	2150	2788	4704	407	1269	842	1344	960	911	1371	1616	175	1181	263	393	2413	3104	1008	888	1291	865	1492	1057	656	1000	1066	1040	6075	4363	1955	1469	2309	536	846	2262	1360	725	3621	2287	1049	945	2192	117
BCAS1	1342	1660	10592	838	131	1527	3656	1488	1236	549	293	783	1117	14	629	508	791	61	231	194	249	3034	238	376	388	632	864	1151	2438	719	289	19	398	1213	76	171	1834	764	72	732	1876	2030	140	2443	615	200	2687	197	123
POU1F1	0	2	2	2	1	2	2	5	4	0	0	1	4	0	1	0	2	0	0	0	0	5	6	16	0	0	0	0	0	0	2	0	0	2	3	2	0	1	0	0	1	2	0	4	1	1	1	0	0
CHI3L2	9	69	32	7	60	5	37	7	30	9	4	19	8	15	6	57	5	16	85	4	1	129	60	117	10	108	7	11	28	63	71	12	10	119	52	6	24	13	14	27	187	50	13	25	9	24	1	2	2
SBNO2	1343	4783	2656	5640	6873	4090	3935	2327	4542	3934	1966	3367	6635	6287	1614	2907	2426	3853	1454	2225	1494	3967	268	648	3749	2662	3785	2427	2831	1865	3010	5541	1680	6498	353	1387	4564	1645	4520	1359	5726	3476	4268	4011	774	1674	1783	1817	1073
PMS1	271	500	385	1288	1333	826	467	718	1134	350	459	191	614	941	423	623	703	31	202	56	108	590	918	647	179	351	169	264	211	201	808	288	483	897	727	418	429	390	153	192	948	701	231	957	832	409	144	544	7
HMG20B	951	1617	2123	5889	3265	2306	2666	2378	3445	1209	1422	2662	4680	3052	910	2555	2607	491	1470	584	2477	3418	410	222	1574	1839	3619	1844	1636	1896	1733	2466	850	3399	257	1049	2566	3609	3605	1301	4084	2098	1876	2986	544	983	1923	1418	699
CALCRL	236	179	402	483	1184	608	661	662	894	146	220	116	141	261	96	435	1237	17	398	34	36	461	440	681	168	471	68	140	319	219	890	103	265	732	564	205	825	348	44	379	570	899	205	556	170	1205	45	189	12
TAF11	467	755	600	2293	1615	1247	953	1911	1015	601	582	512	1373	951	343	1718	1347	73	350	81	316	988	565	362	752	571	415	584	483	496	1013	475	704	1231	340	540	1236	794	535	429	1066	920	432	2100	833	597	635	872	110
ANKS1A	719	1998	1925	4812	3115	4087	3531	2805	4914	1219	1032	960	1819	1531	780	3283	1756	348	330	455	371	2353	1180	838	1276	842	998	1712	1579	1466	2104	1405	1737	3494	624	474	3415	916	1336	1236	3445	2624	1019	2504	1739	1402	692	1102	183
AP3D1	2142	7294	6405	11484	16273	11953	9181	7158	14356	5568	3950	4317	12861	12596	2763	7956	5363	2509	1506	2846	2978	6999	2223	1678	4637	3685	8240	5781	4226	4423	4546	6675	3664	12164	1450	2273	9831	2714	5360	3738	13235	7535	5832	7498	3997	3532	2748	3361	1601
ZNF76	393	877	666	3271	1469	1294	1037	1231	1338	759	423	666	1762	1497	478	1353	762	400	205	543	688	945	325	173	352	690	1100	519	675	813	702	643	776	1402	219	337	2053	489	660	435	2224	862	514	1899	512	498	462	504	250
SLC9A3R2	683	889	3117	3140	2069	1855	2915	2722	3220	552	706	1979	2456	3220	370	3237	1647	550	923	745	1863	2773	223	110	1373	1580	1630	1541	1337	2185	730	1803	573	2838	113	676	2809	1776	1623	1874	5058	2269	1487	2208	531	756	1407	1374	1222
NTHL1	341	713	729	2676	878	1754	1319	2330	1607	545	634	947	3169	1501	269	2094	968	516	388	1114	1665	1548	85	42	1243	734	1588	1040	612	1200	668	615	381	1644	29	1038	1187	570	662	748	2704	1275	976	2398	459	275	1250	918	1129
UHRF1BP1	347	824	616	2099	2532	1464	1075	1145	1742	474	480	428	924	1889	493	1275	615	134	199	135	93	1008	2584	1539	376	516	388	527	600	330	1426	762	945	1761	1487	213	1071	585	371	514	1640	1215	465	769	1337	854	247	539	42
GNAI3	1913	2584	4138	5442	7089	5623	4128	4568	7929	1218	3019	2650	5178	5014	1618	3086	4740	642	2464	751	1540	4635	5126	3689	1865	2903	1463	1564	2287	1727	3532	2964	2382	6358	4659	1424	2237	4006	1791	1520	5108	5202	2103	8075	4352	2583	2208	3837	195
IPO5	3899	7131	4635	12162	11567	13937	6817	19055	17583	8114	12787	5443	9365	10961	4393	11217	14475	1330	4223	2262	3789	8888	5218	4729	12227	4604	3060	5107	7919	5872	15329	5420	8032	14504	3439	13898	11410	7185	1934	7884	10110	8234	7112	23063	9613	5378	3768	5197	758
OAT	2137	3783	2082	12659	7205	3348	5634	5910	3888	2180	1810	1972	3149	9516	1468	2560	7277	424	1680	687	198	5080	1648	915	3393	2956	1850	1042	1679	1480	3217	2493	310	6237	1002	1642	1323	1090	1299	2254	3041	5170	1238	6422	4310	2347	546	4807	330
WDR3	843	1667	1623	3281	4021	4171	2358	3193	6708	497	1343	865	2055	3008	657	1908	2065	204	680	308	450	2805	1741	598	512	1055	696	851	1392	715	1324	1270	1063	3298	1013	526	972	1915	399	723	3660	2774	513	4753	1726	1405	866	1728	80
PKN2	938	1070	3021	2991	4083	4086	2559	2312	4616	516	1175	1037	3043	4159	1434	1787	2680	140	1013	134	249	3018	4597	2320	901	1276	362	883	1088	625	2535	1308	1503	4629	3891	580	1159	1858	981	677	3699	2513	1172	3770	2205	1347	521	1929	9
WDR18	408	2077	949	2586	2688	2542	1501	1567	3057	830	1256	2273	2824	2206	594	2680	1287	936	837	908	1967	2066	42	63	1740	1424	3557	1993	1059	1115	1276	2441	851	2975	39	1314	2625	1706	845	1026	3827	1314	1275	2198	500	314	2656	2027	921
TRAM2	772	1578	3482	2965	3002	2214	2775	1929	3115	937	624	799	1423	1322	488	2820	1360	282	492	315	353	2199	2272	1765	1064	1148	1006	1134	1315	502	1490	914	1324	3875	1341	623	2981	1466	1008	1008	3294	3173	870	1680	1840	1676	549	574	78
NTN1	65	147	324	72	965	186	294	170	347	108	23	51	30	418	256	92	115	54	44	75	19	379	69	151	88	128	56	106	278	91	68	307	116	203	32	18	784	47	42	89	110	418	58	125	19	118	77	3	9
GLP2R	33	51	65	5	7	51	76	18	60	31	54	5	2	0	2	3	42	0	0	6	2	18	7	23	12	12	4	13	13	25	22	0	26	18	3	16	163	9	0	21	7	56	0	63	19	52	4	8	0
MCM10	140	418	105	1118	1745	686	250	588	877	280	223	246	751	1338	319	444	659	62	259	84	227	767	312	290	219	403	217	158	181	229	417	275	288	856	374	293	454	614	143	141	1029	688	303	643	318	169	217	287	42
DGKA	450	772	1843	5267	693	566	877	754	967	338	499	1001	2803	654	797	496	551	107	186	305	507	1449	322	632	510	562	278	1384	1006	1539	478	433	366	4084	749	404	522	692	930	426	3738	1034	570	825	1217	534	302	219	129
ERBB3	5266	12773	15833	42799	13818	24094	18345	22606	22587	9473	5411	7615	13206	22942	4049	9055	11116	4249	3689	3914	3233	27850	13711	2448	9377	4121	10141	12504	10173	8162	11145	10587	11259	29689	6440	2939	10807	5103	14109	7599	18455	12891	6049	14975	12687	12765	4692	4658	1185
ROPN1	0	0	1	4	4	4	3	1	1	0	0	0	0	0	0	0	0	0	0	0	0	0	3	24	0	0	0	1	1	1	0	0	1	0	0	0	3	0	0	1	0	1	0	1	2	0	0	0	0
ANKRD44	144	293	232	141	529	350	373	363	436	115	108	117	272	373	202	208	250	40	143	46	16	337	952	1078	81	252	81	86	92	87	563	178	104	412	1131	119	381	112	86	128	630	416	215	208	223	362	40	51	4
KARS	2896	8727	5561	10286	15114	13979	9261	8446	12366	3924	4755	4401	11301	12807	2190	9962	9802	953	3780	1382	3315	10357	2067	877	5785	4544	4169	5702	4791	5156	4544	5270	3847	9860	1474	4915	11969	5824	4099	4093	10173	7825	4340	13336	8144	3946	5078	5927	1032
ADAT1	265	911	717	759	1877	1138	1213	1010	1438	341	460	310	709	775	552	692	514	85	242	174	129	488	1178	431	200	431	234	440	369	434	605	210	394	951	419	347	1496	263	168	350	1024	882	410	1095	631	395	180	403	27
PDIA5	726	1261	1475	2737	2099	3137	1468	1690	4705	790	689	945	2323	6065	558	1073	1314	183	907	257	842	1910	410	487	1319	1378	1311	685	850	1150	1356	750	465	2678	437	400	1399	1771	763	960	2191	1580	1046	1996	991	631	1156	1579	185
TBC1D22B	229	524	552	1422	1276	956	674	880	936	374	402	332	1002	937	233	780	531	100	202	136	230	552	506	302	357	436	343	429	630	459	553	400	330	858	312	1696	757	395	308	373	987	741	398	1555	535	321	353	439	87
NDUFB4	1476	3446	2633	6528	3598	3656	2557	4115	3636	1183	2874	2262	6083	3886	991	2288	3774	237	1933	408	1884	3536	1227	555	1913	2315	1735	2391	953	1397	2344	997	1376	3506	862	3611	3345	3178	1351	2161	3313	3267	2085	7330	2234	1177	2724	6941	1057
SPEN	958	1678	2539	7188	6315	4534	4164	2689	7283	1565	1475	1262	4325	6004	1325	2163	1455	871	463	832	538	4912	4296	2315	1661	1098	2081	1957	2581	724	3639	3150	1482	6767	2977	584	4714	1205	2109	1143	8395	4714	1821	1605	1794	2310	662	1272	252
MYLK	1131	1523	1481	3397	5461	13765	5388	5052	13121	1029	620	728	779	827	469	2702	6830	254	2515	446	191	10987	10730	4038	639	3165	283	1233	3532	1250	4489	978	1650	5577	1501	898	26535	1203	352	3453	1834	18039	1210	3342	904	5696	218	499	178
ZC3H15	1399	2748	2727	8687	6259	6691	4122	7307	8337	1771	2355	1542	3404	3850	1265	5361	5044	285	1525	382	930	3737	3927	1628	2003	1990	979	1728	1687	1681	2486	1689	2523	4883	2977	3531	2550	2303	1025	1424	3710	3834	1609	7408	4470	2843	1561	3398	272
MAP2K4	322	781	1262	1470	1376	1184	882	1734	1431	322	426	566	1432	725	514	817	923	92	602	143	253	1260	1200	940	582	817	472	655	575	430	1305	624	817	1886	1255	447	1038	921	440	471	1714	825	558	1195	1058	475	384	372	86
TMEM206	177	460	173	262	751	541	470	660	1062	398	269	191	395	556	199	571	688	60	150	101	166	305	215	259	219	280	212	204	211	334	473	199	163	439	164	490	589	283	287	231	603	343	290	934	268	203	351	512	82
SNAP91	1	0	0	3	7	29	6	4	21	0	1	0	0	1	0	3	0	0	3	0	0	20	9	39	0	0	0	1	2	0	6	0	3	4	3	0	17	1	1	0	0	19	0	2	1	2	1	0	0
SLK	1262	1768	5404	6612	6240	4341	3397	4532	5688	1285	1866	1364	3717	5031	1881	2370	3574	157	750	205	458	6515	4670	4209	1220	1755	674	1833	1128	915	3892	2531	1119	7963	4458	815	3224	1701	547	1033	5840	4105	1476	3191	4175	2131	678	2077	81
CYB5R4	464	902	1052	1428	2100	1118	1370	1606	1191	513	780	688	923	961	509	1253	2131	16	795	47	233	1153	1270	1749	763	899	208	543	289	381	1211	468	484	1344	1457	903	1076	1359	269	424	2051	1006	606	2662	1246	777	40	820	42
COL17A1	1832	2529	22382	34248	203	3032	4837	1897	4120	2418	6667	6114	7012	119	2352	696	8753	322	92	2300	479	2446	727	393	6968	1987	786	8193	1049	4239	6955	2360	678	32853	329	399	2073	342	409	2382	4866	6057	2967	4451	4007	7300	306	3412	483
GSTO2	59	140	425	3211	1456	981	738	1662	898	757	703	1114	2909	2129	677	517	723	282	283	348	606	1574	875	563	818	1115	1336	538	444	611	645	1200	245	1525	655	1469	809	996	1022	424	3154	465	899	2199	1510	279	625	869	227
SEC61A2	97	250	51	435	586	152	186	366	217	198	143	95	469	258	96	167	240	52	57	35	60	157	517	424	128	164	97	121	80	57	136	111	118	262	282	138	262	180	136	55	390	158	226	274	204	107	63	91	14
PRKCQ	66	129	54	29	329	287	238	83	411	158	128	84	113	131	81	49	80	36	49	47	6	296	139	216	78	71	183	189	18	24	459	61	140	70	105	42	261	41	117	57	229	128	206	183	312	119	126	5	42
TLE2	789	3014	596	928	199	5833	2864	4619	6465	4014	208	300	348	1187	744	1405	4653	208	109	1597	371	789	173	75	717	270	4900	645	1360	1184	993	977	2468	551	40	228	5024	141	1075	1464	883	1177	212	4835	485	184	328	422	1042
ASB1	446	810	359	1930	1420	1449	1062	1571	2646	796	466	439	1187	463	253	967	530	264	214	300	401	708	843	625	663	469	502	601	996	488	992	502	942	1402	331	385	978	454	626	541	1714	807	457	1149	933	378	344	437	173
FAM107B	1119	1207	3564	2038	3256	1834	1882	1076	1829	1262	485	784	609	570	692	1945	1946	90	1180	118	333	2823	2448	2603	330	970	424	973	966	418	1053	776	733	1829	3266	881	1898	1484	320	502	1474	2465	419	2057	1586	1091	953	621	94
ME1	284	445	2651	2088	1542	2829	990	2315	2262	426	463	971	1280	5689	657	809	2011	112	724	125	644	1963	566	1194	689	1619	375	489	696	668	268	570	71	2951	446	626	431	2485	559	970	2277	679	1031	330	2683	481	530	1430	58
TBC1D1	1062	1425	1862	2560	5531	1973	2408	1849	5390	924	970	1713	3919	3660	1182	1660	2115	284	833	268	715	4448	1146	649	873	1673	1568	1144	1911	1166	1401	1236	963	3691	1206	549	2894	1101	1722	599	1210	3421	1758	2002	1885	1272	991	1000	178
CDK13	727	1528	2191	4221	2717	3444	2755	3625	3991	1388	970	794	1888	2494	1458	1965	2462	262	566	548	539	1641	3659	2058	1026	1365	1225	1820	1269	797	4336	1530	1527	3718	1574	782	3375	1183	779	1120	3223	1940	935	2844	1599	1329	607	858	171
MTHFD2	944	3895	3088	6059	13543	4698	1860	3103	5738	1521	1676	1867	3945	7729	1950	6088	4485	701	2122	682	2256	5602	2265	1482	1211	3222	1419	973	1344	2758	2058	2252	1729	5489	3698	4414	2120	4813	1241	1814	7576	4608	2596	4320	6378	1700	2810	4284	196
SLC9A7	55	516	434	181	1351	895	292	185	1830	114	57	238	717	3818	571	179	407	112	214	235	128	677	636	447	36	706	662	86	574	74	615	1269	157	1317	1233	43	94	413	1377	88	1275	552	336	862	381	601	271	15	14
FOXJ2	419	876	1007	1387	1958	1705	1255	1313	1307	585	401	492	1118	2510	383	564	937	263	344	294	285	1815	1246	627	439	522	759	673	565	522	628	1135	550	2314	871	277	1320	502	954	553	1501	1721	540	1032	530	852	261	311	55
YBX1	9574	18621	11331	31391	38577	24384	21210	23928	44637	5685	17302	11648	17312	32693	6688	18471	22091	4723	9784	4075	13985	30341	6749	2003	16202	13004	12449	6913	11792	76010	12086	16056	11076	28152	6549	15345	17493	14132	4569	14099	28424	25296	13974	73701	21930	11451	17754	24205	3035
PDE4A	182	784	1083	2009	574	3521	1566	1709	1941	372	512	943	1429	4003	123	880	462	218	230	324	643	745	487	311	372	551	618	775	295	801	825	444	500	1500	269	244	791	453	1679	1047	2475	809	309	938	743	416	543	257	130
PPP2R5A	1308	1885	3729	4378	2164	3784	2451	5268	4375	1592	2150	1740	4268	2969	1881	2114	2902	154	1438	275	903	2484	2264	1615	2133	2206	749	1435	1968	1508	2898	1393	1381	3927	1797	2764	3353	2845	852	1548	3594	3098	1622	7114	2904	1697	1987	2297	185
CTNNA2	10	32	1	10	44	25	13	9	17	413	147	0	0	1	0	5	3	0	1	1	5	10	284	23	4	2	3	3	6	4	4	1	13	2	2	2	154	2	2	6	11	28	0	559	95	13	9	0	0
ELAVL1	1612	3317	2481	5670	5007	5837	3336	4592	5647	1843	2212	2087	5712	4310	1670	3402	3860	783	1342	857	1660	3805	2427	1574	2216	2400	3038	2526	2277	2267	2346	2793	2475	5227	1724	1765	4402	3769	1865	2216	6474	3512	2420	5519	2724	1942	2013	2851	619
TIE1	151	234	268	923	1498	668	746	518	964	306	186	150	313	374	68	652	711	142	269	187	185	596	81	96	220	436	369	311	864	413	524	265	213	950	93	104	941	222	162	370	776	1099	340	362	143	802	145	90	143
DIP2B	867	1764	2632	5499	3069	4384	2926	2608	4906	1339	826	918	2903	2509	1275	2893	2247	466	636	442	561	2842	4677	3219	1040	1644	1263	1775	1308	1090	2707	1941	2816	7746	3300	644	1844	1798	674	1338	3902	3500	766	1936	4006	1801	514	1018	119
SMARCD1	872	1984	1837	6372	6037	3932	2736	4005	4481	1705	1612	1618	4339	4289	781	4050	2563	433	1013	475	752	4198	1644	673	1652	1626	1989	2340	1911	1020	1197	4340	2212	5104	746	1015	3524	1699	2248	1623	3696	2612	2121	2822	2033	1497	656	1205	217
KDM4A	754	1138	1496	3145	3331	1872	2399	1744	3648	1126	955	1169	2296	2639	686	1597	1737	302	385	425	431	2000	763	370	1114	703	1138	1002	1468	1045	1629	1607	1000	3174	533	442	1803	867	1419	915	3868	2368	1086	2272	1719	1399	734	768	152
NFYC	631	1396	1439	3377	3289	1736	1680	1407	2200	608	871	1204	3353	2882	586	1480	1274	696	660	665	1083	1668	727	408	1166	1043	1162	644	1160	2409	775	1011	988	1973	864	915	2330	1455	1188	792	2890	1983	969	2765	1015	736	880	1082	347
ZMYND12	22	33	59	32	48	45	50	41	17	14	16	43	126	143	12	18	14	12	29	6	20	34	12	9	26	83	21	5	30	9	18	39	10	47	31	50	40	18	56	10	120	32	31	106	55	25	31	20	0
SLC9A3	1738	1028	29	730	241	84	737	1076	54	1854	335	1787	5776	171	674	2451	154	140	11	1029	4	568	28	19	2314	65	253	168	1583	622	370	712	344	4046	8	230	374	63	394	3420	58	341	1479	480	51	374	4	234	205
NGEF	334	1027	1192	3958	45	1835	1180	1484	2322	457	553	1120	637	828	191	1207	952	122	62	460	304	863	194	64	480	479	453	1194	419	853	999	132	713	1508	83	352	1595	489	388	764	1537	436	602	1643	969	625	487	518	215
ASPM	220	684	388	3486	3864	1684	501	1139	2023	522	520	522	1512	2581	1197	669	882	82	314	61	204	1278	2314	2385	457	447	231	516	771	318	2882	967	662	2319	2119	713	1071	1051	281	256	1786	1498	367	921	1168	481	333	718	11
CD84	72	151	219	421	966	247	1007	381	1162	119	65	290	260	743	110	272	396	63	340	59	5	537	440	2420	63	292	42	84	284	100	714	528	100	650	2304	46	266	157	191	158	1036	525	424	37	87	644	12	28	5
ELOVL1	2133	3968	4803	7508	5556	4954	5444	4104	8167	1292	3013	3356	6374	3075	1078	3389	4569	1138	1431	1802	2934	5392	704	357	3564	2382	3220	1909	2613	5900	1437	1870	1525	6462	440	3015	3258	2729	2187	2978	6181	5481	2678	9147	2540	1708	2804	3337	1056
SPI1	198	490	247	788	1558	392	1055	550	1196	282	170	712	620	1030	109	650	688	361	628	263	87	825	48	185	242	717	251	219	664	308	315	846	161	808	242	146	695	244	437	320	1400	1206	845	224	66	639	68	113	215
ZNRD1	252	786	696	2545	984	1369	862	2285	1184	564	488	570	1410	664	158	2450	1504	270	288	443	721	955	309	129	734	371	778	671	491	726	820	557	511	926	150	911	1413	580	465	481	1789	864	435	4511	903	500	1005	712	483
MPPED2	8	3	8	28	20	33	19	11	49	16	4	4	7	7	1	4	23	3	5	3	3	24	48	41	3	3	3	8	18	10	26	0	6	21	18	1	94	12	2	16	22	34	4	14	2	29	1	7	0
CLDN18	7	6	6181	12	591	2	8	5	4	5	3	1	112	23	27	5	4	3	47	1	60	4211	39	2054	6	17	647	2	106	2	19	2243	6	26	58	2	9	23	5	7	19	9	3	0	15	4	2874	1	16
ZBTB11	340	590	739	2076	1619	1133	947	1362	1735	440	641	383	923	1564	418	700	1348	72	412	70	125	861	1661	1281	449	507	198	468	443	368	1394	568	492	1500	1464	543	770	731	371	431	1528	1075	451	1325	734	800	172	827	7
ATXN3	250	336	739	1977	699	1184	968	1182	1107	426	350	374	1001	1094	498	539	654	69	375	59	180	696	2725	2020	482	459	399	393	516	400	1356	318	353	1025	1585	349	824	507	437	423	1552	919	437	779	841	489	293	309	77
GOLGA5	507	1041	2805	4314	4448	3178	2287	3167	3541	812	707	888	2365	2624	679	1636	2323	88	789	129	436	2093	915	856	1039	1576	733	812	1467	974	1378	930	757	2601	1051	1016	1930	1720	763	947	3086	2218	960	2449	1606	1118	879	894	46
FGFR2	341	85	1990	91	503	676	1221	261	1058	114	132	319	396	1827	529	421	442	101	227	32	115	1454	151	417	25	311	459	137	901	50	255	1828	115	1822	324	21	677	536	220	694	5478	1160	185	167	275	120	507	38	30
LRRC40	202	302	371	651	1128	722	487	568	771	132	315	203	888	714	227	364	840	16	288	31	106	609	414	371	147	452	73	109	152	162	493	193	254	805	682	421	270	824	86	130	801	555	336	360	423	369	189	644	9
ISOC1	526	482	789	1173	2165	1783	852	1340	2171	579	447	764	1202	2394	496	1016	1445	213	687	187	475	1318	1079	325	755	552	533	514	455	890	355	1311	663	1533	1440	723	1017	1334	756	386	2416	939	798	1860	1018	500	779	1098	170
EML1	96	140	174	186	323	803	537	272	682	289	115	78	41	226	43	273	443	84	135	53	17	334	192	394	167	216	224	92	320	260	312	68	142	446	106	64	953	82	71	183	140	780	152	216	133	225	29	52	11
TRMT11	234	422	425	1508	1061	871	512	1195	1052	463	504	307	674	1669	287	1071	868	39	184	64	160	534	845	517	276	434	198	354	243	359	492	384	402	916	674	904	570	406	305	263	886	601	289	1316	525	384	224	512	100
THUMPD1	842	1413	2044	2872	3492	3179	2505	3551	2649	651	854	780	2122	2683	1139	2115	2505	151	833	157	249	2241	4808	1519	682	1376	565	1047	681	657	1436	959	908	3090	3725	664	3155	1846	575	1013	3406	2092	919	2272	1673	1164	386	1083	50
MSANTD3	199	393	509	889	1096	490	495	932	517	197	380	225	1206	755	267	451	796	60	308	68	300	854	512	344	360	581	228	333	354	242	441	502	333	638	250	344	573	440	439	306	869	774	442	1062	714	350	302	316	66
KIF26A	26	34	49	3102	827	118	484	75	305	71	41	592	5017	61	41	269	90	535	99	196	36	100	1	27	147	75	1513	246	166	444	59	1046	167	166	58	13	190	324	22	717	3405	260	97	37	242	92	31	367	44
ATG2B	349	544	1211	3232	1223	1460	1492	1570	1298	880	387	487	1684	1220	490	837	879	143	227	90	190	1116	2629	2107	680	783	615	383	1004	335	1602	501	914	2042	1239	240	1213	437	735	473	1758	1350	450	935	1017	964	236	225	16
ARFGEF1	2781	3736	3335	8891	4489	8914	5001	8397	15158	1311	1733	1077	2507	7709	2612	2711	3684	201	799	454	408	3740	7147	4417	1444	1060	1049	2308	2966	4465	4945	1591	2802	7374	3671	1685	3467	2021	740	2225	3674	4478	1277	4127	3467	4286	1187	4271	104
ACSM2B	0	0	1	0	3	1	0	0	7	0	0	0	0	0	0	0	0	0	0	0	0	0	0	10	0	1	0	0	0	0	0	0	0	0	3	0	49	0	0	0	1	0	0	30	0	0	1	0	0
ZFAT	87	275	177	751	636	558	371	427	845	148	129	241	341	672	116	358	256	91	81	103	112	434	305	292	177	136	239	155	353	313	396	218	164	525	219	72	443	131	193	176	480	381	196	292	186	227	173	130	40
MTFR1	1139	1191	1534	4144	1888	3445	2138	3319	5099	399	857	520	1607	2151	949	1487	2594	76	570	116	473	2405	1599	1444	907	939	600	599	1124	1479	1094	555	757	2939	1357	1296	830	1306	393	1087	2233	2158	564	3209	1517	1111	1043	3931	29
STAG3	23	58	18	275	103	69	148	126	95	50	44	24	72	74	29	62	47	8	16	14	2	56	275	211	220	33	37	24	39	144	100	25	27	125	94	21	135	50	69	17	409	71	59	210	35	56	6	14	98
FECH	270	296	713	461	1248	526	379	665	656	150	213	523	1179	2056	238	229	739	222	468	135	353	1533	381	211	499	939	287	154	466	229	437	988	301	1450	562	155	348	755	802	311	1473	501	557	418	480	276	481	179	67
MYO9A	333	679	725	1556	1299	1301	939	756	1499	392	318	231	571	1089	378	578	491	44	177	50	65	765	4571	1959	261	344	242	433	313	212	1661	311	434	1453	1870	228	670	391	267	311	1824	1158	309	753	653	822	113	166	11
DDX3Y	179	7	0	2231	2762	3	769	2861	2	1365	872	469	4	2	109	7	507	11	1	50	11	835	1540	2210	200	5	391	0	5	241	700	1	0	0	2512	613	2	1258	0	516	0	1	0	1675	1404	605	378	878	0
PFKP	1377	2972	4741	8184	12262	5803	3432	3589	8048	4205	1982	6080	15352	13215	2794	2816	4214	5478	1598	2692	4393	12919	424	559	4409	3733	5630	2698	2682	2961	3380	8334	439	13147	586	1833	3808	2382	7163	1170	5465	5597	6646	4378	2549	1053	4396	1440	1840
IDI1	1480	2571	3354	2182	3281	2498	2143	5197	3989	1050	888	1284	1849	1394	601	2210	5094	253	1449	369	723	4312	2667	955	980	1510	516	1118	1070	2439	1909	890	950	3931	2896	3786	3331	2836	742	1972	2148	2876	1875	7738	2370	879	1495	2369	314
SP100	604	1277	1872	6019	4855	2887	3226	2689	3104	862	853	1422	2500	6247	562	1910	2704	130	1057	127	299	3240	1855	1902	724	1260	402	989	689	761	2310	2851	896	2756	2645	867	2214	821	1610	813	2303	1727	1745	1474	1660	2288	574	2660	78
KLF6	3493	2915	11802	12025	8417	9729	14285	6849	21024	3554	3164	3190	8743	10759	4124	4575	6401	596	2879	942	873	3072	15511	6976	4346	3655	1504	4506	3079	4983	6415	4416	1993	15097	4989	2091	5228	4688	7449	3235	9544	15193	4814	8763	4695	6774	1429	4109	592
PPAP2A	722	430	913	1158	955	1450	1041	909	1535	424	360	299	751	699	188	1129	986	163	369	235	131	767	289	140	397	507	509	347	559	410	417	317	448	1025	198	402	1124	454	434	751	1052	1198	422	1115	389	765	152	458	130
NEO1	2482	5322	5734	3178	5537	6752	5218	6196	6776	3241	1666	2670	7552	6034	1380	3070	3904	977	1693	997	2073	2516	3031	875	1790	1395	2699	2168	1894	1427	3692	3863	3135	7557	2179	2784	5317	3439	2172	1351	16367	5224	4754	5299	2502	4096	3137	1361	375
TRAM1	7853	8888	9714	9279	12441	15987	11289	20816	23371	2928	3646	3182	5601	10071	4431	8025	20467	306	5061	439	1027	11340	7643	7097	3425	5615	1783	2307	4383	4413	7210	2224	4557	12998	5883	5888	8283	7717	1718	5091	5836	12692	3364	14902	3591	9405	3282	18205	234
PHKA1	196	639	780	2421	1238	2114	603	1119	1691	265	340	176	497	827	287	661	313	131	117	419	247	893	2327	365	43	517	1145	399	254	242	180	756	162	2470	563	154	115	429	484	251	1224	730	157	1412	1158	389	276	228	65
TNFRSF1A	1970	5085	4727	6667	5304	5737	5090	4749	4025	2905	1783	3412	6595	4409	1141	2789	4622	1332	2401	1711	1425	5137	1049	946	2794	3163	2893	2483	3389	2756	2294	3153	2073	6967	1053	2665	4711	2074	2525	2693	5333	7451	3271	6401	2302	2630	2565	2213	1624
CACNB1	85	307	98	551	350	361	444	390	334	69	113	102	351	548	102	190	109	20	27	82	35	226	118	92	68	112	304	90	67	187	142	295	39	155	194	80	204	63	127	131	350	205	221	331	53	103	31	73	30
EVI5	335	498	1010	1098	943	1313	1056	917	1828	205	352	273	784	755	392	703	925	44	309	56	102	809	2950	1792	449	410	257	342	396	333	1469	277	425	1443	2411	184	513	475	293	235	1410	773	233	1059	710	597	218	551	14
STOML1	231	751	658	784	610	611	673	629	521	336	245	394	1103	385	186	528	506	187	396	291	263	621	92	61	163	521	616	286	391	234	318	282	343	626	65	527	934	221	328	313	618	667	258	910	140	256	345	144	93
PKM	12224	34153	27382	64679	172705	45967	28866	37516	56198	30404	23699	41269	109041	158610	17952	35590	42515	22423	19634	20707	32856	100796	3985	4581	21592	29678	41072	25394	40591	25040	17173	48444	31444	90356	5938	29940	36442	27664	27809	18359	47769	55596	49757	60307	22082	18557	28776	19166	7856
DHX29	478	663	1307	1513	2956	2526	1660	1477	2278	577	758	475	1445	2015	491	1228	1620	117	352	102	311	1124	1030	732	544	763	422	579	466	225	885	652	620	2106	1207	450	1687	1233	529	400	1934	1670	428	1482	985	824	351	905	33
DNTTIP2	832	1409	2248	3733	3679	3391	2301	3031	4161	566	1386	827	2979	2479	838	2281	2882	105	746	149	377	2796	1377	704	1049	690	678	1141	1019	1038	1553	992	1196	3534	1216	747	1249	1583	796	601	3095	2414	915	7025	2248	1553	774	1479	113
METTL22	124	375	184	725	640	595	468	694	652	501	304	182	459	379	197	609	329	122	120	275	234	302	663	396	426	251	313	414	294	261	455	201	219	581	221	289	1056	211	306	226	618	298	197	534	263	161	269	252	138
TP53BP1	455	683	1090	2110	3416	1877	1233	1403	2484	1079	619	490	1116	2753	602	1230	1000	262	259	325	257	1261	1987	1039	402	578	913	846	802	338	2272	1003	1897	2129	645	379	1836	565	445	554	1844	2116	908	1204	1637	1012	466	211	96
TRO	41	77	16	219	110	67	202	121	135	88	36	48	32	17	35	208	180	17	24	40	25	64	54	152	48	86	49	33	129	88	147	30	47	167	31	41	134	41	74	83	103	162	64	78	35	71	16	20	13
RRP15	385	606	928	1418	1547	1537	791	2059	1587	547	561	233	1073	940	504	799	902	46	264	59	151	959	2346	1232	608	424	249	484	607	382	876	161	458	1128	1698	712	1125	535	193	272	1498	1101	247	2458	780	663	373	716	48
RHOA	9945	16272	20519	35095	33199	20363	19520	26922	31019	7298	9497	14579	28209	24046	6704	14918	27176	2771	13532	3940	10174	23235	9689	5921	13876	15371	8538	11552	12431	12905	11018	10935	10241	32261	9451	17575	16162	22554	8950	13600	30845	27048	15671	31360	18462	11060	11974	10084	1779
DHX8	1014	1913	1937	3078	3866	4299	3139	4626	4347	1624	1624	1081	2788	3222	827	2940	1909	592	551	857	784	2349	1247	575	1294	1011	1416	1425	1448	1657	2988	1616	1143	3316	779	923	2308	1310	1615	1365	3980	2698	1460	2541	1529	1618	1293	970	388
PRKCZ	403	396	947	2686	1417	1246	1216	1479	1951	527	503	909	1934	1802	320	1163	810	272	249	560	600	2176	322	174	883	373	677	487	893	1191	844	842	688	1154	188	569	1193	534	1150	680	2507	794	1061	2088	842	508	660	421	247
ZFY	63	2	0	856	549	0	219	643	0	302	272	163	0	1	19	1	155	6	5	20	2	355	760	523	25	1	77	0	0	34	212	0	1	1	690	301	0	378	0	288	0	0	0	808	327	104	72	241	0
IARS2	2479	3635	6524	6685	10169	8722	5166	9535	12190	3636	3051	2965	8286	7440	3162	4204	4661	500	2240	868	1477	6323	3305	1397	3169	4298	2047	3453	4673	3229	4240	4450	2967	10096	2883	3980	4546	4558	2426	2721	8300	5806	3206	8224	5725	2705	3236	3251	338
SYT1	155	133	11	506	306	331	48	506	146	143	107	1	10	86	7	223	158	8	43	21	25	53	1067	206	100	24	11	63	24	23	250	4	552	17	438	6	853	133	6	50	133	287	8	6	116	13	8	75	0
NAV3	19	2	2	233	54	42	72	54	125	13	9	8	6	8	9	35	28	10	19	8	4	30	218	179	2	23	8	12	12	16	113	8	33	44	140	12	58	17	352	45	328	130	10	11	19	63	0	7	5
IDH3G	1671	2004	1703	8129	3856	5485	3754	4830	4240	2088	1496	2003	5302	3267	1353	3579	3987	2022	732	6452	3103	2795	511	207	3741	1019	6025	1878	2676	3502	1470	2402	989	6478	202	1945	4439	1643	3473	1459	5107	2478	1435	8291	3065	1782	2542	1638	2198
ROGDI	262	627	363	1044	899	445	794	843	830	877	344	450	1456	727	267	819	460	423	157	403	584	515	331	127	497	552	918	686	679	473	364	375	342	879	100	435	1145	329	605	414	1718	864	589	862	286	209	554	332	327
PDZD4	15	7	11	117	67	160	76	29	125	15	8	5	10	23	0	82	11	15	28	6	1	88	27	19	7	27	9	35	63	17	31	18	27	55	5	13	290	1	17	34	40	98	20	14	5	21	4	3	1
ATP2B3	0	1	0	1	6	8	5	1	4	0	0	0	0	1	1	0	0	0	0	1	0	2	0	10	0	1	0	3	3	0	0	0	1	1	4	0	1	0	0	2	1	8	2	1	0	0	0	0	0
ROCK1	518	651	2071	3322	3108	2201	1807	1905	3913	601	488	624	1442	1887	974	1468	1711	105	260	99	187	2093	3319	2468	819	824	375	624	1230	349	2021	714	831	3715	4455	225	1736	1105	792	551	3076	1957	601	1033	1856	1545	288	366	16
CBFB	1247	1491	1894	3167	4535	4054	2482	2939	3636	1225	2285	1246	2754	4299	1445	2163	3754	155	1063	315	722	2470	5373	2261	1602	2181	509	1465	1100	1270	2793	1389	1431	3180	2770	1265	3985	2115	626	1652	3383	2610	1484	4931	2205	1702	733	2016	122
PDK3	231	326	217	1327	964	1619	771	887	1233	129	240	216	868	1201	180	767	358	88	223	156	131	403	2322	456	451	246	395	365	318	279	650	304	151	1086	856	231	219	338	343	574	400	657	269	1151	884	796	178	477	46
HYAL2	774	1818	1495	3166	3815	2338	2229	3013	3009	1082	1364	1380	4024	1782	484	2146	2408	812	838	1451	2341	2120	121	83	1409	1412	2081	1425	2004	2195	1115	1235	1121	2499	90	1713	2601	1318	1063	2066	2369	2663	1607	4011	749	1157	2008	875	1170
HDAC4	410	726	518	1759	2655	1489	1030	1189	2080	731	703	431	1359	334	264	529	455	167	224	248	329	1261	1163	852	804	508	333	486	751	286	1324	479	663	1761	532	463	1337	498	341	412	1839	965	392	1034	837	606	237	460	100
RASSF1	384	1113	686	2660	2251	1113	858	1552	1828	1150	529	1195	1408	2604	649	1286	1307	457	402	572	795	1098	285	308	787	1032	1326	726	1244	743	437	1525	561	1964	235	860	928	1269	1275	419	5224	1143	1199	1485	452	513	998	395	378
FGFR3	504	1648	406	3366	108	1237	747	4138	2991	1294	521	881	1690	2796	110	1170	181	139	192	528	352	419	120	115	217	283	711	1106	602	484	695	651	4846	1345	194	686	3171	1205	1115	1442	2666	419	90	1366	660	289	393	1142	179
IFI35	659	1180	1253	5753	7119	2236	2534	2187	1077	889	723	2334	5474	3139	591	1102	1638	459	1164	574	557	5623	77	58	758	1387	796	643	589	1012	783	1714	399	1861	129	671	1930	857	2220	754	1100	1640	2095	1681	958	970	1188	1193	497
HEATR6	284	293	429	1013	1129	755	601	632	881	234	299	278	580	1062	201	428	366	122	164	73	127	468	389	240	136	401	915	233	225	217	516	409	237	676	184	127	486	404	383	264	865	600	287	377	353	358	266	161	38
COASY	1715	3122	2345	7941	6267	4776	4081	4838	5698	1772	2079	2287	8640	5291	938	5360	2632	787	1179	1737	1905	4018	371	170	1950	1967	3104	1831	2430	2741	1562	3049	1773	5611	312	2215	3496	2213	2462	2116	5246	2924	2307	4223	1852	1312	2113	3518	806
PLEKHH3	215	505	316	2217	1181	1022	503	982	1038	493	263	608	1217	922	204	624	453	102	107	306	290	596	163	91	292	345	495	572	356	681	378	755	212	1002	49	216	653	453	1009	599	2163	437	574	880	134	237	198	299	163
MEF2A	540	788	1210	1465	1977	1440	1213	990	1785	483	403	523	947	2168	469	670	1203	93	432	167	157	1092	2206	1731	322	647	248	483	602	283	1191	619	722	1804	2389	404	1255	679	625	499	2141	1476	637	1032	806	1179	236	315	32
OTUD5	1355	1556	2262	7187	2560	6636	4723	4784	4065	1710	947	1351	2880	3697	618	3318	2905	890	682	1898	1146	2984	1417	323	2700	949	3545	1904	1781	1620	1320	1772	891	5159	291	632	2846	1009	4604	1179	3708	2343	1190	4614	1874	2222	1291	941	1103
TFE3	894	1172	1156	4183	2929	3497	2622	3140	2993	1282	712	787	2127	2245	420	2160	2072	504	457	1212	405	1492	1211	444	1756	897	1639	850	1418	893	1125	1039	586	3790	419	629	1995	867	2231	1010	3151	2274	1118	3287	1869	1520	428	765	287
TBC1D25	347	498	525	1243	695	1532	981	1053	1067	320	279	292	752	678	142	565	687	190	184	549	303	545	403	130	626	327	803	417	442	558	476	361	258	1196	77	228	520	250	856	435	1071	581	262	1084	526	598	283	300	189
ACSL4	1516	2424	803	411	5149	4274	2370	4187	4583	1220	1543	1204	1266	15992	2204	2010	4979	172	1155	322	118	2648	4980	3823	1951	2159	664	634	1758	932	4049	1389	467	4712	5152	1763	2210	1777	719	945	1428	3021	1702	4085	4334	3323	578	1157	70
INPP5A	551	981	956	1186	1243	1515	1254	1620	1696	535	460	767	1258	893	419	942	1333	184	255	396	461	1123	532	491	1017	692	438	696	786	464	969	646	780	1691	362	500	1552	678	719	880	1459	1524	531	1490	692	442	534	783	210
GPKOW	567	781	769	3395	1557	2723	1457	1876	1715	521	536	647	1640	1168	251	1137	1240	333	327	787	597	1539	109	92	1095	470	1071	539	804	919	1069	662	312	1862	75	389	952	722	1210	547	1695	888	436	2887	1280	695	730	769	244
GRIPAP1	746	1165	1036	6052	3154	3009	2516	2845	2857	1795	785	795	2734	2962	870	2625	1258	339	210	804	503	1662	2056	530	1361	618	2387	1202	1565	890	1353	1033	717	4641	433	357	1859	643	3303	481	3536	1453	1063	2737	1669	1515	583	496	451
FTSJ1	859	1328	1042	3940	2906	2863	2173	3091	2674	752	1193	989	1932	1516	533	2079	2398	433	658	1563	1090	1768	1252	497	2123	1014	2045	849	961	1119	1117	1137	529	3333	327	1108	1081	1603	1429	1124	2887	1468	1026	4342	1437	1100	1037	1440	408
PRR11	301	809	343	1820	2908	2170	663	1228	2195	396	682	300	1372	1466	624	703	942	80	222	129	163	915	709	282	351	508	980	339	285	292	664	389	552	1733	898	1028	924	569	83	472	1211	1613	247	1061	1063	444	191	731	91
REEP1	570	73	9	642	102	1048	600	267	1972	94	21	8	3	120	154	786	62	11	50	24	7	135	719	36	37	55	80	67	156	921	292	5	502	96	44	280	486	16	2	1908	10	368	6	315	327	285	31	253	2
ATP11A	1058	4260	1470	4271	5210	3872	2352	6094	5569	6448	3717	1579	3298	2887	1475	2738	2451	1126	431	3556	1177	4018	5185	4174	6562	1408	1432	1930	6309	2130	6927	1911	1839	6575	1765	1502	7321	1059	1670	2186	4137	2207	2064	5277	1739	2703	708	927	689
POLR1A	964	3316	2072	7563	8505	6366	3471	3086	6733	1920	1850	1400	3988	4652	1150	4465	1157	797	436	1083	680	4217	2294	825	1752	1184	2612	2133	2108	1457	2887	3126	2570	5577	1147	796	3064	1721	1610	1828	5840	4554	1934	2973	2595	1378	1019	1384	246
LAPTM4A	4933	7610	11973	16757	16778	11776	10978	17278	11923	3767	6206	5434	11263	15373	3051	13241	16021	952	4988	1421	2649	11559	3663	2073	7947	7077	3194	5889	6006	5850	5665	5559	6403	10236	2267	6421	11871	6021	3722	7043	10236	10921	5288	16528	10537	5810	4678	8258	1044
TTC7A	450	807	2335	3011	4713	2397	1686	1374	2114	787	436	1253	2913	2290	570	1569	1024	545	431	784	445	1995	554	490	1025	1064	971	655	1243	1036	824	887	810	2462	261	218	1699	617	1348	803	2496	1753	1026	1443	706	785	177	730	263
IP6K2	1087	2224	1550	10275	3179	2821	3164	3664	4240	2476	1677	1879	4174	2696	1291	3235	2585	655	750	877	1230	2261	2694	801	2005	1540	2682	2650	1786	2121	1148	1194	1771	3559	865	1718	3355	1484	2436	1804	7515	2375	1653	3292	1922	1393	1528	889	783
STON1-GTF2A1L	0	2	0	3	10	1	10	3	14	1	0	0	0	0	1	1	6	0	0	0	0	4	5	12	0	2	0	0	5	2	14	2	0	0	1	0	12	0	1	0	0	2	0	0	0	1	0	0	0
SRBD1	259	445	1079	1144	1530	879	619	710	900	232	351	443	1081	949	284	780	558	65	450	46	90	871	895	489	278	538	195	303	236	169	614	480	573	990	1002	252	583	656	341	219	1108	769	472	502	1008	452	111	461	15
KIF2A	504	1091	935	1488	2904	1998	1014	1304	2477	912	931	531	677	1561	743	1597	1711	121	508	126	158	1123	2320	1130	476	672	431	656	474	261	1430	903	1063	2368	2247	828	998	796	481	426	1603	1716	741	1684	1671	1091	355	836	71
RASGRP2	59	105	24	141	203	84	154	90	206	96	51	63	41	120	24	124	62	21	31	72	19	181	32	40	59	77	70	54	126	83	59	108	43	190	24	28	373	35	158	57	183	193	120	86	14	91	19	18	48
PSME4	1017	2514	3081	4494	6197	4450	2947	3623	4892	1658	1832	1150	3504	3151	1671	4217	2250	138	860	229	772	2898	5217	3665	1624	1767	1097	1568	1843	1310	3413	1776	1887	4602	3789	1354	3249	2583	1135	1324	5142	3269	1712	3843	4946	1765	940	1689	125
IFT80	120	231	206	535	626	358	274	589	425	143	234	75	380	441	231	230	400	18	54	30	24	241	988	653	130	228	53	81	94	85	424	76	169	378	583	176	413	191	65	91	538	288	145	421	230	230	53	297	1
SIRT2	631	997	860	2161	1429	3662	2164	2122	2330	858	1137	790	2961	2050	545	2175	2545	237	485	537	419	1546	704	185	1041	985	1553	850	837	954	1208	733	492	2085	195	1030	2668	751	650	1457	3297	1950	826	2628	687	959	1372	713	246
ERLEC1	1257	2524	4849	3681	5142	3809	2548	4520	3887	1523	1844	1216	2322	3940	975	3519	3071	213	2108	318	1000	2331	2230	1688	1245	2851	820	1264	1569	1429	2194	1011	1723	3878	1924	3159	2463	3156	1143	1575	3795	2479	1618	4570	2309	1657	1929	1555	158
PPP2R5B	448	729	567	1210	1113	1017	1358	905	1783	761	338	430	1102	649	340	1110	606	320	294	261	265	400	82	91	471	585	500	411	299	541	370	341	156	1069	101	357	1164	493	1052	431	1401	976	662	1578	282	353	253	538	127
PYGM	15	19	5	83	45	154	27	36	107	7	5	9	10	11	5	23	4	8	17	6	0	113	17	22	7	23	11	13	53	13	16	17	24	47	8	10	407	13	61	19	108	173	12	20	3	32	3	5	1
PAGE1	0	0	0	0	0	0	0	0	0	0	1	0	0	0	0	5	0	3	0	0	0	0	0	0	1	0	0	0	0	0	1	0	0	0	0	0	5	0	0	1	0	0	0	0	0	0	0	0	0
PITX1	865	2137	1108	3400	1660	1994	1030	1413	2058	2079	1716	2318	2570	1351	782	999	1775	835	1177	1150	1259	1919	101	62	1444	1742	2541	661	782	1165	535	2188	1171	2360	59	933	1972	2826	2283	1270	2631	1153	1938	3769	311	1014	2077	1577	660
TRPC7	1	4	7	3	0	1	5	1	0	4	1	0	9	3	4	2	2	0	0	0	0	0	3	8	1	0	0	3	5	0	3	0	2	5	5	2	15	1	4	0	1	4	0	5	3	1	0	1	0
MAST4	321	228	629	1055	1370	1115	848	600	710	382	299	168	325	774	346	709	431	62	97	91	76	743	1714	783	265	279	255	480	326	96	876	179	420	1259	611	185	1421	162	251	192	837	1034	187	435	448	723	121	80	62
GPR116	223	386	444	1174	1336	664	755	602	1148	277	319	158	279	469	217	705	909	50	221	85	79	572	431	892	344	503	126	256	390	347	1136	194	308	1233	642	196	937	367	124	337	945	1244	391	551	263	1080	83	136	10
SDK2	43	23	803	30	33	81	212	23	106	26	10	34	11	212	12	9	25	73	18	23	6	39	67	42	11	31	22	9	56	11	49	13	40	437	9	11	289	11	143	21	3	161	12	46	8	37	39	5	7
ADAM7	0	1	2	0	0	0	0	0	0	0	0	0	0	0	0	0	0	0	0	0	0	0	0	26	0	0	0	0	0	0	0	0	0	0	1	0	0	1	0	0	1	0	0	0	0	0	1	0	0
NUP133	809	1336	1576	2564	3720	3106	2075	3596	3667	1248	1308	868	1720	3213	1143	1585	2107	214	678	274	428	2078	1388	1078	618	1038	618	1241	1693	1086	2710	1369	1351	3214	764	1664	2308	1631	931	906	2832	2166	976	3472	1759	1102	1155	1579	152
NUCKS1	2532	7380	6993	15308	26785	10085	7009	15626	14157	3916	3329	4523	12684	15600	9540	6323	7751	612	3229	806	1606	9123	20264	11097	4578	5846	3029	5268	6931	4015	10279	5927	5678	14733	16590	3429	10109	7350	2312	3739	11544	9245	4326	13235	8106	4670	3146	5688	445
VPS35	3263	4514	7238	8283	8486	11843	8783	13078	11458	2342	3390	2612	5770	8704	2788	6729	9758	337	2595	539	1170	5922	8484	3006	3677	3344	1449	4084	2941	3130	5575	3401	3816	10157	3406	3419	8448	2756	2137	3958	8172	7429	2620	7761	5274	3702	1999	4530	197
DNAJA2	1558	2764	2724	3956	4741	5177	4054	6172	4639	1594	2096	1816	3908	3938	1346	3245	4762	453	1638	530	892	3449	2622	1258	1862	2100	891	2020	1796	1805	2729	1738	1661	4255	1781	3228	4508	2611	1427	1744	3358	3210	1872	5810	3595	1698	1738	3090	374
BCL3	1057	2994	2341	3446	2080	2168	2470	2159	2258	2043	1140	3619	4192	1679	808	1489	3397	1752	1532	2252	1654	1820	447	338	3149	2743	3899	1451	3754	2360	370	2721	693	3596	459	1004	2763	1458	3854	945	1826	1751	1812	4804	503	1275	2630	1503	1370
KCNAB2	600	904	220	921	1890	2231	1734	2165	3315	741	1077	881	1552	1036	558	1888	982	295	285	711	119	1916	387	342	880	378	897	344	1072	1096	880	878	351	1384	392	331	1901	260	738	1284	2756	860	964	1228	412	1245	177	704	458
ABCC9	35	40	24	301	207	136	169	79	304	39	41	24	66	49	26	136	56	13	113	12	11	278	275	495	18	105	17	56	91	54	401	62	42	227	615	41	360	98	21	73	229	371	79	65	34	207	8	32	1
GAL	30	805	42	909	116	2013	136	242	2373	130	26	87	0	1553	234	389	67	14	223	90	495	13	93	34	9	32	16	192	39	355	45	4	220	240	206	70	179	960	11	442	749	376	7	484	1	24	795	450	58
CLEC2D	82	120	67	78	496	66	123	88	162	89	33	88	275	190	73	112	100	19	98	25	12	196	472	649	63	115	93	49	35	56	231	115	99	211	651	50	181	49	225	31	577	141	165	109	94	136	24	26	16
FUNDC1	311	380	431	899	746	910	402	1125	662	215	199	175	1052	1088	138	569	632	24	183	81	464	482	865	43	319	336	306	385	324	207	326	354	262	676	157	278	390	234	263	169	1113	528	206	1381	846	296	193	271	21
MAOB	123	29	25	188	2847	543	268	33	434	17	71	221	463	112	53	53	61	4	99	18	128	819	424	57	50	141	157	22	428	113	57	435	22	473	143	3	487	27	807	128	61	1000	36	128	165	138	27	79	6
RORA	86	160	227	189	638	519	535	178	444	317	43	80	243	236	82	229	198	17	84	18	9	210	1521	1777	74	110	41	258	70	106	599	103	361	492	1588	55	614	73	181	75	230	479	153	158	136	401	13	103	8
DRD4	7	14	20	130	95	16	9	20	44	37	16	31	71	16	16	43	7	30	8	42	13	18	4	25	28	18	80	31	9	15	3	26	12	40	6	6	50	7	102	18	67	7	30	30	0	7	17	4	16
TGFBR3	409	1061	658	1781	1593	1668	1607	1290	1393	103	726	199	443	564	384	667	345	159	94	92	49	876	2498	450	390	391	127	96	897	538	381	843	422	794	374	126	773	160	297	421	288	1853	113	1236	390	1160	59	954	33
KIAA1107	62	101	252	313	212	359	266	250	484	41	143	45	142	334	100	184	94	5	31	12	35	141	469	191	63	65	36	84	71	68	450	67	109	293	104	51	121	82	75	56	300	154	38	114	187	156	60	94	0
PLA2G10	89	119	446	57	29	107	169	135	48	39	43	133	213	11	38	17	64	23	27	129	206	286	26	12	139	64	134	117	98	159	48	16	18	60	20	28	55	86	183	97	146	51	40	150	107	17	121	24	27
HES2	115	147	1128	1399	168	727	1585	695	1687	54	83	1577	533	139	60	177	382	62	709	149	376	111	97	229	991	87	295	781	49	905	1350	1007	496	2198	59	327	297	583	1534	689	2413	305	101	136	561	193	1067	869	229
ATP1B3	3107	8897	7274	9895	7466	12712	7040	11750	15258	2407	4877	3488	7016	9833	2651	5326	6854	1140	2272	1696	2577	4422	3962	1544	4527	3401	2562	3405	5859	5399	3510	4283	3051	7777	1659	6279	3777	3690	5080	5442	6558	6245	3288	13613	5370	3634	4188	9768	1158
NEDD4	413	503	165	892	1284	1828	742	1013	1812	869	396	215	687	605	337	1076	1094	50	111	78	68	520	2382	1094	121	449	177	442	366	357	961	237	732	1006	481	466	1314	380	133	447	931	915	205	1386	970	1012	76	306	27
PIGB	231	203	259	492	544	404	282	517	365	209	248	154	297	326	161	192	383	17	83	35	31	313	475	448	121	219	120	129	132	83	234	121	242	552	320	228	361	354	96	154	341	280	171	592	283	242	133	93	21
MAPK6	896	1717	3173	2049	3277	2177	1676	1956	1981	1020	1182	1164	3220	2393	1272	1675	3074	145	1204	142	550	3182	2198	1630	556	1999	619	675	1236	644	2007	818	2014	4037	1614	2093	1710	2084	909	804	1930	2347	1671	3857	3164	1412	992	1084	58
GNB5	146	294	325	216	947	919	381	479	900	349	130	337	800	1525	287	336	619	168	199	214	249	776	320	265	84	360	394	224	479	215	399	638	174	578	122	215	604	257	893	307	293	627	592	266	191	397	198	80	28
RAB27A	659	691	2150	747	1982	951	1921	916	750	321	427	648	1096	1581	367	699	935	84	840	123	256	961	777	1276	323	901	214	249	362	403	660	483	608	1323	1038	390	1182	1650	387	530	2069	1461	481	1796	1070	855	623	158	63
CECR5	796	2322	858	3630	3539	3993	2266	3730	4295	1269	814	2255	4665	2510	886	2191	1959	1023	950	1109	2340	3221	519	305	1872	1904	2916	1178	1759	2138	821	2479	899	3030	327	1005	1735	1542	1412	1640	4200	2166	2102	4249	1337	901	962	2213	627
UFD1L	809	2062	1124	2969	5604	3640	2492	2553	2613	1306	877	1178	3984	3274	852	1731	3036	479	1026	607	1540	3110	1355	1412	1588	1798	1484	1013	958	1884	1076	1224	981	2770	823	1333	2818	1695	1299	871	3455	2486	1413	4229	1879	890	1621	2163	434
LRP6	572	1064	922	2073	2669	2299	1574	1886	1760	1059	621	410	462	1460	813	2074	1698	304	230	223	112	1867	7653	3309	747	620	708	1098	1138	270	2258	1245	1582	3707	2966	477	1850	707	474	586	3079	1889	519	1473	1850	1318	299	647	76
GUCY2C	1840	2801	7274	7647	37	5538	6070	7455	1263	1976	2290	1555	1586	126	1326	5878	3750	185	281	759	843	6060	2009	1012	3938	211	2608	2738	3861	927	2892	146	4655	9688	645	2748	3281	1153	1683	2259	2527	2267	427	3255	5425	3973	1993	1402	277
SCT	2	47	1	24	17	22	5	43	8	197	2	5	0	3	2	14	2	2	2	15	7	2	3	4	2	4	8	20	6	4	8	8	62	4	0	29	123	2	6	23	34	8	8	34	4	2	5	1	3
PHRF1	735	1833	1423	6795	4119	3145	3091	3199	5132	2107	738	1343	4400	4118	953	3030	1006	784	503	847	556	3162	428	457	1332	1144	1609	1431	2303	1170	1270	2141	1133	4394	311	424	4076	1068	1784	1149	4728	2615	1511	2053	663	1189	807	1045	515
IKBKAP	583	1603	2278	3962	3778	1841	1513	2187	2823	626	832	744	1827	1823	690	1952	1110	231	459	278	714	1323	2027	713	722	979	796	968	1217	731	1321	1046	1363	2665	662	596	1602	1301	1230	609	2947	1959	883	1732	1548	824	596	1013	100
NUCB2	630	1253	1726	1809	5023	1943	1390	1853	1977	611	453	638	2214	6930	686	1654	1217	127	780	108	511	2271	678	645	297	1455	702	304	781	424	725	574	466	2423	1497	459	1148	2722	809	562	1902	1548	1222	1930	1315	683	870	609	63
PFN2	1393	323	1059	330	3610	3286	684	992	3678	1132	245	584	126	5783	369	660	1351	172	247	512	675	300	7496	767	148	319	1475	358	1339	518	2931	588	269	608	760	817	758	1123	110	1292	370	707	1518	503	1836	372	218	4241	82
PTPN3	1219	1799	3892	7210	2151	1889	2119	3493	3473	1029	2158	1118	5769	1143	880	2838	931	274	449	464	804	2022	2355	1046	1723	1189	1212	2734	1830	1577	1887	1278	2403	3860	1913	1799	1877	1348	2084	1789	2847	2204	1006	3055	5054	894	690	1557	253
SPTB	10	20	7	84	115	38	47	24	50	17	11	10	47	296	11	15	33	43	4	8	69	32	97	141	13	28	34	14	38	15	136	148	15	45	36	4	53	66	58	6	158	75	29	29	12	46	30	11	2
DAPP1	92	467	759	874	790	63	146	220	214	118	46	302	421	106	157	529	99	90	241	34	87	372	147	455	28	586	82	70	37	177	97	124	74	737	689	41	140	194	68	38	833	543	182	149	359	188	68	28	38
FGF10	15	6	4	2	19	56	89	31	70	10	12	12	0	0	2	12	108	0	15	1	2	78	15	14	4	29	3	5	38	7	26	7	9	44	41	3	87	13	2	17	42	104	17	13	9	50	2	4	0
SLC44A1	3712	5807	17111	15660	8362	10764	9178	14135	8840	2347	3287	5352	8532	5359	3303	11186	9492	616	3057	1117	2923	5686	14256	7477	5341	3964	2642	6772	5176	4085	8318	2861	7450	11077	7132	4522	9219	4730	3922	5896	11067	6038	4739	14090	6695	5220	2728	6494	451
TMEM260	437	606	932	2667	1068	1889	1128	1954	1134	664	378	315	1325	2589	388	1200	1231	47	227	88	119	826	1919	1788	556	453	488	675	663	372	1088	358	1083	1615	1058	188	1224	416	264	396	1359	721	392	1439	851	648	229	416	39
SMG6	160	346	839	1038	1835	1048	939	933	1201	278	153	432	680	1732	403	577	574	200	179	208	203	1263	666	677	284	317	425	484	438	246	900	792	470	1506	585	72	711	350	676	281	1891	750	559	510	381	437	217	122	72
EXOC5	741	704	1958	3238	3404	3185	2043	2467	3068	565	563	653	1883	3224	951	1446	2446	97	810	61	199	1294	4001	3509	782	1223	409	561	846	694	2262	794	1192	3095	6692	479	1696	1562	304	769	2747	2253	825	2373	1846	1538	459	780	34
CLTCL1	94	77	66	99	108	380	248	550	376	118	43	62	291	497	121	152	242	53	26	102	55	161	189	519	63	85	458	72	112	326	226	124	42	110	75	13	192	57	263	99	621	310	76	601	78	74	105	94	5
FGF22	1	0	0	0	4	2	0	1	7	2	6	1	5	7	1	1	1	0	1	0	1	1	0	6	2	1	1	1	4	2	0	2	0	2	1	0	3	2	7	2	2	3	2	0	0	0	0	0	0
FSTL3	174	339	101	882	3815	1099	855	906	1353	495	287	1081	333	2221	173	829	1759	344	372	375	887	1382	121	154	501	460	669	501	751	538	579	1769	327	1194	57	166	1067	335	4497	1145	1068	980	589	437	173	481	484	443	368
DGCR2	2584	4098	3746	9295	7525	9866	6727	7704	10358	2581	1690	3423	8273	8137	1319	4146	3401	2061	1571	2859	2592	6439	1105	879	3334	2283	5045	3014	4920	3534	2732	5244	3313	7248	563	1228	5892	2711	3853	4585	13828	5806	2930	7563	1806	2674	2395	3416	914
RNF126	951	2391	1315	5119	2836	2282	1483	2148	2266	1316	1622	2067	4547	3220	836	1393	1706	858	1259	1035	2124	2612	236	195	2036	1911	3051	1933	1333	1476	637	2415	1076	2803	148	1378	2461	1763	2505	1353	4292	952	2007	3323	553	342	1852	2300	1437
MNT	251	813	973	1983	1555	1551	1185	1653	1890	652	392	719	2006	1027	587	834	791	411	272	510	363	1585	534	409	681	486	855	842	535	453	511	646	485	1685	408	233	1490	399	1579	436	2852	1076	902	1219	461	480	422	319	289
ZXDC	465	1114	698	3891	1534	1551	1218	1025	1914	984	711	589	1336	2059	604	1122	637	197	274	403	518	1124	1267	803	619	500	606	884	1032	470	1186	650	920	1477	429	407	1147	612	628	572	2601	1138	567	1180	725	492	609	1071	309
JMJD6	577	783	761	1400	1434	1610	1069	1766	1906	865	547	682	1881	1650	372	1772	1141	276	418	412	622	920	275	242	584	603	691	532	586	907	773	745	409	1910	173	809	1060	729	977	610	1656	1214	627	1978	391	551	663	683	311
POLB	124	771	559	1323	1047	1076	1392	1347	2062	256	534	305	570	2765	421	810	1378	56	410	75	241	1064	720	664	373	622	417	353	244	322	447	378	513	764	442	816	474	430	384	909	860	842	292	1676	688	658	618	1209	63
ST6GALNAC1	2069	3065	27087	11171	376	1383	10044	1216	3990	765	790	2187	1731	831	1420	1533	2449	332	7557	591	6938	2999	447	272	807	1330	4780	2477	1521	1782	465	174	786	9425	565	2537	6370	18151	192	1790	31430	4837	310	8084	1601	539	8892	1306	674
WIPI1	585	701	1499	727	988	2112	2158	2690	1788	620	642	520	665	1127	274	2355	799	149	531	346	689	540	251	338	1101	649	886	560	329	586	1108	297	273	1157	314	869	826	573	491	934	1526	944	537	1138	1076	522	966	252	195
FRMPD1	7	6	3	14	6	4	4	8	15	17	47	2	13	37	6	6	17	2	3	2	1	20	5	53	27	4	7	6	20	0	30	9	9	143	3	1	26	6	160	3	21	6	4	10	2	23	2	0	0
GBA2	1116	2416	3246	8140	3917	1674	2949	2480	2884	1783	1583	2243	8970	4236	1341	2787	1758	1257	691	1302	2294	2768	890	474	1776	1481	2168	2032	3462	1580	1286	1616	2048	3912	491	1870	3913	1643	4580	874	7317	2748	1755	3560	1724	945	1331	1439	727
NDST1	964	1794	1512	2999	3202	3249	3028	2402	4759	1489	883	1873	2698	1656	534	1894	2015	495	438	714	413	3060	1031	1109	2217	1423	1208	1149	1757	1054	2513	1471	1594	4391	553	308	3406	1041	1079	1271	3679	3915	1409	1979	955	1873	530	426	247
ASNS	658	2097	1339	3614	5242	4842	944	3154	4562	1145	1405	489	1088	1290	940	5276	4093	271	592	477	1228	1010	958	559	229	1743	2422	909	486	1673	1000	869	801	3617	298	3486	3693	2708	611	1450	4762	2130	645	3227	3725	508	966	2048	180
AP3M2	163	539	387	2035	1674	914	1192	716	2345	397	384	372	724	5233	497	1033	945	142	214	120	148	1132	660	697	265	359	561	381	420	277	469	1179	517	1593	517	343	626	419	505	425	1374	1208	328	710	475	704	259	658	113
CNGB1	0	8	1	6	8	8	4	0	6	2	3	2	1	0	0	0	0	0	2	2	0	4	2	40	2	1	1	1	0	8	1	0	1	0	0	1	7	1	1	1	6	7	1	2	0	6	2	2	1
ST6GALNAC2	63	45	571	999	399	111	422	468	149	19	83	405	134	282	40	178	68	37	405	52	387	264	40	152	63	47	57	42	68	430	123	309	31	319	78	15	130	790	649	265	2037	167	32	199	52	59	281	62	12
CHAT	0	0	0	0	1	3	1	0	1	1	0	0	0	0	0	0	0	0	0	0	0	2	0	3	0	0	1	0	0	0	1	0	0	9	0	0	1	0	0	0	0	17	0	0	0	1	1	0	0
PABPC1	51416	90447	52310	150580	58766	165160	84957	175795	255261	21709	40656	27306	59045	169427	42297	90729	98404	17737	21277	19560	20810	106143	36757	17969	43286	30547	50204	42903	68850	127018	36100	34379	66229	107604	25731	47475	69575	43301	23092	66282	69832	97225	31378	143222	45560	84117	40534	77327	4957
TESK2	108	246	304	453	437	418	434	327	584	109	142	131	139	633	117	290	318	59	92	70	211	301	110	160	197	119	106	115	241	879	247	143	211	408	69	137	255	140	212	151	587	231	154	465	117	149	200	128	50
CFAP20	585	1184	720	1783	1671	2020	1195	1950	1445	646	614	671	1590	1776	395	1314	1441	253	618	533	890	1246	361	125	691	819	675	640	679	684	786	734	704	1436	173	1057	1682	959	643	817	2136	1199	691	2414	673	502	805	955	293
CSNK2A2	1576	2869	2248	5063	3230	5965	3717	4608	4918	1868	1942	1269	3367	3015	1152	4230	3304	531	998	825	1213	3068	5833	2742	2033	1517	1706	3005	1555	1817	2859	2511	2182	3599	3007	1740	4476	2434	1873	2315	3768	2291	1616	3706	3416	1919	1430	1927	436
PTPN21	259	472	1046	1288	688	923	1052	944	1249	280	171	229	446	398	281	425	542	90	123	196	167	583	888	641	236	332	279	260	386	206	532	246	287	877	411	114	1045	337	265	283	1639	818	232	607	372	442	187	108	52
EIF2B3	313	886	583	1428	1617	864	768	934	1283	287	830	376	602	683	291	929	1034	171	257	208	539	917	313	165	470	519	677	349	543	1286	468	360	365	1395	214	1007	578	438	220	336	1210	1100	390	3145	625	367	322	859	174
CAMK2A	5	2	1	22	25	8	23	1	19	3	4	6	7	2	9	30	3	0	5	1	5	19	22	87	4	12	1	8	7	8	22	6	5	22	40	5	32	7	13	6	7	27	29	3	0	4	1	4	14
TCOF1	807	2764	1598	5425	8134	7935	3482	2913	9809	2041	1391	1353	4635	8772	1147	4429	3227	522	562	700	1173	4379	854	426	1689	991	2879	1939	1340	1443	1998	3292	1279	6003	652	847	5109	1833	1976	724	7321	4753	1942	4015	1460	1628	1118	1732	491
CDC42	3499	3562	11024	10034	11073	7746	9110	11099	13438	1623	3804	4187	12083	8735	2456	6464	15042	463	4936	541	1834	9221	12072	3585	4467	5768	2577	3067	3583	2551	6378	3597	3073	15566	8408	8532	7515	6500	3283	3840	10199	10541	4535	11953	7692	5751	3931	7310	466
OSBPL3	398	978	1530	3207	3677	2173	1876	2726	3683	874	1060	548	1522	2410	1622	1314	2477	115	343	342	289	1559	3150	2431	784	1050	592	991	694	604	2162	800	1185	3642	2082	486	2370	867	689	941	1900	1467	703	1870	1103	1151	251	850	45
EPHA8	2	0	1	1	0	42	2	0	7	0	0	11	0	8	0	2	15	1	0	8	0	0	1	2	1	1	0	0	1	3	11	2	0	0	0	2	0	0	45	3	3	0	0	0	1	1	9	1	2
SLC12A3	0	5	0	2	10	5	3	4	5	2	0	4	0	2	0	1	1	21	0	2	3	5	13	15	1	0	1	3	1	1	1	4	0	6	5	1	2	1	2	2	5	7	7	4	1	1	1	7	0
RAD18	326	940	818	2049	2364	1374	620	1379	2284	452	397	334	1193	2097	548	610	1125	85	369	161	235	1346	2446	1024	543	619	374	741	911	549	623	631	500	1748	1453	589	738	827	220	239	1282	998	454	1474	599	387	362	566	69
ATP2B1	1087	1078	2631	3256	4966	3098	2708	2534	4111	895	801	976	2359	5904	1288	1473	2363	227	684	180	356	2557	4482	2876	820	1839	673	1459	1282	970	1258	1231	1110	5102	4569	640	1694	1589	1293	774	2163	2495	1125	2176	2195	1388	443	1175	67
TRPM5	18	33	13	455	62	15	47	59	20	183	29	52	80	14	51	65	25	5	4	33	47	19	6	16	12	9	390	19	199	26	72	12	17	248	3	29	277	9	52	14	33	169	211	34	29	5	30	11	25
NCK2	1395	1980	1760	3879	3700	4476	2684	3932	4024	1754	1547	728	2779	1573	903	3790	2225	523	345	1198	840	2247	1777	474	1493	848	1862	1651	2287	1702	1717	1822	1751	2217	410	1153	4721	857	1280	2370	2463	2722	854	3240	1724	1440	956	1318	481
MAP4K4	1096	2301	1690	3267	8001	5494	4740	3874	6215	2374	1746	1027	2757	4272	1587	3597	4574	345	820	699	646	4878	3944	3669	644	2013	1685	2048	2099	1544	3962	3472	4291	5942	1979	852	5774	1356	1959	1616	4456	5565	1353	2346	4332	2613	762	950	165
MGAT4A	1263	1851	3346	5028	2097	3444	3460	2632	5515	995	679	1144	4274	1450	1709	3391	1819	117	1230	186	252	1562	4317	2698	1209	1436	627	1101	2326	698	2732	774	2206	4518	5623	1868	3297	1040	953	1181	5260	2133	1018	2582	1872	2221	590	992	128
RPL31	7143	16732	21192	79587	33360	37226	17737	46445	32397	15867	15786	11000	20658	44975	10001	38208	32365	5120	13544	4292	24927	40800	12766	7116	30160	11833	26734	19234	16241	23734	20380	24463	30496	29965	7200	30995	36570	14164	19456	11852	48072	24810	15250	80169	34403	17322	48237	14599	7017
WDR1	7545	14313	14110	23086	20648	18681	16310	22995	29571	6993	8934	8721	21978	15312	2282	12799	15363	6161	5221	8397	11424	17133	4658	2418	8707	7570	11172	9851	14670	10004	12051	9724	7602	25423	3685	8499	19025	10939	11043	6649	18774	18518	11403	23382	12554	7626	12280	7508	3953
SNX13	575	799	2465	2915	2186	2620	2290	3717	3726	939	984	650	2232	2641	1522	1589	2826	64	463	153	278	1200	7358	5338	738	1436	355	753	1085	663	4447	647	1004	3338	3369	777	2045	935	445	906	2465	1635	1069	2357	1432	980	367	1203	43
MS4A12	1170	744	11	0	0	185	1785	14	429	216	200	23	7	96	27	4	228	21	4	254	16	3	20	16	24	8	4	2	103	327	0	1	40	65	13	40	90	128	128	482	2	761	0	2178	42	18	1	230	28
ARHGAP10	56	88	56	253	565	303	281	275	471	209	71	387	895	954	170	140	271	99	175	51	143	623	216	500	46	338	150	82	315	323	473	560	54	730	373	84	484	222	262	261	849	569	352	98	55	204	64	132	38
RPS6KA2	320	503	1555	2323	1156	815	1321	1211	2161	416	653	312	665	440	447	1070	830	185	323	316	501	830	216	810	564	576	640	738	759	457	883	555	316	2493	304	305	1544	525	415	361	1724	1521	672	1017	884	781	279	94	131
ING3	145	330	608	993	845	655	540	821	669	262	282	238	467	790	185	517	661	61	246	52	143	543	526	331	263	377	154	323	197	130	333	255	416	813	386	280	902	339	147	255	614	429	218	665	383	396	147	229	31
VASH1	134	397	226	1138	2449	553	974	530	1562	315	178	337	397	354	96	624	533	121	207	121	68	541	232	247	282	279	208	250	382	160	551	250	213	1017	278	90	889	192	365	295	989	1233	362	229	273	612	46	67	17
LMCD1	233	520	223	839	1666	530	933	1072	655	242	332	214	433	264	185	1069	1414	85	328	96	184	1045	927	1168	384	526	315	291	453	548	1046	294	188	537	309	243	693	303	261	366	915	1205	521	935	600	509	136	175	125
WBSCR22	1326	2108	3065	7435	5873	5152	3374	5847	6228	2834	2365	1524	7407	4153	1271	4860	4434	454	1255	1009	3892	3450	1824	490	2833	2650	2766	2685	2319	2977	1122	2039	1740	6082	576	1971	8137	3509	1517	1458	5671	2983	1957	10028	2675	1507	2763	1090	1232
SEL1L	1940	1927	6586	6129	8424	7328	5776	6796	7975	1484	1263	1515	3294	5119	1737	3936	3600	360	1800	398	509	3371	7949	6113	1614	2287	1121	1650	1967	1730	4464	1704	2297	6813	8103	1732	4170	4100	1404	2200	6081	5088	2085	3850	3029	3818	1033	1124	122
TRIP13	389	1360	390	1205	2804	1314	464	708	2143	436	1089	505	1453	2384	302	1651	792	232	529	259	688	1111	371	387	509	885	751	412	1008	787	339	1003	646	1673	440	1003	965	1415	291	814	1199	1181	551	1391	713	302	339	1352	86
ATP6AP1	4167	3997	4482	13597	6416	12145	8237	9697	11202	3007	2955	3150	8396	13170	2220	7465	6845	1685	1582	4273	2782	4505	2429	723	7349	3398	6499	3638	5924	5144	3772	4410	2663	11207	783	2598	8190	3351	9268	5019	8557	5316	3701	9132	6500	4133	2671	2593	2048
TCF3	1568	3743	2125	5814	10177	7624	4694	5803	8453	3294	2225	2902	5681	7644	1735	5460	5531	1502	1254	1796	2861	5031	1130	746	2601	1780	5869	3393	2398	2762	2614	7104	3360	5289	459	1519	8210	2597	3136	3675	11365	4011	3331	4450	1399	1132	3611	1679	1226
TRIB2	304	525	475	1296	5446	493	733	641	969	405	379	1014	1809	17138	522	453	476	337	618	126	328	3036	635	670	332	932	301	221	1074	159	580	2064	272	2119	859	161	929	453	1518	322	2564	1723	1154	341	345	644	395	319	61
DAZAP1	2118	4942	2459	14282	8532	7746	4502	6288	8271	3490	2341	3474	10264	5720	2866	4750	4613	1140	1549	1355	2337	6555	2899	2253	3345	2973	6235	3747	2526	3224	1757	3879	2913	9149	1565	2378	7448	3465	3306	2556	15047	3993	4333	7037	2614	1664	3433	3740	1617
MBD3	795	1841	1181	4989	3952	3307	1999	2542	3936	1014	645	1484	5682	2340	873	2988	1356	918	692	803	1735	3408	219	194	1175	1510	6459	1560	1777	1138	1214	2394	1531	3433	94	600	3084	1028	2245	1195	4114	2100	1394	2478	422	595	972	625	661
PRLH	0	0	0	0	0	0	0	0	0	0	0	0	0	0	0	0	0	0	0	0	0	0	0	0	0	1	1	0	0	0	0	0	0	0	0	0	0	0	0	0	0	0	0	0	0	0	0	0	0
HLTF	266	489	906	2096	5717	1531	765	1169	1637	217	285	37	88	2215	659	428	837	97	673	39	309	192	2088	1443	116	132	13	481	78	302	1637	62	266	1314	2717	558	893	856	582	277	1594	955	83	447	1089	651	483	39	26
FAM50A	1395	1975	1559	6732	3619	3961	3087	3383	3978	1368	952	1103	4695	2291	1139	3138	2476	876	539	1763	2478	2012	251	105	2482	1138	4892	1270	1688	2482	937	1487	618	4429	132	1268	3909	1001	4076	781	4127	1690	1409	4372	3821	1289	1535	1649	1588
FAM3A	1100	1197	2284	5940	1591	4401	2547	3874	2599	1045	842	1378	2610	2203	813	2614	2482	699	459	3217	1594	1377	816	143	2500	912	3574	1168	1450	1128	1280	857	550	3679	118	1029	4758	830	1643	1415	3720	1199	822	5085	563	1432	1979	654	1368
CPSF1	2180	4619	2613	22711	9730	10825	7203	8536	17489	2942	1935	3437	7004	10831	3886	5955	4868	3158	743	2973	2461	4944	621	329	3281	2060	8695	3858	5959	5371	3319	4363	4920	7657	240	1429	7344	1732	4668	4901	9182	4865	4064	6387	1297	3723	2478	4041	1476
MYO3B	5	80	21	5	28	8	7	11	8	17	16	3	23	1	12	17	5	10	13	0	6	4	109	52	133	24	35	5	1	8	11	2	25	7	25	6	27	15	0	3	1	12	1	42	20	12	8	5	0
CYBRD1	921	399	3422	962	1418	1455	3285	2214	2445	660	821	484	156	327	665	1859	5977	91	543	128	186	1733	3036	1768	385	736	120	527	1434	591	3097	1262	688	1457	1948	1020	2546	1319	635	1367	1545	2715	727	4155	381	2762	142	153	42
CDH19	3	0	2	7	32	46	49	2	56	2	3	0	0	2	1	0	11	2	29	0	1	54	17	41	2	17	0	16	17	0	10	1	15	23	19	0	114	8	5	30	1	74	1	8	0	5	0	0	0
PDCD2	871	2158	2028	4942	4742	2372	2342	3956	3284	1519	2537	1578	2858	2634	1020	2687	3665	341	1636	358	924	2936	2567	1480	2039	1920	1057	1706	892	1412	2173	1566	2076	3112	1500	3462	3091	2240	874	1229	2533	2088	1542	7747	3238	1545	1769	3281	381
SLC6A15	0	1	1	3	6	11	7	0	12	1	0	0	1	1	1	0	0	10	11	1	0	2	5	58	0	1	0	2	0	1	0	1	1	1	2	1	6	0	0	1	1	10	0	1	2	0	0	3	0
RDH11	786	1708	2355	2418	6574	3443	2624	3990	4654	805	637	1046	2694	1459	1014	3435	3946	330	857	302	455	3537	2126	1389	1302	1287	1437	1086	1661	2216	1235	1297	921	3338	4880	1075	2434	3320	841	1170	1958	2718	1840	2909	2886	891	751	1208	237
PRKACA	1214	1736	1850	3321	3549	3783	3225	2822	3526	879	1359	1189	3959	2808	656	1877	2388	442	743	636	603	2395	1147	574	950	1420	1822	1432	1149	1182	676	1121	880	2528	677	839	4103	1167	1278	1467	3052	2578	1319	3779	609	1517	687	534	221
LPHN1	214	2197	513	4474	2783	3552	1899	1297	4151	916	811	1237	5088	2353	1030	1980	1306	732	395	1032	335	2440	774	385	1363	868	2251	1006	1167	1401	781	3387	722	3032	511	267	1159	325	959	954	3351	1905	1946	2599	338	1015	644	1408	215
SPP2	0	0	0	0	0	0	0	1	0	0	0	0	0	0	0	0	0	0	0	0	0	1	0	7	0	0	0	0	0	0	0	0	0	0	0	0	1	0	0	0	0	0	0	0	0	0	0	0	0
ACTN1	3870	4996	9129	24763	28198	24337	16057	16383	21450	4259	3905	5414	15520	19182	3450	10686	11431	3879	2742	3475	5076	19862	3631	5311	7687	6544	9111	5018	11608	7575	11030	7054	5837	20893	1966	2793	21259	5137	3712	7521	11188	24316	7348	10381	8009	7574	5281	3141	1706
ZFYVE26	398	494	805	3622	2450	1723	1663	1219	2012	443	328	569	1709	1608	368	815	605	274	246	222	172	1257	841	1245	523	494	551	422	1218	604	1302	1313	660	2009	1042	121	984	319	920	542	1758	1376	792	699	953	829	162	213	133
RPS6KA6	291	124	405	1219	7	1525	393	774	685	221	25	3	1	2	19	488	225	3	1	100	18	15	3061	133	100	4	185	104	10	63	273	1	139	684	226	31	374	13	3	208	1	143	0	494	17	418	31	51	1
EPN2	141	393	788	2115	1464	920	834	924	1230	291	224	444	945	1049	401	815	477	171	182	254	313	708	317	265	378	431	545	371	587	444	720	535	458	1672	305	311	1226	577	616	398	1734	836	538	668	305	342	415	326	119
PTPN18	1243	3458	3931	6930	5430	2549	3308	3361	3918	2035	1477	3348	6314	4645	1658	2999	1683	820	1228	1193	1939	1941	2224	743	1882	2683	2990	2663	1788	1887	1218	2720	1545	3695	1555	1411	4006	2601	2111	1141	9549	2865	2326	5438	2202	1215	1425	1286	585
LIMS2	204	281	151	736	679	1515	840	587	1314	523	327	150	161	103	75	719	669	133	224	270	116	1115	234	108	200	328	316	317	1206	343	190	294	518	648	44	170	3265	143	271	533	584	1557	255	479	83	469	108	53	251
ASIC4	1	0	0	8	3	2	4	15	0	3	5	0	1	0	8	0	3	5	0	3	0	9	4	22	3	3	7	1	8	3	11	2	1	8	1	0	5	1	44	0	10	0	0	2	3	0	1	0	0
SPEG	61	38	17	165	385	818	141	275	732	113	32	16	24	61	50	120	29	48	88	61	12	1037	143	176	22	162	163	99	689	32	276	69	208	344	28	11	1854	30	28	183	29	740	50	33	9	139	30	11	12
LNX1	217	708	800	1136	374	494	831	776	425	319	414	383	906	654	249	344	601	302	84	141	129	676	528	175	263	371	444	461	712	120	826	56	377	989	190	506	1235	206	217	333	752	860	332	1040	670	549	316	151	97
ALDH3A2	1087	1148	5048	5415	5518	2757	1798	3583	2558	1184	1286	2374	5823	2992	1672	1493	3676	299	1210	516	1209	3975	1229	711	1504	2405	1728	1964	2590	648	2283	2745	1704	7736	2038	1626	4256	3811	2270	815	5271	2176	2457	5192	3729	1521	1954	1363	234
TFRC	8524	11221	15357	23255	24592	24727	11018	14538	31514	6216	3389	7658	16055	40255	17905	17028	24682	2001	9177	1907	1796	11591	25852	13860	7249	8018	4915	9569	6901	7441	9752	10360	15862	45158	30132	16965	12194	17673	3274	21377	16115	11753	9904	16274	8167	9189	3372	10400	532
SREBF1	1234	2903	2870	8826	22562	3169	3287	6539	4183	2464	1284	10729	10616	5883	1684	3730	3526	2892	2130	2444	2922	11341	279	360	3217	1943	5439	3885	5197	4442	1332	12394	2450	8609	694	1174	6710	4341	7503	2510	9754	2793	9635	2737	1162	1466	1876	2392	1283
TRPC5	0	0	0	4	1	2	0	0	0	1	3	0	0	0	1	0	1	0	0	0	0	0	91	26	0	1	0	0	2	1	5	0	1	1	23	0	0	0	0	0	5	0	0	0	0	0	0	0	0
AFF4	1341	2662	3467	3906	4045	4021	3917	2845	5621	1647	1783	1075	3320	3631	1750	1715	2720	166	1090	203	249	3420	10163	6464	1061	1672	612	1571	1269	939	4620	1466	2009	5609	7774	1123	3528	1746	1024	904	3313	3531	1448	2667	2768	2580	529	1455	52
UBE2D1	462	720	1358	1365	1380	1292	1465	2029	1317	247	516	619	998	1148	445	1003	1979	86	523	154	123	956	1302	1653	689	710	267	492	315	269	1015	632	446	1366	1572	482	1153	1092	213	650	1023	1272	537	1697	660	819	296	1130	81
MPP5	664	754	1576	2031	1658	2300	1500	1919	2069	689	611	807	1555	1600	816	1083	1806	68	338	133	272	1374	2383	1832	685	883	461	479	1199	598	1571	629	844	2436	3168	565	1470	1052	355	787	1763	1371	359	1666	1251	797	473	484	39
RHOBTB1	627	334	336	889	899	534	1171	1042	477	329	154	243	1214	550	337	388	1002	101	181	73	114	278	862	332	509	567	607	250	379	782	667	220	513	874	179	245	695	218	364	668	453	1086	418	526	945	673	162	768	50
SMC1A	2278	4610	4548	9907	11092	11924	6153	7568	10468	2616	2076	2545	10154	15749	2116	6169	5350	1602	1842	2049	3159	5573	8111	1356	3608	3602	3201	2320	3791	2266	3028	5874	3394	20948	3245	1466	6069	3190	2254	1881	18333	7507	5476	6606	5545	3704	1062	1948	375
HSD17B10	1871	2237	1805	7243	3633	7436	3423	5829	5180	1890	2201	1752	6200	3790	593	3612	4845	1118	809	4102	2879	3317	615	90	4012	2738	6366	2302	2003	3581	1987	2044	900	6092	116	3029	2424	2179	3282	1484	3868	3809	1708	11911	3474	1841	3451	2543	2177
MARK2	1392	3240	1937	9414	5329	4670	5025	4189	5275	1979	1163	2124	6902	4440	1271	3321	2099	928	745	1461	839	3930	1234	595	2003	1725	2358	2182	1557	1997	1069	1869	1748	5742	783	1238	5224	1583	1904	2730	5924	3882	2144	4228	1599	1970	1582	1688	803
HMMR	318	1020	431	2189	2845	1968	574	803	2984	470	767	836	2017	3177	880	861	1903	30	478	47	269	1583	632	176	668	1207	154	320	174	373	920	428	758	2666	1566	2292	1379	2421	36	250	2322	1373	966	2018	1243	172	121	2952	15
CHFR	176	528	528	2333	1778	616	1187	336	715	575	322	212	181	285	107	1191	568	138	145	585	421	283	275	873	1081	278	748	103	581	530	862	278	324	2343	777	306	1637	577	248	199	531	978	285	1597	279	636	44	624	271
TRHDE	89	70	235	527	6	48	69	45	46	16	10	5	40	0	8	83	14	4	12	2	3	6	207	97	11	0	7	24	7	8	18	1	177	58	169	3	38	7	16	49	21	14	0	90	76	116	3	151	1
P4HA2	865	2291	3272	2597	3668	4173	2869	1665	8747	1071	906	1331	3311	3372	782	3092	2159	638	567	810	1391	1947	656	681	1573	1415	1351	1367	944	1503	1972	1963	1352	3735	374	813	5441	1481	1499	899	2869	2877	1434	2197	1678	731	1932	1963	253
FCGR2B	60	57	45	168	247	48	222	71	228	49	20	116	50	40	22	339	144	49	161	26	12	191	38	493	80	106	19	43	143	89	203	490	30	202	511	16	84	26	178	37	354	153	296	42	14	203	7	12	15
NFATC3	304	860	547	747	1613	1406	938	615	1426	584	791	458	604	1009	402	465	669	182	292	284	199	729	2476	1086	711	354	562	748	741	431	1124	514	494	1187	1478	381	1153	615	437	718	1690	928	455	663	852	626	296	444	36
TRNT1	283	784	728	1181	1012	899	507	1110	1366	300	234	375	785	1029	359	642	1035	49	340	43	178	469	1272	745	374	494	197	451	348	308	549	452	423	913	1112	569	818	589	226	448	923	939	398	1468	840	471	245	326	43
ACADVL	3660	6478	5560	26522	12154	7292	7678	7483	13274	6432	4895	6412	22263	12674	5048	14600	5364	2395	2854	4112	4302	8436	968	899	6566	7215	15092	10294	6905	4493	5733	7954	6782	24248	1312	2227	9553	4957	6433	3955	26637	5639	8056	8719	7816	2848	5099	2525	2428
STK10	562	1232	1734	2214	2730	1859	2686	1211	3094	899	746	1091	1303	1483	693	1611	1175	338	410	524	519	1374	442	693	1116	737	967	734	754	940	1259	1213	538	2634	529	455	1892	940	948	658	2592	2191	822	1189	813	1237	1072	438	237
FBXW11	636	1558	1519	1874	1860	2037	1613	1556	3228	834	1041	786	1518	2270	1054	1152	1865	250	607	268	283	1567	2648	1312	935	994	600	866	953	600	2297	1195	1021	2487	1657	730	1784	1166	639	658	2348	1746	748	1741	992	1037	521	963	120
ACAP1	122	266	212	154	923	134	273	142	347	466	39	458	633	432	105	378	164	70	173	93	55	367	65	159	590	195	207	138	132	169	269	355	127	545	159	50	431	87	534	75	809	329	395	164	94	214	68	29	130
CRMP1	95	105	93	272	159	179	384	351	377	137	36	51	86	28	35	204	261	25	48	92	29	239	137	189	55	57	104	100	133	162	115	64	118	187	41	71	513	41	89	160	225	437	79	119	90	345	28	29	39
EVC	58	54	61	242	404	449	935	358	725	70	68	91	67	75	33	340	452	42	41	54	19	445	200	452	100	116	54	119	257	114	494	156	76	500	134	24	657	78	94	181	276	831	175	74	45	383	6	18	22
DERL2	401	520	1212	1754	2225	1229	913	1896	1175	446	548	658	2110	1537	477	1039	1263	59	746	58	321	1258	1022	650	606	1019	443	647	586	400	1261	606	604	1612	1085	546	1342	1226	727	516	1471	843	898	1099	801	479	549	417	207
SIDT1	181	376	921	2085	598	625	1065	693	1767	94	80	306	549	357	201	163	255	62	398	90	284	762	398	1768	170	421	541	408	506	209	140	369	255	1267	287	145	258	414	244	237	3065	443	334	210	251	168	293	125	26
NDE1	385	817	1606	2439	3096	2920	1529	2503	2443	691	974	647	1801	2864	469	1457	1592	232	396	373	396	2484	1253	813	830	598	879	1041	958	659	1058	1242	495	3218	661	1019	1566	1012	587	668	3683	2380	782	2162	1237	604	677	614	121
MRVI1	375	434	327	1226	1089	1576	1557	1644	2211	386	290	379	85	184	221	602	1320	38	261	119	38	1132	1096	646	159	527	253	321	755	365	1104	339	562	1476	230	211	3348	330	256	871	612	2816	384	584	283	1039	50	85	39
TMEM38A	91	152	263	48	220	560	422	334	738	69	103	117	270	375	104	220	188	18	18	99	139	198	60	29	51	160	157	52	281	147	203	81	29	24	7	105	163	261	606	263	1447	161	205	293	97	109	398	453	43
AP1M1	511	924	711	1750	2069	3428	1719	1631	2833	1170	681	710	2684	895	340	1808	1613	579	391	1355	623	1839	300	276	1278	973	2196	995	872	1152	935	746	712	1561	228	507	2487	649	525	940	1781	1808	866	1263	734	760	371	680	274
PVR	1060	2524	1745	5216	3073	6528	3674	3263	4908	2319	1322	895	3406	3025	1038	7547	4436	570	482	1276	632	1931	1190	417	1709	1190	3228	2038	1787	1231	1769	1587	1715	3150	483	1244	2901	1856	526	1299	4216	2718	1062	3798	2510	1346	1246	997	458
XRCC1	307	897	937	2862	3123	3064	1537	1746	2493	775	681	617	2034	2337	415	1594	1874	499	188	811	517	2023	230	144	675	515	1740	1025	864	580	1001	915	621	1716	110	584	2366	379	910	470	2086	1487	525	2326	805	728	1160	636	384
SCARB1	1934	5826	2012	8228	3104	7874	4675	5896	11014	3583	1415	2382	3276	4100	1861	4416	3054	2683	906	3399	1342	4608	1102	615	2138	1526	7678	3526	2795	3437	1263	6138	4967	8385	574	1598	4991	3380	2183	4078	2803	2603	2447	7059	2855	2581	2123	4258	1097
CYP2W1	67	2263	17	67	60	442	311	19792	796	4791	62	32	63	1	420	5165	152	85	54	5697	97	19	113	12	72	12	5810	724	519	55	63	2	4328	51	4	318	2618	560	12	11313	22302	121	130	2368	285	76	1784	9	81
MCM2	1069	2870	1186	9513	10618	7571	1953	3406	6217	1527	1404	2305	6183	7042	1657	2432	2566	2462	1324	2344	2951	5737	455	162	2078	2210	3472	2037	1703	3465	1855	4626	1908	4562	289	1604	2736	2741	1357	1912	8865	4057	3058	3503	1538	1031	2695	5021	809
MOV10L1	2	11	2	47	17	14	22	24	32	13	8	11	4	3	6	33	43	0	5	10	6	15	20	113	14	27	15	13	16	17	24	49	9	35	11	0	36	3	9	9	9	19	7	10	7	7	0	9	2
PANX2	4	6	6	185	33	20	10	5	21	4	5	2	1	187	21	8	6	24	6	23	17	6	8	4	22	17	9	8	53	17	24	11	1	20	4	0	10	18	4	13	14	9	16	7	0	10	2	30	29
SELO	426	846	570	2595	1187	1617	1013	732	1076	994	338	736	1833	1401	512	967	617	476	298	566	730	1116	71	71	597	580	1589	588	900	1140	399	1267	489	1887	42	241	1151	453	1194	677	2665	696	823	1150	273	411	588	718	401
TP63	2	5	150	3	66	2	11	3	29	0	12	5	4	2	3	10	14	4	3	5	4	22	13	88	0	5	0	3	5	2	23	4	5	6	19	1	23	1	19	2	60	13	5	12	6	6	10	0	9
ALPK1	291	1233	793	1572	1562	711	623	1066	1047	308	382	494	1068	1170	421	706	550	118	220	83	136	961	1481	1225	377	387	281	364	294	185	1154	385	397	1145	1207	348	674	396	450	252	1590	697	421	785	807	566	183	179	71
LLGL2	6786	7425	8257	21161	9736	9739	11411	13769	8994	8381	6428	6992	24286	10730	3683	14377	5704	3650	2633	5721	7096	8058	1141	541	5947	4165	8151	4985	4079	8147	7009	4085	5431	13322	730	6672	9491	5060	4183	7534	21066	6791	6475	10830	3096	3130	5583	8933	3139
PDE8A	691	1481	1924	2300	906	2696	1537	1834	2605	1356	731	623	1509	1080	1131	1311	1155	209	266	226	270	914	2098	1800	540	910	504	1311	700	709	1300	389	1293	2054	1852	819	1568	645	794	924	1852	1658	468	2386	1130	1071	387	777	123
CLCN4	226	491	197	193	1614	220	528	525	73	125	352	134	1003	1609	126	173	228	192	444	179	286	768	1019	282	162	663	271	34	192	71	278	820	76	417	51	143	54	30	119	68	91	371	145	882	688	129	96	218	28
NLE1	505	850	770	2242	1745	2626	1334	2691	2465	896	410	764	1560	2268	449	2956	1542	424	420	601	990	2630	342	120	1024	588	2653	537	682	793	771	1200	747	1708	163	698	914	1037	606	741	2653	1541	722	2529	731	646	1173	930	430
SDHA	2006	4455	7181	9451	8317	6215	5749	3360	10432	2310	2518	5271	13309	17043	2078	7544	4964	3723	2450	2147	5357	7927	550	536	3785	3590	4238	2719	6796	5049	2289	10803	2297	10523	1025	1640	6598	2821	9419	3090	15008	5499	6109	6436	5054	2336	2867	3057	2277
SMARCE1	1182	1621	1813	3012	2186	3056	2651	7188	3539	1172	1391	901	2356	3233	748	3556	3510	141	1287	174	314	2830	3033	1426	740	1235	611	1112	864	604	1958	1173	1659	2753	2386	1731	2350	1636	783	1158	2814	2337	1162	4286	1260	1875	696	1263	27
FNDC8	2	2	1	7	7	3	3	11	6	0	2	1	2	3	0	2	1	3	2	0	0	10	0	0	2	4	5	0	4	1	0	2	1	3	2	1	3	3	2	0	27	2	1	3	0	0	0	0	0
GSDMB	1752	1693	2242	5644	3260	1650	1502	3153	2250	789	1271	3825	14309	2709	1631	1263	2073	205	1011	223	155	3375	859	410	691	2327	8547	758	967	678	983	802	309	6525	2033	796	1816	1168	1918	274	1786	900	2676	4131	3438	1759	2128	4881	319
KDM5A	668	1442	1674	5212	2913	2781	2333	3064	2699	1254	842	814	1440	3031	845	1605	1910	341	614	367	344	2683	5746	2734	1078	816	958	1393	1661	842	4000	2178	1445	5085	3088	580	2253	899	1190	933	3443	3476	656	1806	2147	1753	626	760	122
ADAM11	0	7	1	18	25	47	12	8	9	5	4	7	8	54	9	12	5	6	2	2	4	46	28	12	0	6	30	3	4	9	19	17	8	11	58	1	47	12	177	10	68	15	8	5	1	8	3	4	12
PPP2R3A	163	197	326	345	219	644	487	365	874	66	31	29	71	272	41	217	197	15	110	11	35	142	1227	832	105	92	88	200	85	150	391	135	132	227	815	33	329	224	29	220	1117	477	46	253	190	176	67	61	3
FERMT2	283	431	221	901	1262	1317	1430	1519	1900	323	252	239	135	202	186	972	2396	66	473	116	78	1193	1023	1391	301	639	98	212	691	430	1272	373	433	1382	516	312	2392	437	180	727	626	2775	351	827	186	1129	102	136	36
ABCB11	14	5	40	10	11	5	10	1	12	0	0	1	15	3	4	4	14	0	0	0	0	8	0	24	3	5	0	0	5	5	6	0	0	43	6	0	3	0	2	2	13	2	0	0	22	0	1	2	0
DHRS9	1387	1414	7292	535	89	334	1147	25	207	307	430	380	298	10	349	41	695	38	83	111	34	477	6	66	521	346	32	10	204	425	36	29	117	2304	78	101	99	181	86	216	288	578	65	1160	1227	64	72	107	67
CD5L	0	0	1	1	0	0	1	0	1	0	0	0	1	8	4	1	0	0	0	0	0	0	0	33	0	0	0	0	0	0	3	1	0	0	1	0	2	0	0	0	2	4	1	3	0	0	0	0	0
PTGS2	208	362	239	30	92	765	220	145	811	291	491	135	246	10740	831	61	1306	53	464	89	26	204	185	10258	1640	1232	32	12	154	583	3003	80	300	1322	4999	135	119	415	1401	19	213	1048	1420	483	328	292	204	203	7
IGF2BP2	510	1706	1967	5287	4731	3484	2368	2433	4303	727	914	919	3295	8817	730	2987	1680	326	257	228	319	1527	2935	2119	1447	810	873	1577	869	839	2121	1886	1812	3204	1239	1065	4161	491	1127	1129	648	2191	607	1952	1902	1007	522	2085	184
MAP3K13	463	1003	1890	2966	1693	1981	1277	2027	1815	461	839	658	1983	1924	955	923	1226	131	724	149	360	1736	2645	1201	832	971	360	756	952	545	1135	617	730	1690	1988	687	1733	1029	864	541	2377	1501	693	2135	1147	777	789	1422	64
ST6GAL1	1054	4814	1266	8485	4572	15615	9483	13980	17880	1753	679	2064	2839	8726	1609	7006	6110	934	475	1628	229	4994	6867	810	1274	1307	3136	5925	5904	1972	7088	2647	3758	5455	1899	2012	2642	1188	1627	4891	824	4641	1681	2134	8652	2884	750	3173	898
TBX21	15	9	9	8	160	12	32	5	33	16	2	53	80	92	6	28	9	15	23	10	0	53	4	10	7	24	9	8	10	5	13	71	3	35	44	3	30	7	45	6	121	18	46	9	6	24	9	3	2
FRY	80	262	716	500	634	664	558	597	1313	300	183	238	265	1004	444	176	238	111	102	62	77	473	1575	941	84	463	227	329	387	189	928	224	261	635	308	452	1305	156	91	232	229	1022	147	694	406	675	74	35	30
PICALM	2223	3915	5594	11089	9383	9492	8470	9137	12298	2881	2549	2604	6796	7672	2375	6402	6325	574	2572	707	1012	5543	8797	10545	3557	3710	1480	2929	3338	2502	5283	2647	2521	8849	7456	1907	6947	3823	1991	3415	7514	7541	3152	6918	5472	4856	1123	3851	211
NSF	1113	1917	2037	2740	3214	3127	2812	3612	4132	1252	1593	1336	2204	2680	953	1434	1964	272	1011	441	508	2051	1782	762	1248	1453	991	1023	1448	1302	1404	972	980	3384	1394	1525	2021	1580	677	1232	2763	2109	1232	3864	1720	1219	1002	1368	148
GLI2	63	73	23	272	234	216	425	143	319	69	43	63	38	691	25	159	243	43	12	63	30	393	77	142	48	79	62	99	178	79	144	154	65	326	63	30	385	47	64	92	128	454	77	64	22	182	12	9	11
CLASP1	522	1211	1092	2739	4549	2974	1799	1862	2910	1116	826	688	1858	1884	640	1498	1052	429	398	530	363	1915	3396	2228	862	796	820	1102	970	578	2733	1164	1275	2604	1611	421	2850	682	980	818	2457	2071	1046	1133	1595	1283	338	529	182
MRPS34	1642	2712	1778	6461	3821	3918	2823	4685	4161	1921	2225	3638	7747	4709	810	4374	2575	2286	1974	3180	5742	4936	227	130	2687	2154	4915	2733	1705	2917	1022	3666	1371	3984	173	2671	2749	2800	2943	2322	6964	3412	2688	5928	1234	849	5247	4004	3663
NOTCH3	970	1492	932	8812	5364	3773	5588	3146	6517	1873	847	899	1239	1226	788	4176	3499	882	551	1654	860	2163	1250	1222	1379	1531	1633	1253	2702	2004	3198	2496	3603	4696	598	564	7186	1094	1215	1797	3696	5151	1986	2137	384	3627	404	390	339
CLNS1A	1248	2918	2953	8730	3919	6453	3359	7026	7322	2063	1906	1663	3168	5587	1091	4838	3595	634	1883	824	1793	3618	3759	1847	3288	1846	1883	2236	2542	3093	1577	2055	2255	4669	2843	2783	4049	2375	1591	1874	4448	3476	1606	7337	3351	2356	2755	2493	451
PPP2R2C	121	108	2	96	206	38	38	115	12	254	1143	2	87	62	22	3	20	0	4	9	2	78	25	60	52	136	72	77	556	15	94	0	61	24	9	311	63	2	25	5	3	478	7	444	950	199	11	100	105
TEAD2	134	929	132	1609	917	703	1225	2214	647	457	276	259	1227	1511	431	1787	1337	158	223	107	316	483	478	176	650	228	611	471	482	1515	796	205	645	494	226	804	941	649	223	952	841	2167	184	2801	608	348	365	341	282
EED	274	661	574	1986	1628	1388	764	1475	1574	485	415	542	1129	899	491	1067	637	150	446	257	483	823	575	734	539	601	319	345	564	509	432	759	442	1213	775	735	889	838	299	426	1289	821	599	1469	683	401	545	761	109
CDHR2	958	3390	1742	5201	70	997	1753	514	484	4355	2236	225	6728	13	353	1377	1379	141	20	1380	112	1085	81	64	2670	160	195	1183	1889	1213	1374	28	1094	2401	156	455	1430	153	99	462	34	680	88	1256	1231	1001	825	538	226
SNCB	0	1	0	3	3	5	0	1	3	1	1	6	4	6	0	1	0	0	1	1	0	5	0	0	0	1	0	2	2	3	0	2	0	2	1	1	1	0	2	0	0	1	1	1	0	1	0	5	1
TSG101	1118	2144	3208	5869	3363	4196	3548	5419	4973	1267	794	1601	3749	4208	831	3194	3545	393	1188	801	1167	3237	798	631	2242	1417	1057	1366	2032	1810	1175	1398	1560	3420	729	2056	3540	1672	1460	1827	3147	2904	1411	4465	3064	1642	1309	2729	403
C17orf85	531	797	1457	4348	2986	1144	1270	1746	1599	947	632	833	3130	4001	1688	1583	1335	281	540	243	460	1877	2281	1775	925	1162	723	1100	1176	588	1388	955	1390	3489	2690	465	2238	1121	1376	419	3605	1303	1321	1933	1101	850	463	665	109
ATP2A3	1938	3624	21171	1426	3224	2256	6055	2781	2859	1442	815	6169	9170	10581	2655	3984	811	1052	1630	3368	7531	3305	115	363	1618	5204	9590	3916	5266	1805	2127	2371	3002	8075	391	1316	4713	5924	963	1311	9038	3276	4392	3369	1955	732	4372	351	1938
CA12	3889	2815	24013	24999	1793	2127	5376	2086	2625	1305	2618	3028	12578	352	1280	1101	938	977	368	609	721	1485	1755	5252	3167	861	2158	2873	1791	1717	908	1214	929	14723	1366	1995	1386	2994	7881	2294	6272	6166	1818	3889	5339	1069	1325	2331	546
MGLL	2960	5636	15939	14304	4091	10662	9675	5424	13201	3680	4360	3606	3094	5188	1574	3030	3534	785	3239	1669	2264	5530	1932	2066	3415	3060	2682	7902	4910	3929	3554	1960	999	7947	900	1794	4685	2669	2305	3975	8729	6733	2558	7969	4593	2471	3241	4200	985
NTN4	331	183	833	1995	725	846	829	610	1032	120	262	368	160	920	165	334	666	143	153	160	107	395	531	623	236	370	283	170	317	132	617	407	393	1046	273	210	833	219	276	580	1387	510	196	408	684	511	723	115	98
BCS1L	372	1058	504	4137	1840	2144	1140	1133	2338	916	834	605	1465	1615	392	1523	809	422	240	464	669	1039	427	129	640	629	1385	598	658	686	568	723	674	1634	230	797	875	584	501	543	2631	1038	641	2001	1095	450	833	999	256
NUAK1	140	193	218	517	629	585	929	676	1052	217	104	189	290	1820	122	925	527	96	237	92	23	624	318	558	181	371	189	236	340	138	750	363	562	803	335	33	823	170	186	290	1124	811	379	204	198	467	48	60	56
DPP8	690	1188	1846	1921	2673	1617	1318	1674	1436	694	664	576	1572	1804	769	953	1388	82	508	97	180	987	3149	2106	375	780	295	715	796	371	1444	820	1374	2407	3626	586	1633	927	496	510	1882	1381	695	1643	1035	1134	346	433	36
SLC24A1	152	475	530	682	429	590	415	536	519	382	177	159	541	579	226	456	249	95	86	80	21	429	889	321	100	274	257	413	229	68	335	189	493	728	339	100	806	84	99	172	881	508	180	459	351	282	73	31	74
ZNF532	211	333	182	1940	4076	1174	1512	849	1362	272	183	225	446	780	270	778	1023	71	139	121	69	1075	1051	1657	331	284	159	220	736	362	1344	518	312	1274	643	91	1228	226	257	538	574	1970	460	469	488	761	131	133	30
SCARF1	94	230	109	655	497	174	330	226	410	171	102	239	237	299	102	312	244	117	165	146	61	179	42	275	163	300	122	141	173	134	305	196	132	489	129	69	345	132	272	152	510	398	329	163	42	313	50	81	17
LMAN1	1648	3022	6433	3709	16186	5675	4521	5317	6506	1873	1611	3244	5694	13247	1539	2951	4492	395	2301	287	494	8371	4431	5816	1472	6392	1263	1271	3272	1380	3933	2433	3448	10271	11155	1014	2886	9636	3120	2293	10045	4000	2670	3517	4484	2743	2066	2444	106
PTPLAD1	2270	5584	3050	5938	9252	7254	3750	6816	9167	2297	2837	2583	5615	8280	2480	4310	6289	743	2553	816	2038	8241	5299	1849	1465	3789	3410	2793	5101	1959	3735	4421	6447	9057	4132	4746	3231	6508	3005	2825	8042	5147	2993	9138	5321	2522	3177	2674	366
IPCEF1	32	26	72	65	151	29	68	41	77	20	7	34	28	62	12	20	59	5	43	2	6	84	128	133	27	25	45	21	27	36	30	17	15	225	182	37	89	10	51	20	188	89	35	74	113	65	14	4	9
ZZEF1	1023	1530	3318	4861	4393	2927	3262	2759	3704	1330	704	2233	6676	3653	1387	1729	1369	621	483	887	614	2594	1511	1898	1322	1178	1432	1967	1844	889	3860	1698	1387	7386	1544	354	3218	1285	2773	882	7292	2377	1934	2416	1707	1084	531	456	357
NOX3	0	0	0	0	0	0	0	0	0	0	0	0	0	0	0	0	0	0	0	0	0	0	0	16	0	0	0	0	0	0	1	0	0	0	0	0	7	0	2	0	0	1	0	0	0	0	0	0	0
ENO1	17059	22943	27014	82128	98158	72426	50268	40533	125819	14089	27772	40925	159075	62498	18877	47027	43037	20013	21297	13922	37162	105457	3927	3317	44623	38831	53953	22176	39334	34297	18373	56184	26985	98323	6608	33009	32559	51048	26833	18425	39813	71092	45760	44160	38596	17453	37826	49875	8878
SLC12A1	0	2	0	0	0	1	0	0	0	0	0	0	1	0	0	0	0	0	0	0	0	0	9	62	2	1	0	0	0	0	2	0	1	1	79	0	3	0	0	0	2	1	2	0	0	2	0	0	0
MYDGF	1929	4522	3548	4126	5390	5683	3829	5222	5788	3346	3087	4616	7141	9173	1209	4799	4275	2092	2594	1975	7123	5510	204	258	3864	4114	5758	2676	2814	2823	2217	2852	1737	6013	198	5191	3991	5978	4495	3194	4755	3560	5053	7760	2177	1480	7669	3484	3340
ANO8	134	228	218	1234	595	469	478	566	655	330	277	414	917	1347	303	331	504	117	63	151	272	417	50	85	244	404	866	246	151	430	510	225	153	840	47	93	572	167	738	131	1986	368	613	413	94	209	196	89	111
TUBE1	141	367	301	1072	788	653	502	671	564	282	405	129	452	492	221	779	222	15	106	45	114	316	1068	1186	153	326	115	220	133	172	426	164	261	722	597	1086	495	458	157	180	944	387	209	989	909	178	136	538	10
ARHGEF10L	1333	2992	2892	11033	3102	3990	4926	4269	4398	2626	1618	2655	7016	2356	1717	4261	2242	2058	946	1839	1485	3488	946	736	2767	2090	4847	2579	3277	1052	3495	843	2795	5361	602	2331	6246	2091	1700	2106	9088	3220	3875	2950	1587	2090	2207	1672	1307
TXK	16	22	31	75	95	8	27	20	35	17	17	12	27	24	12	15	15	2	13	1	0	40	66	59	9	19	5	15	7	6	37	8	7	61	89	3	31	5	28	8	185	29	30	23	17	20	16	11	1
WSCD2	4	2	0	13	45	67	12	8	77	1	0	3	0	2	2	6	4	2	0	1	0	30	12	8	0	7	2	5	20	2	26	24	16	8	2	0	86	2	1	17	4	44	1	4	1	18	1	3	2
KCNQ2	1	0	3	5	2	16	12	0	3	6	0	2	246	96	6	0	0	26	26	0	22	43	6	5	9	9	18	0	109	0	0	326	2	1	10	2	21	1	1	1	380	5	40	3	0	0	1	3	0
TACR2	22	25	20	122	113	653	129	31	621	23	14	27	40	36	20	7	38	58	70	32	29	704	85	14	22	105	25	57	508	7	31	32	24	266	15	21	1199	25	249	180	69	747	331	84	6	131	26	8	11
ACTR6	310	388	793	2050	1173	1043	594	1210	911	311	331	239	636	1074	356	578	1016	38	424	39	176	1315	564	383	412	436	176	387	462	357	360	577	457	1435	779	560	543	750	356	241	1210	820	365	1369	863	535	325	574	24
TIPIN	97	191	125	488	1144	445	151	276	362	80	133	163	559	563	210	251	303	30	190	22	135	694	178	92	60	260	139	114	106	103	108	182	270	390	243	173	221	399	86	96	735	414	159	473	266	137	119	188	12
SRI	2950	4111	12605	6890	3803	12826	7898	11828	9460	3249	2524	2840	3342	2454	932	7903	7896	505	2033	1104	8728	7670	2304	1200	2521	2205	2909	3990	1865	4976	2364	1727	3492	6925	1135	5363	6564	4256	1204	3610	8393	4789	1861	13780	3609	3084	7043	2722	1136
EIF4G3	1054	1479	2804	4494	4782	3033	3702	2710	6496	789	1238	976	2927	2354	1453	3023	2442	155	326	255	226	2443	4291	2449	1157	949	845	1492	1908	722	3172	1172	1446	5308	3072	752	3449	1326	661	1165	7056	3672	1161	1877	3258	2068	538	1061	178
NUP37	453	1009	1060	3147	2347	1999	1026	2090	1751	411	748	660	1381	1257	474	1092	1955	269	898	250	646	2484	379	412	785	832	863	669	637	736	497	985	965	2199	717	1542	1167	1413	585	526	1371	1397	546	2903	1799	637	1007	1615	167
SEMA3A	133	112	61	357	4061	572	628	1157	2550	156	298	91	306	54	69	1068	287	14	146	41	33	277	1441	2038	105	268	165	725	113	221	765	82	171	588	120	142	1373	88	37	108	80	1398	123	486	1466	213	30	1296	16
GTSE1	220	720	221	2513	2166	1413	411	720	1199	536	364	568	1941	2409	518	640	741	201	298	198	329	898	155	146	279	741	488	374	697	375	368	685	503	1796	193	421	804	1009	253	307	1783	1057	712	1077	591	296	337	609	128
SEMA3C	1090	3424	6232	3314	2264	6771	3981	5923	5472	1539	1148	562	1251	69	779	2587	4090	117	240	243	398	640	4201	1779	676	1201	544	2413	564	1650	3085	183	2093	4756	3026	1696	5810	671	634	1718	963	2719	624	4117	1685	2112	357	1172	113
TTC38	1163	3715	3246	13920	2379	4008	3326	2879	3037	2479	1231	2741	5775	1843	872	4267	3283	1000	735	1283	1009	3071	844	247	972	1439	2264	2130	2262	2374	2731	1415	1957	4290	607	2333	2810	2944	1155	2162	7334	2463	2409	5918	2480	1576	4875	3279	981
ACAT1	561	1385	1279	3186	3241	3703	1764	1591	7353	1104	717	762	2680	5081	548	2123	1013	324	939	448	1009	2648	781	465	754	1635	1385	1285	920	1649	508	1406	524	2779	756	966	847	1597	1085	971	5085	2314	951	3734	3174	764	1486	1710	202
GRAMD4	977	2087	2980	2420	1858	3024	3527	2170	4880	1179	905	2363	4269	2081	917	1614	1062	561	376	674	1261	1997	482	397	1226	1406	1136	1636	3443	1524	2537	1374	1066	5859	395	471	2480	1382	858	1177	3285	1990	2051	1949	1451	907	849	2439	361
CELSR1	181	703	931	702	2875	1897	1245	1672	3364	2067	780	1597	1997	4737	448	1164	1018	809	146	1174	563	599	869	1432	1105	726	1126	1485	1431	1101	2698	1124	2323	3572	591	331	929	725	1366	1271	1078	1994	1330	553	1074	535	244	142	173
WNT8B	2	6	0	18	89	9	12	3	15	5	4	0	8	57	1	7	6	6	3	1	5	5	34	19	2	1	3	1	11	14	9	35	2	5	30	0	9	5	53	2	45	1	2	4	9	1	0	13	0
ZNF638	814	1636	2666	6674	7696	3457	2422	3508	4304	1257	1138	867	3283	3318	1330	3407	1923	108	477	117	251	2128	7395	4910	812	1272	794	1637	1820	486	4714	1667	1946	4450	3684	569	2670	1467	1089	839	4496	3262	914	2215	3182	2106	448	971	60
SLC25A40	349	773	1771	1033	1257	1612	717	1440	1249	428	550	479	1035	1311	731	695	1984	48	489	71	295	830	1859	831	259	1417	217	434	303	381	698	299	759	1499	1686	1128	1206	1012	170	365	1448	792	492	1860	609	557	260	1175	21
TIMM21	243	322	588	584	1663	704	397	796	679	183	296	544	1322	1245	178	376	680	70	458	78	276	936	296	178	261	747	210	214	373	245	323	673	366	1168	389	335	400	726	494	219	1529	548	538	741	707	229	499	517	26
ADD2	4	2	7	6	63	51	34	8	92	3	0	4	14	14	6	10	6	23	10	12	6	31	20	42	2	17	3	20	18	10	21	10	5	33	39	0	58	5	26	23	29	66	10	2	0	10	4	0	0
FGF4	9	3	4	3	0	0	1	1	1	1	4	1	0	0	1	0	1	1	0	0	0	0	7	5	1	2	0	2	0	2	0	1	0	0	0	4	3	2	0	0	2	5	0	6	6	10	3	0	0
RASAL2	459	1718	914	1959	1280	2028	1606	2998	1511	896	452	502	1360	623	1246	1058	1418	152	211	205	150	1070	2240	2553	463	483	433	475	628	465	1754	500	706	2497	2644	596	1374	449	311	491	1497	1420	915	1028	950	1087	405	343	57
VPS9D1	147	557	249	744	782	359	557	294	609	345	218	630	2466	962	254	362	382	124	136	229	159	651	66	107	220	398	356	353	290	252	293	402	141	571	71	173	603	165	697	228	806	362	558	313	108	165	217	160	163
ZNF37A	294	606	637	2070	2709	757	686	590	1238	354	319	245	797	1041	426	486	417	77	175	77	87	820	3281	1407	242	415	342	432	262	118	1024	609	299	1201	2703	102	724	394	235	151	1256	931	288	444	681	666	68	256	13
MARK3	824	978	1507	5162	3623	2748	1979	2650	2794	1411	848	1169	3200	2314	1111	1768	1919	448	706	460	706	2145	2636	3351	1634	1325	1718	1027	2034	1165	1552	1815	1041	3571	2105	859	2062	1289	1643	932	4046	2110	1536	2187	1721	1059	917	686	229
SLC25A3	7850	15486	14581	37922	19271	23377	12908	23279	30629	7487	9782	13134	24781	23313	6321	12766	22873	5087	13786	3818	8665	30812	5325	3069	13729	13263	14913	10054	10620	12966	7861	18187	16412	33681	6860	20048	11720	17182	13338	7535	22408	17296	11290	39260	19533	6990	11980	16495	3241
FNDC3B	2029	2467	3382	7142	4884	7728	5916	4423	8893	1476	1658	1124	2343	5652	1295	2819	2385	409	999	583	279	2280	8700	9380	1581	2070	580	2055	1323	916	8108	1172	3002	5445	6736	1833	4082	1941	869	2888	3137	4319	1437	2559	3178	3412	634	2618	174
FOSL2	1770	3908	6615	8933	8284	5625	5652	5292	5700	3193	1846	3455	9953	5417	2141	4388	4941	1075	1440	1332	2239	10773	3872	3461	4223	2694	1995	2080	4983	3121	4912	2598	3857	10174	2244	668	5858	2788	5010	2369	10178	6264	6554	4633	2768	6045	2760	1518	519
CACNG5	0	0	0	0	1	0	0	0	0	0	0	0	0	0	0	0	0	0	0	1	0	1	0	2	0	0	0	0	0	0	0	0	0	0	0	0	1	0	1	4	1	1	0	0	0	0	0	0	0
CACNG4	15	2	5	754	13	2015	695	884	1664	7	0	27	0	18	17	88	3	17	0	245	10	3	0	58	26	0	118	180	98	1269	24	2	28	200	2	0	64	1	17	707	5	140	0	95	0	34	0	276	0
FRYL	2146	1789	5649	8583	3796	6038	6249	5947	6404	1423	1115	1303	2208	2281	1498	4262	2373	259	1156	247	421	2051	13181	6893	1255	1104	1105	3384	1759	508	9050	1150	1517	7306	9647	1971	3257	1438	1507	1154	17104	3948	1257	2588	4293	2366	989	1067	134
TMEM131	1530	1992	4853	6658	3130	4261	3832	3165	4849	1522	1915	1316	3546	3471	956	1949	1821	368	732	438	512	2625	5270	2551	1570	1117	1357	2218	1573	842	3250	1102	1857	5033	3366	711	3476	2164	1217	1464	6025	3046	1317	2542	3285	1969	914	1030	216
FSCN1	501	769	4043	2632	2904	1118	1449	987	1699	569	548	7266	2173	5044	658	1559	1930	645	1561	904	2219	2604	185	298	938	8174	951	461	3504	1040	878	10356	520	14009	100	330	1378	827	4044	1184	1219	2481	1661	601	272	840	617	464	331
ACTB	76910	123786	164833	365591	272132	291942	194884	275543	330620	82734	88771	140008	331522	156168	55012	185866	302759	126680	94465	216684	178505	197332	124471	43323	144623	147607	214506	158238	135359	251634	120089	157689	96553	339229	75544	87966	241169	150111	143751	110714	248990	257557	141275	357931	149014	89227	125664	94109	85968
MOCOS	177	557	304	487	2834	562	544	575	609	331	229	597	1038	1055	886	305	825	177	342	255	453	921	167	185	309	966	366	240	203	314	580	857	239	1715	444	484	336	1205	347	268	1715	366	836	916	1448	255	994	305	46
PLD1	531	843	2492	1178	809	2058	2041	950	2119	532	457	859	735	1086	454	1029	1054	129	270	119	489	801	3024	2540	456	658	482	894	440	363	1700	181	442	1721	1552	452	891	850	735	576	1067	1119	333	851	1289	592	628	359	87
ATP12A	0	7	22	5	5	355	0	6	1507	2	0	0	0	123	10	4	2	0	0	1	0	0	2	44	2	1	1	1	130	1828	1	0	1	10	2	16	2	0	0	2	4	2	0	15	0	3	1	0	3
WDR62	83	558	153	1200	2113	714	355	412	773	396	355	235	1439	989	378	437	579	292	107	369	444	468	213	198	285	455	1066	307	274	296	286	414	328	734	124	271	565	539	295	173	1648	456	575	508	197	120	323	335	103
DLG1	1116	1975	3082	5189	4153	3866	3110	4235	4036	1314	1817	1156	2303	3031	2369	2061	2766	179	930	285	380	2026	6781	4470	1662	1416	661	1428	1633	741	4723	872	1335	4042	3553	1451	4222	1994	748	1644	4268	2501	1107	3946	2480	1864	612	2233	78
RAB7A	5341	7332	9926	21602	14066	18308	10404	17588	15910	3495	6550	4849	15976	13637	2621	7281	9251	1411	3950	2386	3114	11923	9660	2673	6706	4807	4152	6327	6059	6256	4023	6470	4566	13202	5027	4983	13958	5640	4674	6850	11351	10680	4969	13522	8438	5782	4173	10315	1225
BCAP29	847	1208	3173	969	2496	2478	2137	1992	3254	697	963	770	1643	2085	725	1697	2744	61	1185	102	712	1427	2295	1271	702	1530	463	906	647	799	1303	644	867	2425	1409	1247	1907	1173	729	803	2014	1709	434	2741	1253	973	418	1773	53
SEC31B	147	294	16	1046	420	47	258	141	217	353	208	94	589	375	80	255	77	43	25	40	34	86	297	251	340	110	222	73	100	94	160	113	99	474	277	155	375	81	390	15	1554	121	185	192	140	54	8	81	21
SART3	779	2038	1685	7241	5718	3265	2461	3223	3946	1967	1127	1210	3408	4476	932	2360	2110	780	776	653	746	4177	1990	1203	1304	1218	1887	1965	1949	1493	1459	3272	2112	5786	1614	1087	2349	1642	1875	963	4434	2692	1451	2788	2088	1550	1003	1079	299
ARHGAP15	57	95	129	118	301	91	164	147	191	60	39	98	117	156	43	171	151	7	164	12	9	130	117	453	46	136	35	54	79	104	161	122	48	165	357	88	201	62	64	64	269	180	92	152	65	164	16	38	13
TUBA3D	2	4	2	65	15	4	12	8	20	12	3	4	13	23	11	6	11	2	1	5	3	9	25	26	0	4	6	11	4	3	18	6	9	26	13	2	12	2	5	1	47	7	2	11	3	5	0	1	0
PAX2	0	2	0	10	2	1	0	0	2	3	0	0	2	41	27	0	0	12	0	0	8	1	2	5	0	13	26	0	9	1	0	275	1	7	2	3	0	1	1	1	36	3	1	9	2	0	0	1	0
EXOSC7	581	955	836	3533	2249	1680	979	2618	1766	678	800	621	2294	1423	405	1655	1183	571	445	730	1279	1571	648	346	873	691	1775	1222	693	1239	471	913	683	1396	356	1095	1069	1115	781	754	2458	1293	596	2569	1474	444	1470	614	642
KIFAP3	537	871	1578	1449	1312	1909	1544	2112	1813	1295	684	683	722	1209	635	1432	1680	122	276	273	289	570	917	1271	673	935	608	953	1280	439	1748	269	421	1221	328	1252	1263	482	310	605	1884	1397	355	3000	919	666	323	436	135
MKRN2	478	966	1095	2436	1778	1358	1476	1647	2533	557	3481	613	1267	2019	486	1185	1457	235	607	251	316	1446	1304	500	659	794	409	950	624	696	850	958	817	1961	944	694	1234	1138	582	775	2139	1408	723	1424	990	614	560	572	189
MCM6	777	2348	1501	6547	10494	6322	1911	3037	4592	1211	1365	1590	4601	3728	1654	2571	2422	486	1616	449	1412	5376	1276	563	1057	2009	1711	1364	1119	1742	1527	3365	2609	4214	756	1606	2838	3478	997	1227	6266	3513	1798	4176	2974	1277	1858	2430	235
REXO2	940	1515	1331	3493	2014	4054	2672	3244	3799	576	755	764	1703	4099	781	2317	1349	446	1640	465	1821	1619	1433	1322	1212	1678	938	1063	686	2246	796	787	742	2536	1107	1294	1069	2291	780	1439	7300	2165	853	3013	1726	996	1809	2095	398
RBM7	549	701	995	1578	1307	2249	1577	2245	1767	503	547	551	1057	1508	490	1118	1497	103	1130	109	242	1113	1217	887	561	806	197	521	428	513	857	430	626	1607	2536	953	694	1114	331	633	2823	1119	539	1824	808	865	573	1075	58
RBMS2	771	1474	1557	3098	2786	1474	2069	4097	2298	930	738	757	1719	1093	663	1109	1795	393	609	379	252	3215	3325	1893	846	940	1342	1285	873	830	1540	1978	1340	2944	1916	525	1828	823	2677	941	3495	2664	1355	2041	1567	1161	403	525	99
BAZ2A	1260	3514	4083	12296	12069	6368	5996	5058	8116	3232	1540	2667	5877	12955	1647	2940	3423	1844	1176	1426	764	4539	5443	2212	2408	2029	2554	3811	3383	2145	2778	5452	3051	11956	3548	973	4979	1827	4975	1811	8485	5069	3796	3456	4091	3516	1194	1551	390
PTPN23	991	2456	2586	8874	5148	4158	3702	3139	6020	2179	1442	1838	3647	5267	996	1925	1789	1502	812	1733	1060	3778	793	253	2040	1423	2855	2312	2176	2004	835	3116	1462	4769	405	1019	3093	1534	2819	1969	6296	2880	2119	2520	1173	1468	962	671	524
MLH1	344	768	907	2109	2634	1378	948	1566	1637	509	681	112	106	143	331	1084	1424	65	159	206	527	229	696	469	668	145	525	623	562	481	670	127	746	1806	535	821	1120	1251	63	440	278	1193	146	974	1216	548	303	425	35
UNG	1234	2504	1867	6491	5152	4221	2174	4135	5392	1053	823	1434	3163	4679	1273	1577	2355	480	1969	375	1200	5979	1512	207	1090	1991	2437	2003	1132	1247	683	4554	2655	3988	1422	1456	2047	1935	2025	1143	6305	3678	1315	5124	3074	1112	2123	2955	361
FMO4	101	119	204	181	68	284	204	241	245	49	94	34	68	70	38	97	66	8	18	28	8	36	277	94	75	47	30	53	39	58	191	17	48	60	46	78	335	50	33	47	137	108	26	183	97	97	51	56	10
KLHL20	191	444	554	700	825	728	765	895	658	324	280	222	570	850	315	479	670	85	175	97	109	471	622	530	244	298	148	210	304	202	568	260	248	733	470	360	694	314	144	230	959	744	275	739	381	401	184	188	69
RGS11	25	36	36	168	88	116	76	196	69	30	152	573	287	1011	92	30	91	41	3	104	22	279	21	9	100	32	73	176	62	34	112	24	29	280	18	27	99	15	1294	116	155	51	124	36	8	19	19	4	30
SLC46A1	69	141	213	270	276	563	283	390	799	105	34	65	174	334	82	293	84	38	73	48	74	320	152	115	20	132	288	96	66	143	208	107	184	197	95	23	113	167	184	193	576	197	79	236	138	114	165	136	44
PLXNA2	840	1446	2479	4504	3489	3426	3543	2930	3805	1507	693	720	2703	930	804	1371	1123	365	170	1240	475	1746	1015	991	786	575	1514	1391	2009	1763	2591	647	1008	2926	274	578	2724	824	571	1195	3799	2220	394	2665	1591	1076	1013	638	282
SPAG5	417	1135	535	3560	4253	2172	743	2278	2548	868	377	629	3326	3964	676	1501	999	225	328	246	627	1668	334	258	567	914	1596	632	579	769	1016	865	822	2650	460	865	1080	1228	591	492	2116	1554	997	1735	1426	409	1223	1014	87
ANKRD13A	664	1214	1398	2785	2684	2226	1933	3050	2377	718	733	854	3522	1874	1015	1228	1767	250	562	215	200	1786	1222	1138	527	1088	674	701	838	1235	1431	1692	983	3165	1876	670	1812	798	1250	774	1849	1693	1057	2237	1223	951	272	925	65
TPD52	5384	4481	10667	12254	5365	12610	5686	11030	11517	1406	2764	3281	10489	9309	6463	4405	9599	367	4084	435	663	10063	8443	7698	2738	3470	2093	2801	5374	5295	3745	1216	4453	12369	10823	3322	4765	9285	1095	2899	13619	7299	1860	8883	4637	5116	4215	13460	350
ACACB	272	632	430	1393	637	1064	1139	819	1663	575	183	390	438	1045	321	537	430	290	54	357	54	686	654	109	247	215	824	455	678	169	664	383	423	431	483	183	1961	162	862	204	802	803	194	932	1067	380	383	331	207
TRAF4	1392	3351	2265	7117	5793	3490	3104	7689	3541	2505	987	2664	7336	1359	998	3575	3320	1055	920	2534	3011	3711	597	229	2403	2039	6269	2026	2303	3008	1617	1816	1467	4755	308	4016	2829	1776	2902	2242	5688	2438	2548	7308	1513	1479	5369	2446	1688
PAG1	540	743	1679	1961	740	2594	1754	2250	3607	267	204	480	1699	660	656	596	753	93	229	145	71	763	1409	6034	288	599	183	706	725	634	1025	366	603	1766	3797	200	812	424	670	757	2103	1238	456	836	432	1147	91	2981	74
GPATCH1	228	357	529	853	762	1133	707	846	909	329	286	204	581	533	258	755	779	49	100	82	95	627	241	268	325	248	346	408	220	193	512	194	262	675	132	169	800	224	177	172	702	570	190	584	458	364	192	388	94
ICAM3	11	54	54	12	141	30	77	125	83	25	23	71	52	52	13	182	32	27	59	87	1	79	9	20	76	52	19	10	73	42	58	73	15	90	2	12	51	21	40	23	84	56	57	57	67	51	1	18	17
NT5C2	532	1128	1827	3314	2244	1234	1718	2001	2306	665	823	419	829	2203	603	871	1822	117	369	199	189	1734	1330	1810	631	705	349	760	508	672	1417	536	648	2711	1131	891	1255	728	412	659	1795	1780	667	1533	1033	818	480	979	70
MCAM	1040	2463	1703	5978	4199	3437	3153	4092	5146	1706	1403	779	1576	2732	879	2971	4257	401	794	702	975	2245	472	725	1781	2047	1257	1089	2080	1919	2463	714	1544	4331	321	1552	6418	1339	930	1327	3557	5469	1566	3763	995	3255	926	704	338
GPC4	1924	4385	1909	6669	3722	7767	3240	4387	1864	1504	1008	822	1190	2682	1388	4958	2812	343	546	640	567	1369	7338	260	1755	881	2091	3414	787	410	964	938	1398	4926	1471	1262	3717	1386	835	942	3014	2569	1276	8588	4522	2671	1068	1092	324
MBNL3	454	513	1801	2256	2464	1361	988	1279	1263	487	615	591	1323	608	1353	678	1510	84	318	101	102	1415	8552	1305	416	716	417	590	686	142	1215	804	725	3390	4250	594	1449	948	258	377	2288	990	368	2265	2074	474	155	181	35
CAMSAP3	1033	3060	1741	5928	1751	4309	2492	2469	4102	2001	1256	1497	2802	3437	976	3569	2183	519	409	809	940	2085	298	127	1622	815	3545	2710	1818	1240	1202	2148	2338	3311	118	1172	4160	1157	2111	1752	3875	1072	1750	2747	759	1274	1294	1528	730
RAP1GAP	499	265	6964	456	711	837	1794	1448	1139	554	645	2475	6530	3965	624	661	1027	476	1701	468	1961	2137	97	68	329	3124	3843	191	3889	269	441	1155	463	2034	41	674	2179	4982	844	745	3051	1555	561	1199	755	111	2435	667	135
XAB2	735	1573	1374	4701	3752	5040	2865	2762	3163	1891	1345	1532	3145	3471	610	2343	2311	1668	580	1508	2104	3148	127	195	2038	1128	3636	1651	1384	2008	1614	2200	897	2660	83	1047	3910	710	2299	940	3538	1776	1334	2404	635	1071	2132	1405	1400
ARHGEF1	1344	2875	2381	6609	7067	7553	4932	6193	5884	4096	2446	2827	8159	6175	1641	4443	2810	754	627	2068	2789	6719	1153	768	2849	2062	4596	3111	4966	1818	3401	2816	1256	4727	400	1196	7787	1639	3062	2096	7559	3656	2762	5512	866	1645	2095	1692	1131
STXBP2	906	1892	2265	4671	3093	4002	3485	2684	2789	1427	1277	1551	5410	2541	822	2669	2418	640	556	972	1227	2289	872	335	1725	1381	3603	1714	1043	1649	1034	1169	929	3081	335	1035	4011	1015	2621	1027	3766	1590	1737	2981	858	1074	1573	1355	1155
MAP2K7	545	1067	1157	2816	2408	2753	2027	1780	2377	1023	766	860	2422	2672	547	1570	1395	393	374	338	444	2025	383	264	865	701	1237	954	611	637	764	1067	608	2133	278	456	2274	549	855	712	3396	1462	759	1585	460	1024	699	972	290
NMRK2	0	1	0	2	0	2	0	0	1	0	1	0	0	0	0	1	0	2	0	0	0	0	2	4	0	0	1	0	0	0	1	0	0	0	0	2	2	0	0	3	2	0	1	0	14	0	1	0	0
DGKD	904	1479	1921	7908	3455	3149	2634	3492	4978	1745	1046	1186	3812	1088	622	2791	1103	467	264	859	1066	1488	1483	1145	1724	732	1540	1375	2118	1312	1848	919	2131	3841	530	428	2622	1336	1755	1765	7633	1342	1099	2381	1460	1665	883	1163	282
CTTNBP2	276	595	572	259	70	569	954	517	1262	366	197	110	22	42	101	775	1260	34	2	126	33	40	1539	53	153	314	327	534	16	121	90	3	591	944	88	97	1483	126	54	221	83	450	7	1608	239	1072	10	384	10
ACTL6B	0	0	0	4	0	1	3	2	2	1	0	1	0	1	0	1	1	0	0	0	0	3	1	3	0	0	1	3	0	0	1	1	0	0	4	1	2	1	4	0	4	6	1	1	0	0	0	0	0
RARB	25	47	52	197	165	180	163	131	376	49	39	48	51	31	13	106	295	7	36	9	6	94	184	303	40	54	24	34	114	34	171	54	44	175	96	81	202	46	33	65	68	161	55	72	35	179	5	11	8
TOP2B	1977	2886	3515	7776	8123	7047	6123	9530	11515	2316	2270	1582	3450	4472	2481	4334	4687	220	1409	281	579	6099	9225	3168	2526	1224	1326	2957	2572	1322	5151	3417	2671	7928	4730	1320	4464	3442	1643	2569	8434	6447	2063	5154	5974	4158	1352	1037	105
TM9SF3	10001	11932	27893	30946	17202	14204	15135	24564	20617	7932	8254	9908	23019	13689	8881	9329	21368	744	7678	1181	2483	12258	28121	11016	9471	8156	4731	7134	8638	5842	12629	4110	8277	29342	15009	6761	13575	12847	5071	7388	12532	16337	6488	22406	15811	10149	6584	12663	632
NFKB2	541	1402	2120	4350	4034	1718	2126	2296	2743	1688	754	1095	2801	4191	569	1718	2103	707	625	1003	1257	4979	211	430	1429	2090	1652	952	1741	1121	1324	3808	530	2895	248	516	2525	992	3691	706	3477	2692	1407	2270	519	1054	1086	645	535
UBE2T	296	1149	358	1780	2128	1369	444	1408	1178	602	670	341	1737	1802	734	610	883	115	485	200	863	1383	180	169	443	846	585	426	537	849	427	485	498	1331	287	2565	876	1197	293	338	1660	871	612	3219	954	235	877	1243	103
PPP1R12B	413	1257	1836	1612	3506	6607	2697	1529	9730	898	454	1012	1011	2075	3022	708	927	97	716	184	351	6011	8604	2697	347	688	869	1799	2732	578	1766	585	754	5713	2608	490	13666	397	568	1327	2535	6915	419	1671	674	2552	234	224	76
DNAJC10	1990	3980	6424	4270	9412	6866	5408	6250	12379	2383	3154	2080	3239	5876	2200	4801	4390	235	2249	314	707	4531	7653	5361	2081	4458	1619	2055	1924	1439	4810	2329	3770	7348	6296	2681	3667	7433	992	1911	5949	5162	2812	5527	6054	2930	920	2439	109
GTF3C1	1255	2548	2515	4059	6206	6901	4311	4113	6412	1796	1200	1166	6072	5055	994	3665	2184	536	633	1052	1159	2362	1442	982	1544	1454	2142	2252	2728	1568	3320	2851	1334	5256	606	673	4418	1648	2218	1515	6919	3700	1743	2577	1562	1612	1167	1243	489
IL4R	1237	3092	3016	3131	4058	4617	4014	4401	4185	2442	1308	1608	4667	1582	1061	3524	2821	681	1221	1054	908	3270	727	1437	2071	1889	2450	3264	1919	1304	1948	2054	1491	4576	684	1006	5463	1536	1726	1419	5593	3613	1798	3142	1761	1553	1571	1041	614
USP33	846	1578	2496	2986	4388	2669	2296	2171	4107	657	1596	1418	2240	3954	1039	1459	2659	126	1237	128	357	2309	3778	1784	588	1656	355	871	1060	964	2569	1397	1200	3980	2725	1507	1232	1387	1039	903	2630	2269	1380	3966	1824	1373	617	1948	43
PAK3	6	4	8	18	11	22	20	37	55	8	3	2	3	6	1	13	8	3	6	0	0	11	72	43	0	2	9	4	8	1	26	3	9	12	31	6	31	4	2	9	10	31	2	4	5	52	2	0	0
CAPN6	819	880	23	0	41	2899	141	489	1098	1072	189	9	2	25	333	19	19	15	26	63	7	73	131	17	14	32	882	77	262	15	54	14	38	44	6	76	984	50	3	39	2	409	0	1545	279	484	151	8	28
DCX	0	4	0	0	0	45	1	0	16	7	1	0	0	1	5	0	0	0	1	0	0	1	24	14	0	0	3	1	4	0	0	0	0	3	2	0	3	0	1	0	0	1	1	3	1	1	0	0	0
SNRPA	1017	2112	1271	6112	6055	4731	2137	3028	3714	1930	1784	2025	6701	4415	960	3065	2893	693	1188	742	2043	5083	412	179	1987	1573	3949	2067	1755	1639	1168	2315	1536	4186	431	1941	3915	2202	1895	1282	4710	2879	2251	4388	1803	1220	2374	1754	493
SPAG6	0	0	1	1	7	0	3	0	0	0	0	0	0	1	0	0	1	0	0	0	0	0	1	19	0	0	1	1	0	0	5	3	0	2	2	0	0	0	2	0	2	2	2	1	0	1	0	0	0
EXOSC5	504	1391	731	2531	1479	3126	1754	1610	2226	751	964	782	1787	1462	344	2174	1725	233	506	805	1185	1467	79	56	951	545	1888	1166	1300	835	698	846	610	1184	31	1383	2511	810	372	729	1853	1165	719	2876	305	497	2270	1471	690
DYNC1I2	1239	2018	3667	5628	5148	6086	3494	5622	5087	1125	1812	853	2824	2964	1048	3532	3808	416	773	582	526	2902	1531	1141	1755	1421	1122	1889	1400	1795	3604	933	2238	4878	1019	1755	2678	1731	841	1705	2665	4259	842	3735	4298	2251	1319	1298	212
APBB1IP	118	159	169	234	624	150	360	158	519	78	29	246	245	316	54	196	160	90	173	64	16	284	82	359	89	228	57	90	149	91	188	278	82	275	485	30	227	94	212	109	587	411	231	91	73	312	20	24	43
LRCH4	159	419	665	1442	1006	512	702	769	870	549	224	388	965	669	232	425	470	169	101	281	295	623	703	101	290	401	464	477	631	560	311	336	320	1169	335	212	1301	211	466	272	1362	437	620	644	90	239	164	215	115
FAM76B	227	302	367	1078	1115	766	626	982	619	342	199	173	856	795	361	459	763	24	172	43	43	594	1035	955	221	309	89	150	140	99	416	275	264	734	867	225	910	515	194	185	1061	513	279	527	338	472	93	426	25
SIRT6	516	1035	937	2682	986	1731	1662	1349	1519	819	758	1377	3891	1176	297	1608	1449	340	324	589	619	1166	95	108	1130	731	1381	1122	602	775	501	710	334	1660	119	650	1427	613	956	733	2254	767	791	2208	385	442	670	1232	590
TYR	0	0	0	85	0	0	0	0	0	0	0	4	0	0	0	0	0	23	0	3	0	0	3	21	0	0	0	0	0	0	2	0	0	0	1	1	0	0	0	0	11	0	0	0	0	0	1	13	0
POLD3	477	940	1341	1625	2881	1934	930	1360	1613	558	531	454	2132	915	761	954	946	77	397	132	489	2579	751	493	473	720	394	417	950	443	472	676	497	1457	724	678	1158	1289	419	447	1685	1197	699	1674	693	444	611	752	67
ACTN2	0	1	1	5	6	1	5	7	15	13	1	1	0	0	2	4	3	0	0	0	0	1	3	77	0	5	0	2	4	0	3	4	1	2	1	1	8	1	2	0	2	3	5	1	1	4	0	0	0
CAPZB	3895	4108	7703	12684	10702	8781	8768	7851	10710	2396	4180	6572	14609	7088	2187	6089	8893	1271	3974	1476	4303	9654	1780	1659	7315	5557	4783	3541	6277	4332	2895	4670	3674	11472	1837	5314	10186	6817	5949	5048	11970	9572	5913	6878	5181	4696	5475	4542	1053
GPR137B	247	420	541	714	543	506	848	733	865	246	387	361	900	1551	408	399	864	113	438	122	89	789	706	960	248	420	263	302	585	287	615	363	214	904	940	454	521	344	457	338	533	687	456	729	536	484	196	286	95
NAALAD2	4	8	3	30	28	15	9	14	35	14	13	2	24	10	7	20	14	5	24	1	5	17	123	127	8	17	3	4	5	7	42	2	11	29	133	13	18	26	3	5	36	23	4	23	7	18	6	3	0
JADE1	172	513	613	599	1447	689	620	490	915	381	317	399	979	2296	562	501	266	192	391	98	230	945	1852	391	225	412	421	470	767	232	649	907	555	1001	1136	211	610	626	617	595	2009	827	607	568	1122	441	686	226	51
SLC25A43	726	703	1202	2605	1563	3185	1318	1888	2066	524	615	517	1021	1448	457	1267	1510	111	365	491	228	728	2255	591	1392	594	736	961	338	646	892	568	369	2485	707	488	1822	504	744	970	1089	969	488	2495	1922	737	346	779	126
UBE2A	1967	2566	2528	5073	3815	5640	4062	6532	4589	1261	2131	1808	3298	3436	1843	3145	6326	291	1829	668	1030	2234	6103	1398	2647	2264	1292	1628	1783	1404	1872	1469	1455	6114	1619	4105	3288	2465	2030	2061	2652	2657	1705	10791	3819	2517	1198	3058	376
FGFR1	388	401	399	1103	1298	1635	2015	1442	2408	446	333	605	607	2075	752	1427	1993	454	304	362	166	2670	429	871	481	520	336	399	1028	877	1049	454	473	1299	370	141	2565	446	365	867	661	2172	599	567	261	1229	259	125	158
FKBP6	0	0	0	1	0	0	0	1	0	0	0	1	2	1	0	1	0	0	0	0	0	0	1	1	0	0	4	0	2	0	0	0	0	2	0	0	3	0	2	0	2	1	0	0	0	0	3	0	0
SMC1B	0	11	5	19	1041	5	9	6	10	2	2	4	10	10	6	2	10	0	0	0	0	6	29	39	2	1	1	1	1	2	20	3	6	12	75	2	31	7	9	0	20	4	6	15	3	5	0	8	0
FBLN1	1838	1514	271	663	1994	4068	7370	2620	3961	1320	1464	1891	330	198	325	6811	6676	717	795	2540	402	5683	561	639	611	1839	1709	1711	5215	3377	3641	925	1633	3958	553	630	8160	948	959	4084	2594	6482	1662	2548	661	4522	314	317	1241
ITGA8	82	230	401	134	97	103	246	216	269	129	52	68	28	9	46	181	153	12	19	30	10	105	214	95	44	56	34	34	35	83	203	7	120	197	50	107	509	62	19	105	84	149	18	292	144	233	19	48	16
CST7	104	150	58	487	648	70	114	89	141	44	19	212	96	230	23	132	52	36	92	64	25	264	36	39	242	80	54	82	70	151	115	300	43	172	50	43	127	52	244	97	458	143	247	124	68	121	43	21	97
MAP2	9	18	16	115	272	81	62	56	104	29	4	10	11	267	14	42	45	4	20	12	4	45	159	128	11	26	6	5	26	36	90	5	31	47	65	32	92	16	23	62	52	122	20	35	22	49	15	7	0
PIAS2	197	341	654	594	1348	514	511	608	531	268	207	398	1646	1270	1839	469	559	126	346	53	273	805	3102	1885	212	791	255	190	337	183	793	478	196	1090	3045	186	428	1034	512	252	2354	512	565	449	551	272	278	360	25
AMPH	35	30	15	20	67	54	70	78	66	28	30	18	8	4	20	54	135	6	12	10	3	48	27	148	21	50	5	8	43	34	44	11	34	63	34	18	57	17	6	38	20	133	18	47	23	33	1	12	24
ARAF	1799	2345	2470	6245	3448	6792	4543	4503	5184	1798	1579	1963	4642	3475	793	3113	2997	1111	931	2843	1862	2795	877	240	2977	1939	5645	1483	2470	2391	1492	1806	1182	6397	279	1707	2481	1992	3747	1953	4715	2722	1843	6215	2221	1853	1691	1259	1429
MCCC1	408	671	1043	2274	782	1053	1002	1739	2705	374	740	315	1227	1845	633	960	807	215	402	319	378	1166	625	253	712	640	585	765	1131	159	1133	1016	529	2251	426	658	932	525	462	588	1395	1271	752	1645	1197	525	779	945	96
LAMP3	92	296	212	2076	2368	268	287	167	401	125	72	217	110	1853	202	190	176	45	300	65	27	875	87	81	118	251	42	111	111	109	146	804	217	497	319	193	562	140	588	99	248	532	332	152	292	406	73	77	16
FAP	122	42	30	537	919	496	1446	833	856	114	177	144	150	180	37	979	2606	23	332	54	41	590	203	3068	322	443	63	236	341	285	1412	257	124	764	419	83	418	270	152	483	341	1540	328	171	75	710	31	60	5
NEBL	1437	3369	4137	7088	3432	3759	4465	7681	5441	1940	2828	1291	3065	3093	1152	3030	5717	175	1862	480	816	3445	14590	5196	3396	1773	1569	2907	654	1492	7650	1290	3542	6741	6640	2958	3661	2714	966	2297	829	4222	947	5850	5404	3037	1375	1070	85
ACER3	503	1277	1622	1616	1719	1271	1186	1188	1484	663	809	657	1223	1092	631	742	1134	128	660	196	357	760	2276	3752	821	912	631	659	733	513	784	650	628	1604	2571	939	952	1274	500	614	1868	911	469	1337	1217	634	344	550	96
UBE2K	2002	3650	4410	4994	5943	4002	3608	5847	6477	1356	2119	1955	4433	4718	2215	2442	4778	441	2233	636	1138	3769	6440	3359	1568	2766	1127	2055	2312	1269	2565	1893	2671	6228	7668	2587	3188	4430	1061	1534	5224	4014	1964	6005	3836	2287	1962	5231	491
PIK3C3	273	513	1353	855	1557	1223	1122	1309	1023	331	397	555	616	1692	1009	583	1317	84	404	76	246	1265	1872	1839	368	578	248	481	434	358	1166	504	642	1809	1434	327	687	456	737	347	1550	771	494	796	767	504	437	467	28
N4BP2	103	275	414	575	988	416	392	365	680	181	97	127	431	423	285	416	486	20	101	17	23	569	1206	1850	74	192	87	152	167	64	703	178	410	703	1469	66	484	321	85	76	737	435	183	196	401	429	77	148	1
C12orf5	172	444	394	995	1063	816	585	1543	618	187	224	203	526	297	322	705	837	44	295	62	129	385	344	291	545	413	174	338	267	480	469	714	324	1590	683	434	475	612	237	362	352	811	493	1075	1497	322	158	597	112
TULP3	336	780	571	1585	1171	1656	713	1120	1071	807	369	360	787	1197	404	722	726	270	226	290	396	1258	774	294	373	585	644	550	445	535	433	859	503	1381	508	306	851	445	908	429	1138	1767	373	858	582	447	375	571	66
SYNJ2	723	1327	1438	6470	3738	2493	2385	3267	3236	1344	1231	658	3196	1185	1075	2282	1571	188	376	302	247	1823	2526	1599	1952	1110	716	1095	928	1145	2573	978	1917	3180	1000	836	2321	969	552	1220	1356	2525	994	2467	2412	1373	543	1478	177
ADCY2	12	13	14	57	40	85	118	74	122	26	10	18	5	163	1	75	118	3	8	8	5	67	46	91	10	32	8	39	49	23	53	9	11	55	12	5	135	10	15	63	51	149	29	29	13	35	5	5	9
PPP2R5C	1331	2115	7009	13259	7348	7295	5615	7802	7043	1429	2004	2321	7708	8658	1918	3440	4971	443	4210	359	1389	4964	7378	6589	4384	3205	1914	3106	4058	2424	4033	2364	2646	9085	5770	2822	4211	5317	3579	3091	9281	7132	2936	7425	5957	2979	2254	2468	359
RBFOX1	36	4	67	0	0	7	30	20	1	3	2	1	1	0	9	0	6	0	0	7	0	0	153	28	21	0	1	14	31	3	99	0	0	1	0	0	31	0	2	6	3	4	0	5	2	3	1	0	6
GNB1	6489	6653	13536	17189	23318	12789	14523	14064	26419	4894	8707	6495	20306	22580	4929	9638	14318	4526	5238	5147	9377	12426	9677	4362	10461	8666	7664	7004	11172	18697	7547	11151	8381	24815	5383	7067	13305	8818	9736	7569	22466	16793	9560	23361	12074	7655	8693	8576	2809
HOXA9	547	1152	645	59	1580	1449	761	2390	322	1136	1509	541	1803	1501	753	107	1714	131	719	216	283	1388	5293	756	716	531	168	431	817	25	2323	1033	1011	1266	36	1084	3657	1306	1388	662	1282	917	214	276	801	366	455	414	239
EDN1	206	276	1151	819	682	4409	1602	2970	723	281	113	98	151	69	196	1028	1539	41	89	35	111	415	601	95	506	301	53	90	247	378	695	105	225	761	51	90	1689	109	311	621	151	1960	247	2746	158	1074	180	581	73
MLLT10	336	708	555	1915	1633	955	1241	1389	1734	597	482	540	1153	1387	502	855	1398	138	295	193	228	915	2102	1326	554	608	384	444	468	372	1114	627	671	1909	1156	772	1320	565	431	515	2040	1059	614	1290	734	815	327	359	100
ZCWPW1	77	72	84	143	531	160	152	213	391	21	25	18	86	152	29	142	80	1	19	22	8	85	113	68	18	63	52	42	52	34	75	11	24	123	82	26	325	33	80	33	255	75	45	85	120	93	23	29	2
ADCYAP1R1	6	1	1	26	13	45	13	5	33	0	2	2	2	1	0	3	0	2	13	1	0	65	12	43	1	2	1	2	6	6	14	5	3	12	13	0	44	0	2	10	10	61	0	4	0	5	0	0	0
FGF20	0	1	0	6	46	0	1	7	0	90	22	3	0	0	1	1	4	0	0	0	0	0	0	10	0	0	0	3	0	0	2	0	676	8	0	44	403	1	0	0	0	0	0	10	6	104	3	0	0
P2RY10	26	31	59	5	151	32	66	34	78	18	4	54	55	53	20	53	45	9	82	18	0	68	35	47	29	18	7	12	9	38	40	31	14	61	111	11	57	17	40	17	77	64	72	16	15	59	3	1	4
ITM2A	127	90	293	38	500	190	238	199	368	68	43	232	304	204	70	215	209	58	261	35	26	296	58	11	94	225	46	52	92	166	142	147	66	247	155	129	315	1901	113	110	1361	330	258	237	94	549	382	30	40
NRD1	1617	3276	4081	5538	10114	4870	4867	4172	8113	1605	2732	1685	3165	6212	1725	4176	4576	504	1063	540	1259	4503	3372	2975	3157	2344	2502	1889	2685	4524	3913	2999	2273	7370	2795	2076	2892	3415	2684	1949	8531	4775	2381	6298	4776	2690	1958	3039	289
VDAC3	1037	3562	3607	10092	3919	7014	7263	4707	12323	1225	2852	2602	7424	9254	2161	4391	5713	890	2709	1075	2029	8425	1808	1001	1791	3464	3410	2510	1601	1620	1502	2808	2798	7915	2218	5439	2292	3692	1833	2872	5753	6911	2025	10472	4242	2885	4083	7016	466
PCM1	692	1332	3866	6195	8366	3603	2171	1919	4763	1255	2122	1308	2193	9683	1039	3057	1378	234	1033	228	452	5476	4087	3223	763	1747	1641	2402	2156	943	4197	2317	3803	8106	5359	1251	3903	1323	929	680	6304	2789	1686	2026	4377	1958	1196	786	57
TNRC6C	213	449	448	597	719	752	810	725	1019	364	194	244	674	393	303	886	226	173	120	188	45	457	1449	409	179	264	281	470	237	112	571	216	319	900	562	62	738	164	375	194	1219	590	255	423	310	444	44	65	98
CBFA2T2	848	1711	1088	3173	2079	4344	2450	3887	3970	2837	1053	485	1393	1370	729	2482	1449	269	397	652	395	1483	2865	1120	1253	428	1452	1280	1297	554	2251	731	1610	2608	708	1153	3776	619	567	1258	4908	1401	590	2090	1520	1795	967	657	332
BRINP1	0	6	39	207	1	18	28	16	5	8	1	1	0	0	1	174	4	1	0	0	3	87	5	11	3	3	6	20	1	13	8	1	6	6	7	5	5	4	0	10	159	15	0	40	370	1	11	16	0
ITCH	1490	2795	2732	3742	2844	7757	5866	4663	7887	2681	2268	887	1699	2893	1429	3099	4134	107	894	345	341	2425	8747	3119	1578	1221	634	1782	1691	941	5247	958	1671	4768	3146	2848	3378	1773	740	2410	3175	2501	939	4281	3023	3117	1094	2231	115
PKD2L2	0	4	0	9	4	2	3	0	3	8	1	1	3	2	2	2	1	0	0	0	0	2	64	93	2	0	2	0	0	1	20	0	2	5	74	1	5	0	0	1	13	1	4	2	1	0	0	1	0
TP53INP2	1091	1634	2274	928	971	2652	3879	2445	2542	1521	423	963	1514	1486	357	1884	1201	286	378	605	180	2640	1302	394	688	709	729	1150	2459	548	894	462	457	2147	804	319	4468	512	2031	839	543	1523	779	1840	697	1771	565	344	137
SDF4	3995	3863	5997	9921	8195	6262	6549	6594	11312	2649	4997	6996	11829	14651	1834	6997	4624	2073	3138	2522	6087	7849	477	286	5306	6946	6254	4075	4775	9477	3871	5676	2881	9892	517	4514	6866	5945	6006	5554	13769	5421	7552	13794	3381	2506	5383	5348	3002
MYH7B	21	129	24	174	243	179	99	122	136	537	67	24	83	41	16	122	39	18	2	160	18	54	99	72	136	11	105	41	54	33	179	24	143	119	30	30	2993	18	29	24	103	23	20	84	36	205	20	15	24
BPIFB2	0	0	0	0	0	1	0	0	0	0	1	1	0	2	0	1	0	17	0	10	0	0	0	0	0	0	16	0	57	0	0	0	0	0	1	0	0	0	1	0	0	0	0	0	2	0	16	7	7
TP73	39	117	65	55	1299	490	110	176	248	145	180	342	451	664	209	56	161	91	81	213	151	982	57	2	51	176	119	113	146	51	97	721	94	281	51	94	112	31	464	32	1120	57	505	326	14	73	8	13	63
TOLLIP	1171	2604	2514	6193	2582	3124	3063	3869	4542	1853	1154	1562	4779	3774	791	2893	1498	968	957	1866	1273	3040	717	395	1789	1314	1949	1796	3486	2005	958	2335	1328	4038	479	1384	3567	1191	1997	1926	3649	2172	1448	3610	1127	1377	1168	1882	1282
UBE2D4	188	327	680	940	720	884	605	917	879	328	407	205	648	604	484	569	586	66	207	169	287	427	683	284	188	519	555	468	335	276	564	345	425	827	337	483	947	361	289	404	713	595	211	1177	363	275	339	299	65
CLUL1	4	3	2	2	7	10	0	2	8	7	1	4	15	18	8	0	5	0	0	0	0	0	3	28	90	1	1	4	0	0	36	5	0	8	24	10	5	4	0	0	12	5	7	9	1	1	2	0	0
RUNX1T1	52	57	40	127	107	203	255	101	241	44	22	30	19	15	36	158	191	6	53	11	5	168	1145	1075	18	84	37	73	100	30	208	30	78	206	336	30	370	22	23	84	82	234	39	33	46	153	6	12	2
CDH17	14833	17934	36973	56864	165	55904	23078	57110	41943	8551	13807	14847	24950	139	6463	21369	24599	1075	2569	3600	2054	25837	11746	8023	14556	9997	8781	26821	26396	4840	21384	5914	24499	50793	8380	10897	22299	13151	6810	30548	21147	14724	5622	27347	24110	16121	7843	12214	1086
THOC1	220	365	522	986	1452	908	422	847	882	292	333	279	1144	999	562	426	762	45	239	33	164	639	1034	869	445	441	206	274	501	372	541	395	482	1179	879	554	521	604	380	167	1555	545	365	608	745	316	337	441	14
FKBP7	123	224	299	302	267	404	551	705	547	81	180	66	115	246	50	447	733	12	112	25	38	271	508	272	69	251	98	123	136	111	226	85	126	287	192	157	335	218	86	203	558	531	126	288	203	238	134	129	17
OSBPL6	4	45	46	26	45	25	87	38	67	35	11	9	7	141	8	44	48	8	21	12	15	20	58	75	9	51	11	6	20	6	36	7	103	38	71	13	113	18	123	29	36	75	25	33	6	85	43	2	6
SLC1A3	14	17	55	110	344	162	451	124	542	47	22	102	46	314	43	229	342	26	120	13	10	197	185	1265	64	176	31	51	148	77	424	366	47	237	888	56	98	113	88	97	527	307	226	44	13	193	5	17	16
XRCC5	5717	10915	9992	21665	24592	24446	13306	19913	26380	6202	9917	6762	15174	15729	5137	13745	16962	1206	5284	1620	3651	16049	7572	3690	6621	4460	4539	7490	6850	7199	14823	6849	12945	17910	4693	9756	11136	9733	4162	7686	13946	15097	5926	21320	18480	8571	6552	11243	611
LXN	248	408	845	1513	742	791	894	771	488	187	290	613	1332	694	49	393	789	60	237	66	283	1291	282	446	235	632	217	341	277	299	448	78	269	352	268	565	598	669	435	421	1340	760	198	920	503	563	725	533	50
SP140	25	61	76	72	1122	24	109	25	122	49	8	96	161	1122	32	153	60	40	218	13	8	135	55	220	44	52	26	30	24	45	73	471	20	129	382	12	117	28	570	25	341	125	181	28	45	116	11	6	10
MKNK1	345	837	656	2028	1828	932	1266	949	1754	432	588	648	1633	1416	355	969	682	220	341	218	396	906	856	1214	714	617	567	457	677	1355	564	655	718	1459	852	426	1151	509	1127	370	1779	1001	701	1426	553	573	393	787	183
TNS1	868	1731	659	4290	6880	12209	6029	2384	15113	1092	607	696	669	1504	461	3060	2474	534	875	538	163	8516	5321	3830	1103	1342	620	1411	3458	1159	4665	2622	1300	6174	1866	330	22321	644	1195	2632	2924	14003	1528	2285	449	4206	124	446	167
REXO1	657	2009	1108	3178	2882	2547	1781	1385	2563	1109	876	1010	3009	2298	579	1760	945	648	349	596	954	1638	208	193	894	842	2386	1429	810	815	621	1547	905	2082	134	767	2941	962	1522	809	3809	1257	1090	2105	423	825	873	822	641
SAR1A	1425	3186	4180	8146	5568	2816	3671	6395	4634	1489	1777	1358	4712	4251	1283	2644	4115	295	1981	316	1151	3581	5717	3170	1856	3125	1047	1980	1788	1890	2834	2066	2119	4574	4548	2337	3543	2909	1819	1863	7396	3485	1851	5659	2752	1858	1820	3363	307
CDC14A	80	99	200	535	406	505	369	253	675	58	77	103	268	307	137	169	359	11	98	32	47	91	428	298	43	91	49	52	81	89	186	99	165	237	288	69	223	164	112	124	583	254	109	521	143	257	23	152	6
RAPGEF3	57	251	823	1019	254	230	453	206	349	168	197	231	861	163	101	255	202	84	125	104	67	458	141	144	240	364	247	335	343	145	133	100	120	1345	82	205	294	80	584	145	445	381	218	351	317	186	121	138	102
CEACAM1	6043	10738	16112	8066	11985	19497	7715	4540	12497	4172	11565	5804	8818	2243	4374	5194	10024	861	1446	3016	777	6843	6724	4673	18397	4345	3222	9979	5614	4017	5032	563	1593	19621	4404	3193	6357	1683	799	3357	1227	4720	3374	13801	7827	3488	2199	6645	610
SENP1	305	580	578	1408	1968	1146	762	1192	1141	380	424	356	786	1060	398	997	1094	85	382	98	111	1226	1582	706	415	306	321	389	369	225	601	629	544	1541	1354	363	820	684	298	373	1242	898	284	1031	850	575	140	370	26
DUSP13	0	2	0	3	0	0	0	0	1	0	0	0	2	0	0	1	0	3	0	0	0	0	5	2	0	1	0	0	0	2	4	0	0	1	1	0	0	0	0	0	0	0	0	0	0	0	0	0	0
CIC	637	1893	2172	4406	4888	3610	3181	1907	4422	1612	955	1584	2891	3954	1059	1703	1502	993	641	1256	649	3221	578	328	1376	1579	2654	1907	2501	980	1421	1994	1000	4538	340	538	4684	1148	1287	1071	4392	3025	2475	1790	597	1401	932	813	422
LIPE	63	213	180	450	753	634	438	401	403	245	183	183	472	486	142	556	318	213	64	394	252	355	98	96	181	173	544	362	327	154	272	164	80	480	46	151	353	255	126	185	604	268	230	328	67	97	400	33	126
FDFT1	2590	6927	9480	8627	12903	9698	4323	5654	11661	3367	2712	3499	3267	6041	2953	8998	4136	2078	3712	2403	3866	23720	3225	979	2983	4099	6927	6162	5131	10134	3433	2073	4894	18287	3011	14594	7803	8633	1902	2347	8374	6700	6305	10749	10073	1803	9984	6032	1459
PAFAH1B3	271	1458	756	2182	2320	3224	1892	2114	2396	892	927	935	3715	2216	536	2059	2630	498	510	1297	2071	1854	120	60	1447	860	3490	1634	688	2198	650	861	743	1362	60	1662	2522	960	798	816	3032	1615	990	2756	610	393	2365	1182	1161
OPHN1	147	249	451	307	388	708	436	792	632	196	193	121	199	298	207	407	531	21	87	81	42	290	1632	396	285	115	152	228	234	111	773	127	218	811	282	190	673	172	147	216	285	330	133	468	528	590	76	62	35
AFM	0	0	0	0	0	0	0	0	2	0	0	0	0	0	0	0	0	0	0	0	0	0	0	17	0	0	0	0	0	0	0	0	1	0	0	0	0	0	0	0	0	0	0	0	1	0	0	0	0
KIF22	633	1699	1199	6142	5000	4631	1669	3478	3588	1320	1129	1290	5037	4747	922	3063	2443	615	851	761	1826	2820	381	213	1278	1386	2108	1462	1494	1815	1006	2243	1533	3259	307	1357	4356	2448	1349	1087	7328	2255	1709	3595	1472	513	1685	2109	458
SCGN	13	3	0	0	11	35	49	10	27	7	2	2	5	2	50	19	5	1	10	2	0	12	5	5	0	17	71	4	37	4	2	1	190	10	11	5	79	4	9	16	2	55	0	22	6	3	0	1	0
LRRC16A	808	1271	3202	4422	5777	2907	1891	2819	1916	1260	701	1412	3600	3337	910	2517	3305	299	503	198	462	3596	1822	2100	1184	1138	872	1421	1351	930	1965	1192	1515	3121	1508	447	2813	1535	916	993	2784	1674	1280	2192	1439	1750	464	1061	81
PGM1	1603	3121	3392	1274	3987	5180	3006	2242	7077	1003	649	1583	2669	2927	811	2772	1376	641	534	852	993	1448	686	192	852	2486	1454	1329	1569	655	845	1515	1109	5289	572	2249	1441	2164	777	1838	3470	2624	1173	6522	2036	904	2454	220	497
DDX1	1829	3661	4139	9603	11776	9142	4917	6818	7239	2342	3021	2174	6520	6866	1658	8753	4779	391	1567	541	1529	5029	1649	1223	2692	2976	1717	2498	3064	2735	3120	2815	3897	6428	1509	2185	6696	4023	1117	2395	6397	5296	2419	6013	6502	2802	2098	4135	319
DNM2	4016	9105	13801	25381	11607	15714	13873	11505	17510	6350	4002	8699	21343	13597	3895	8727	9710	4068	2810	4449	5393	6164	2484	2439	3615	5367	10470	8528	5405	9052	6665	6362	3944	20718	2270	3780	14291	6720	7195	4918	22983	9382	8372	12575	5245	4231	4752	6840	1671
EPB41L2	3534	3261	8524	13972	9971	10663	6788	11309	5754	3066	4050	3495	7588	10471	3670	5831	6688	510	2271	508	804	5110	15568	3753	3792	3625	2932	9767	3181	610	3562	2962	2916	15309	8183	3249	3748	7493	3326	2629	10304	13799	4132	7810	18939	3498	2534	3442	1339
RIMS1	2	4	11	1	1	48	8	8	90	3	3	0	0	2	1	0	0	0	26	0	0	21	8	82	0	6	0	2	37	0	5	0	10	35	5	0	80	3	1	33	0	37	1	3	1	3	0	0	0
MOXD1	162	149	53	171	298	708	579	460	1106	107	72	176	26	25	39	802	615	42	226	76	17	255	610	254	52	273	96	190	268	295	379	137	145	352	196	69	676	122	68	409	158	737	168	397	133	664	40	61	67
STX7	1104	1351	3365	4824	2939	2719	3226	3638	3909	1035	1324	1102	4076	5495	742	1973	3362	220	1559	235	651	2277	5079	4474	1516	1543	517	1274	861	1054	3069	1041	1534	3617	3670	2290	2520	1427	1603	1009	3889	2866	1146	3562	2657	1619	864	1962	172
RABL2B	139	411	341	851	925	664	530	505	701	223	159	332	602	823	268	442	314	93	162	76	95	548	417	123	121	316	325	220	235	203	119	328	234	556	201	110	648	294	392	168	958	540	248	601	339	255	130	326	50
KEAP1	1150	2492	2670	6396	4597	5711	3242	3482	4895	2277	1975	2676	5703	4871	1097	3305	3731	2341	1139	2094	3292	4000	311	123	1303	1847	3709	3090	1593	2164	2490	3600	1516	4824	296	1525	4148	1937	2382	1881	6468	3270	2694	4125	1868	1357	2942	2296	1487
DDX43	5	8	2	935	27	1	108	221	3	114	2	2	4	0	5	3	340	1	96	3	3	7	23	48	230	2	0	2	4	2	69	2	3	279	129	1	24	3	0	0	4	4	3	105	1	146	0	5	0
PTPRH	909	1800	4657	2003	2084	928	2182	935	1375	1228	454	2415	5688	865	770	1749	1275	367	364	638	420	1678	275	195	703	1464	1345	1351	3845	634	822	462	480	2709	197	604	1669	524	2614	507	1903	1466	1330	2303	1047	439	667	394	252
DCT	0	2	2	205	3	1	0	3	0	2	0	10	0	4	2	0	8	132	3	31	4	3	1	42	4	2	9	0	0	0	3	1	167	3	6	1	14	0	0	4	13	4	4	1	12	13	0	60	0
SLC35C2	1580	3992	1907	5879	3243	4833	3647	5625	6338	2459	1976	1586	3239	2208	965	3834	2707	458	806	1254	1254	3406	2041	527	2246	1531	2992	2387	3732	1850	1757	1758	1565	4012	325	1995	5040	1274	1822	2435	4105	2551	924	4877	1530	1762	2978	1886	502
CRYBG3	143	419	729	639	960	445	619	383	767	253	180	175	271	1013	155	324	409	20	119	38	23	591	1625	1486	151	337	83	453	206	57	1610	392	56	1090	1923	135	647	315	170	158	1280	727	270	251	210	559	79	23	1
EPHA6	0	0	0	1	4	15	5	4	12	1	1	0	0	0	1	1	2	0	7	0	0	29	20	63	1	2	0	3	6	0	9	2	2	5	1	0	31	0	0	9	2	30	0	1	0	2	1	0	0
SCTR	0	5	2	32	1	4	7	2	3	10	1	5	3	3	0	95	2	2	0	1	0	0	8	10	0	2	0	2	1	0	22	4	3	26	3	1	10	0	14	1	3	3	2	9	1	8	2	2	0
RFX3	135	243	374	822	2138	261	388	596	535	118	168	196	446	1124	280	390	555	88	73	33	61	427	2122	1279	206	209	122	129	283	117	1017	180	472	620	1020	287	345	144	333	159	973	487	204	363	356	307	112	111	9
RIF1	763	1449	1648	4602	6553	5224	2087	2470	4151	933	1001	654	2037	3493	1293	1800	1720	45	697	105	157	2690	10922	6558	779	730	431	1287	899	485	6068	1238	1596	3400	6499	623	2436	1336	581	856	3586	2329	761	1698	2264	2015	362	1063	22
RAB21	1205	1670	2314	5263	2742	3675	2106	2965	3176	822	964	892	3296	3707	1196	1737	2707	208	894	266	441	3187	8674	4092	1268	1282	867	1338	1117	928	2180	1298	2073	4817	6398	818	2251	1740	1167	1051	4201	2777	950	2893	2745	1700	654	1730	182
SLC4A4	753	475	1388	42	62	19	1862	50	71	84	112	216	104	6351	588	13	196	52	211	54	20	45	137	68	41	725	166	14	627	144	49	286	210	29	1695	27	900	327	210	417	1893	601	197	1039	67	55	393	84	4
SMARCA2	1133	1613	6646	6683	3998	2846	3879	5084	4688	897	955	1140	2815	5098	1178	3253	2528	272	645	486	720	3952	3080	1356	1488	1489	1013	2235	2100	1142	2926	1508	1776	6015	1454	686	4887	1481	2441	1233	6119	4106	1377	2598	2045	2290	657	823	188
RDH8	0	0	0	0	7	0	0	1	8	1	0	0	33	1	0	0	1	0	0	1	0	0	0	8	3	0	0	0	0	164	0	0	2	2	1	0	0	0	0	0	0	2	1	1	0	2	2	4	0
SESN1	1987	8899	611	687	1639	2350	935	8161	1064	3399	1034	319	610	683	2118	4238	2320	49	243	125	154	1144	1397	528	1673	533	2122	543	412	725	4261	387	9440	1010	414	6981	4931	464	259	3774	1383	1208	950	4994	3287	2055	1012	3802	143
MID2	63	64	95	568	209	87	126	150	260	38	20	15	35	182	35	107	75	31	17	10	28	58	95	69	60	135	139	38	34	93	180	144	102	439	43	40	342	86	100	76	176	269	75	82	110	111	29	61	3
PIH1D3	0	0	0	0	0	1	0	1	0	0	0	1	1	1	0	0	1	0	0	0	0	0	0	3	0	0	0	0	2	0	2	0	0	0	0	0	0	0	0	0	0	0	0	0	0	0	0	0	0
COL5A3	200	459	85	1390	1889	422	1354	490	854	510	365	506	4954	896	171	1827	799	100	222	121	265	631	105	440	669	650	302	220	597	498	967	327	212	2194	161	120	667	388	329	336	1154	1772	523	404	114	579	108	150	81
SRCAP	2172	5193	4745	10694	11458	11824	9200	7849	11218	4187	2618	3448	8335	7097	2106	6114	4127	2064	894	2755	1048	9685	5244	1820	3307	2356	3806	4924	5093	2581	2898	4542	2719	10152	2191	2291	10812	2191	2795	3171	11158	7198	2946	5501	3234	3721	1891	2537	826
KIAA0020	616	1425	1788	6402	3232	2241	1804	2715	2857	479	749	646	1747	2222	687	2995	1923	237	574	280	576	1905	2032	969	1049	816	867	1132	1329	1225	813	1232	1264	2967	1272	803	1635	1473	1031	644	3013	2646	693	2972	2000	1112	762	1352	264
CPB2	0	1	0	1	0	1	2	1	1	0	1	0	3	2	0	0	0	2	0	0	0	0	3	19	0	0	0	0	0	4	1	0	21	0	10	1	3	1	0	2	2	0	1	1	2	4	2	4	0
CHRNA3	6	11	5	26	246	326	167	47	358	14	10	13	12	26	13	10	49	14	94	9	5	167	85	91	14	68	31	77	94	14	94	12	30	104	50	6	358	66	12	162	74	291	40	23	8	62	50	6	13
KCNN2	5	1	51	31	39	18	15	14	25	8	9	28	93	19	31	9	21	26	23	4	13	23	6	33	20	11	57	21	8	5	18	6	6	55	34	3	23	39	53	12	14	27	6	9	15	13	39	6	9
CNOT4	296	601	919	1555	1025	1459	943	1169	1506	381	385	373	794	1065	354	697	754	59	280	112	182	808	2210	1501	341	475	339	565	392	240	628	337	509	1539	1304	325	1312	435	330	434	1028	897	270	1054	683	570	162	451	18
PSEN1	1932	2233	5655	8937	4441	6399	5024	7295	6073	1829	1232	2634	4253	5084	1252	3282	4482	401	1496	589	1168	4430	3728	2713	2647	2119	2026	2122	4451	2824	3223	2655	2187	5906	4772	1661	3737	2591	2670	2517	5783	3835	2276	4796	3229	2035	1609	1613	200
CPOX	529	983	836	1906	1761	1579	1012	1709	1869	562	812	748	2095	1749	619	1293	1148	307	522	317	440	974	1081	489	604	977	576	595	445	366	1106	1187	456	1963	714	563	788	2021	657	463	3487	1154	1087	1717	676	591	567	962	138
CLDND1	686	1309	1608	2777	2002	2101	1489	2302	2220	603	921	557	2485	2435	656	1306	2292	126	1423	184	850	1227	3052	1457	905	1139	370	774	591	619	1555	563	790	1962	1481	1610	1408	2277	960	796	4522	1594	1007	2821	1226	1099	881	1819	131
MOK	69	602	169	807	311	255	178	277	298	384	423	123	209	137	111	505	121	41	45	41	62	136	413	144	108	240	197	79	218	177	108	52	85	172	132	47	136	1039	152	56	247	192	102	1585	94	166	68	174	35
HSP90AA1	9663	20195	44571	77313	132895	111156	43890	86038	114606	19559	17180	25715	58941	191438	19277	46119	55095	5174	21315	4348	16585	51411	27752	12935	18451	25482	21296	18787	40004	18945	25610	30254	26132	92623	29254	25086	36686	54441	21025	17296	54639	62794	28735	48136	44202	22430	14336	18470	1910
RBL1	355	666	261	1402	1380	2567	767	431	1907	890	495	200	777	785	613	830	843	40	186	88	110	1073	2467	719	291	319	229	462	266	285	971	283	414	1085	748	348	1002	317	131	356	1205	746	308	1031	670	534	201	644	45
DLGAP4	1711	3150	2533	5721	6034	8798	5271	5263	7643	3949	2254	1714	6973	3703	1531	3623	4531	615	1063	921	829	5262	3198	1121	2194	2096	3129	3545	2482	1231	2350	1339	1551	7832	814	1974	6545	1694	1753	2162	4912	5742	2227	4553	1770	2788	1964	1774	730
IGSF9B	6	6	5	50	357	273	22	107	248	86	5	38	142	389	26	10	5	32	6	27	17	226	27	138	41	51	33	18	62	13	149	188	14	30	13	6	113	24	70	13	123	104	128	47	6	18	17	11	3
CFHR2	0	0	0	0	0	0	0	0	0	0	0	0	0	0	0	0	0	0	0	0	0	0	0	2	0	0	0	0	0	0	0	0	0	0	0	0	0	0	0	0	0	0	0	0	0	0	0	0	0
NDC80	132	353	323	815	2546	728	176	642	937	186	257	359	797	1287	490	351	879	35	287	31	230	1437	159	192	423	570	163	153	416	274	343	310	445	1045	473	319	484	978	323	216	1244	534	367	543	739	219	307	446	17
AP4E1	237	213	445	521	804	724	518	423	662	248	203	157	482	520	227	325	457	57	118	40	79	408	1019	641	157	256	134	153	249	150	464	204	293	758	551	99	425	341	133	182	776	552	236	473	474	375	89	151	9
RSBN1	552	667	1300	1587	1415	1631	1246	1232	2165	292	751	547	1508	1814	424	625	1149	102	581	102	131	988	3496	1266	308	601	190	502	769	164	1222	489	540	1721	2968	433	691	935	326	399	1840	1253	480	2033	845	741	315	896	68
MAGI3	460	748	2099	2123	954	1322	1059	991	2297	259	462	474	1226	1326	332	782	826	92	319	161	133	720	1820	852	250	428	207	421	618	255	1009	517	886	1831	1522	266	752	441	290	332	1432	1233	410	1675	715	670	251	504	40
CXCL2	365	3053	131	243	664	1149	483	992	746	2009	246	292	2284	165	884	328	371	333	429	187	253	670	640	1804	834	2289	820	155	392	358	329	74	419	319	1088	461	195	1417	257	47	629	1111	749	2149	287	208	508	914	108
AFP	4	4	0	1	0	10	4	10	5	2	2	8	0	0	2	17	0	158	0	43	6	0	6	8	8	1	2	2	4	0	1	0	5	3	4	2	26	3	11	4	1	1	1	17	2	3	2	50	0
COL4A4	18	30	31	27	66	107	193	16	136	548	10	5	18	872	11	73	14	9	8	60	2	46	69	226	16	12	2	24	21	13	649	30	18	72	195	52	186	17	27	29	290	110	17	54	16	78	238	1	3
TCF7	1054	2598	1337	3751	2627	4243	2937	3053	2656	1783	2383	856	1455	1208	670	2149	2681	139	181	619	530	1858	1484	414	1214	819	1070	504	643	814	696	779	1706	2132	336	739	6121	224	460	1370	813	1724	816	4657	1444	1607	305	1183	277
OSTM1	396	662	745	1426	1366	1232	1127	1358	1543	397	533	329	888	1125	330	1090	1197	79	485	69	100	617	828	1625	450	629	151	261	398	373	1119	286	453	1073	1011	734	969	481	217	468	697	1065	395	1678	978	761	147	768	36
CDH7	1	2	2	16	0	0	0	10	3	1	0	1	3	2	0	0	9	1	2	0	0	0	0	22	0	5	1	12	0	0	1	0	25	8	2	3	38	13	7	0	54	2	0	2	2	0	4	2	0
IMPG2	2	4	6	6	14	5	13	3	8	3	9	1	7	14	4	10	10	0	2	1	0	6	97	58	1	9	0	6	7	2	75	2	1	17	32	2	12	5	7	1	69	13	2	3	3	12	2	0	0
PCNP	1722	2254	3656	7609	6843	5216	3635	6244	5652	1354	2634	1658	3874	5423	1690	3196	6635	79	2215	129	613	4360	5690	3722	1844	2818	496	1922	1262	1108	4031	1512	2395	5274	4224	2918	3522	3351	1062	1982	5414	3804	1996	6127	3044	2914	983	6736	95
EXD2	513	475	1096	1787	1914	1748	1337	1355	1742	436	412	526	1140	1593	355	786	1009	180	483	137	301	1476	645	426	511	631	791	453	603	379	632	951	470	1643	906	332	1033	825	493	547	2418	1348	675	1174	638	614	527	277	70
ARG2	54	63	61	452	270	294	79	163	1060	33	67	24	117	88	59	339	175	29	20	25	88	54	67	113	65	80	77	39	46	57	136	49	53	411	56	94	95	343	67	115	175	179	54	139	530	54	219	30	20
MEF2C	173	210	355	523	769	938	771	702	2057	225	115	110	136	382	121	608	597	26	159	43	33	426	840	776	84	277	66	126	275	418	557	107	226	503	921	198	845	193	75	300	497	758	146	289	150	663	30	101	8
PTPRC	489	794	886	419	3880	674	1866	976	2378	532	220	862	859	2746	400	709	1278	136	1183	162	36	1752	843	4172	347	952	119	228	425	454	1743	1395	459	1973	5206	183	1032	528	506	344	2430	1670	1357	366	462	2320	51	183	64
CACNA1S	4	1	1	9	2	0	0	1	4	1	5	0	0	0	1	1	1	0	1	3	0	0	3	20	1	0	2	2	0	0	1	0	1	4	1	0	2	0	0	1	1	0	0	2	0	4	0	0	0
PKP1	146	484	183	95	118	672	1572	1100	154	454	523	40	16	114	23	240	414	40	28	568	315	13	224	641	575	10	159	63	69	52	119	68	93	144	9	48	119	46	28	63	1252	639	14	1553	113	103	443	2940	65
UBA5	499	1036	1164	2863	2480	2085	1106	1853	2225	570	900	522	2070	1415	661	1031	1238	98	382	125	266	1263	2783	1668	607	933	350	707	480	541	1111	621	623	1893	1565	558	1093	1158	447	467	1908	1261	517	1878	1495	676	482	1533	27
STK17B	600	1160	2342	2049	2333	1417	1472	1311	1675	590	768	1266	1655	3232	803	1127	2135	124	1410	107	337	1576	2428	3166	797	1817	261	616	715	950	2476	638	620	2173	3509	1505	1041	1008	507	827	1786	1425	1197	1972	1016	1376	647	1418	77
CDC14B	380	318	1629	1468	1507	1376	1082	1644	1329	433	420	570	1078	1012	599	1364	1104	100	214	135	163	980	1863	1053	651	630	240	738	873	223	1048	487	716	1464	984	313	1979	327	990	576	1526	566	343	710	692	714	217	139	38
ZNF510	126	229	403	656	740	436	353	597	474	107	213	143	269	429	145	403	367	20	130	44	89	391	1368	274	273	218	90	217	258	72	488	180	285	521	650	149	534	186	232	159	391	424	126	344	291	286	69	138	17
LRP2	0	0	0	0	236	1	2	1	25	3	0	0	0	0	5	7	2	0	2	0	4	1	4	104	0	2	0	1	0	12	6	0	2	0	8	0	12	0	1	1	10	0	1	97	0	1	2	2	0
ZNF506	230	388	446	1211	337	772	628	680	860	386	390	137	888	453	84	801	701	28	147	71	125	594	3194	1581	317	269	195	421	297	176	1105	283	369	891	1273	208	1081	42	174	259	940	454	154	480	371	439	112	187	73
JMJD4	143	605	391	934	732	1050	614	844	1026	301	211	318	894	615	169	610	468	117	203	211	321	699	71	80	150	293	516	296	577	566	456	582	306	610	30	376	529	270	358	349	762	537	279	1523	122	260	597	477	280
DUSP12	183	640	282	808	1068	595	424	920	958	496	281	249	819	494	355	518	432	142	173	151	321	621	196	185	279	310	254	274	430	404	348	427	330	526	190	428	509	513	391	167	1165	377	433	936	369	213	389	357	118
AACS	837	1223	1713	4267	1870	2243	1801	2270	3250	1199	651	1200	2934	3557	1039	2138	1634	1673	671	1119	1511	2488	1069	973	1236	1080	3179	1150	2041	2046	1095	1927	1671	5123	648	1069	1479	2362	1387	1189	2726	1789	1616	1827	1845	836	1155	1026	531
KIAA0141	963	2067	1896	3760	2794	3424	2257	2215	3496	2029	2212	1801	3489	4006	888	1768	2357	504	916	446	977	2126	1074	766	1686	1447	1457	1494	1271	1351	1681	2063	1646	3554	1124	1546	2218	1484	1156	905	4521	2410	1311	3751	1520	1211	1180	1096	308
SLC13A1	1	1	0	0	0	0	0	0	0	2	1	0	0	0	0	0	0	1	0	0	0	0	0	29	1	0	0	6	0	0	1	0	2	0	31	0	0	0	0	1	0	1	0	9	2	1	1	0	0
CADPS2	309	952	2255	1559	3874	317	775	622	530	699	457	695	944	4335	405	1528	1149	140	519	84	309	1440	1297	450	141	999	770	500	719	156	620	884	996	2917	780	452	1639	985	615	499	2540	1120	756	1305	1068	1022	553	45	32
PCDHB4	10	7	38	49	31	51	71	48	59	8	15	6	4	22	7	25	64	0	10	7	4	33	22	69	11	16	5	12	16	14	53	6	17	40	13	2	109	12	9	24	11	67	6	22	11	76	1	1	2
PCDHA6	2	2	1	4	1	1	4	1	4	0	0	3	0	12	2	8	1	0	0	3	0	0	0	52	1	0	3	0	2	0	2	0	0	4	1	1	10	1	0	1	6	6	6	3	1	1	0	0	0
PCDHGA2	9	8	9	73	8	18	31	15	23	16	2	11	7	55	1	54	31	3	1	1	6	24	811	119	26	35	3	9	7	4	87	24	25	39	45	6	94	9	8	11	16	42	10	23	15	18	2	2	0
HSPB11	245	402	376	584	1153	516	352	757	756	129	440	250	749	1037	289	463	582	26	256	37	222	820	415	426	367	477	184	235	259	454	295	309	306	545	308	433	362	278	270	177	869	513	236	1748	436	332	231	833	48
PHLPP1	258	575	1076	1009	1222	1362	1094	973	1173	494	230	544	876	2746	220	414	742	440	216	218	383	1485	772	325	388	473	523	559	770	481	624	1098	801	2182	350	127	1072	591	996	395	1865	859	665	688	660	428	594	256	141
ATP8B1	3266	3712	22624	7861	3952	8090	9925	9165	7448	2093	2147	4813	9000	16375	2243	2986	6242	743	2294	969	1727	9852	5884	2987	4184	5109	1613	3479	4512	1971	5761	3649	4794	17531	6875	1782	5780	6752	3785	4605	24009	7249	3989	5861	7665	2896	2721	1973	533
SMARCD3	65	186	70	443	235	220	282	264	297	170	138	222	247	751	92	317	327	32	105	65	71	293	73	168	103	416	216	127	242	147	345	502	122	357	42	169	454	81	214	162	1077	257	207	301	83	135	60	53	41
WDR70	340	1070	833	1502	1432	1416	1244	1129	1567	564	541	479	892	1256	316	1069	1401	80	326	114	339	1151	909	618	548	525	540	462	912	542	605	555	464	1136	364	562	1150	618	526	708	1281	1031	529	1750	759	789	599	798	82
FYB	127	259	446	347	1428	509	697	347	773	203	45	339	362	937	140	264	426	37	413	28	8	546	337	1513	93	396	85	129	104	76	599	344	158	696	3149	72	404	199	189	113	978	657	394	115	205	1060	27	59	46
MPP4	2	3	2	7	6	1	3	4	7	3	3	1	6	1	2	4	4	1	0	0	1	1	1	82	1	2	1	0	0	0	4	1	1	0	3	0	2	3	5	0	7	1	2	2	4	2	1	0	0
STRADB	257	623	851	2130	443	1360	551	858	1293	337	341	436	1065	307	310	602	404	22	395	113	103	518	1126	458	360	540	239	450	377	185	587	337	425	885	706	285	802	620	237	536	888	402	263	1453	456	419	151	506	10
BZW1	1390	2877	6140	7189	9607	6712	4840	7955	8669	1267	2445	1439	4608	4533	1495	5326	5807	196	2444	212	828	628	4143	3144	1802	3076	773	1915	2018	1580	3949	1542	3616	7521	3926	2840	3408	4792	1100	2161	2709	5958	1438	8564	4814	3032	642	3036	142
PGR	10	4	27	34	61	100	79	26	104	11	2	18	3	5	5	25	29	1	11	0	0	60	209	113	4	17	1	13	24	15	83	9	15	44	61	6	196	8	3	17	31	113	7	12	7	48	0	2	5
C1QTNF3	91	72	16	160	158	118	383	238	177	128	150	58	43	26	44	1510	1012	6	42	13	14	95	481	279	29	119	62	51	236	99	159	21	115	207	138	41	201	103	28	487	640	696	38	144	50	115	27	46	9
ME2	852	1427	2246	1372	6660	2504	2375	2701	4176	596	904	1772	3342	3921	160	1356	2816	258	1514	171	702	3491	1715	972	132	2108	679	769	965	1099	1914	2570	1024	4699	5000	1109	1131	2533	1266	1126	3964	1982	2299	2772	4559	1260	1529	1439	77
C5orf22	335	807	1395	1182	2709	1232	982	1085	1610	375	861	485	1137	1234	452	842	1062	50	460	45	153	895	1391	776	358	580	192	363	470	300	503	534	400	1220	1454	570	971	900	305	600	1042	1010	531	1411	875	790	249	733	25
CCNT2	514	955	1026	3217	2166	1791	1193	1944	1636	961	820	558	1266	1870	829	1263	960	100	497	126	137	773	4077	3342	537	781	326	745	678	361	1671	472	1380	1961	2579	1030	1954	680	609	572	1842	1116	627	1419	1293	920	234	823	63
FAM135A	522	944	2128	2206	2838	2296	1946	2105	1638	632	712	407	887	1052	714	1232	2525	56	276	69	144	1018	4971	5801	577	1079	330	691	642	366	2578	273	954	2258	2224	502	1423	1238	166	584	1899	1517	204	1960	1797	722	293	1028	12
COL19A1	2	2	0	0	5	3	8	0	2	2	0	0	0	0	0	1	0	0	5	0	1	7	35	31	0	0	0	1	0	0	4	0	1	3	10	1	10	2	0	2	0	2	2	1	0	3	0	1	1
EPB41L3	251	870	323	971	7551	305	901	259	687	183	101	167	113	390	83	276	281	69	226	76	18	423	275	1767	131	302	112	225	217	215	411	260	757	515	2936	293	1055	656	89	218	2823	899	311	277	83	658	10	57	35
COBLL1	481	1063	823	1863	2348	2600	1081	1579	3121	705	650	321	1082	1550	573	1080	1425	60	120	177	38	765	3993	1180	260	289	290	684	523	410	847	383	906	1493	1314	718	1629	274	212	568	1201	1299	218	1165	1443	1051	114	752	63
DLG3	1969	2210	5477	9037	5455	5605	3799	5083	3922	1632	1343	2106	6245	8090	1560	3648	3461	1066	1903	1612	5252	3856	3049	833	3860	2250	4356	2422	2554	2085	2284	2267	1133	10319	1138	889	3048	1907	3265	1020	14175	3364	5133	6469	5795	2520	1750	1618	731
KCNK2	7	2	0	0	16	6	21	2	4	4	2	1	0	7	1	48	1	0	9	0	0	14	0	19	2	8	0	4	8	6	16	0	0	12	33	1	10	0	0	5	44	16	2	1	0	15	6	2	0
SERTAD4	71	108	518	207	103	201	189	132	278	30	30	57	6	412	30	77	124	8	13	8	142	313	269	27	12	47	19	50	67	231	61	24	97	246	71	18	483	345	78	99	1553	322	22	144	13	171	269	16	3
TRAF5	1162	2907	537	5413	2913	2076	2247	4610	1630	2601	1966	444	1921	413	2181	2676	898	116	407	252	266	1092	5350	4190	788	1018	898	1362	888	688	2164	529	1240	2837	1345	1820	2374	594	333	1111	3382	2213	837	3653	2476	1374	570	1063	192
MRPL22	464	934	729	1349	2013	1222	701	1076	1237	651	1067	752	1915	1233	363	806	1461	179	669	203	1224	1040	270	210	712	891	603	514	394	766	670	739	492	1153	274	1697	942	1022	637	322	1307	919	793	2876	1289	368	1303	1577	337
GEMIN5	297	1152	766	2199	2255	2418	1292	1400	3727	564	642	435	1206	2073	432	1076	1267	161	337	153	216	1602	807	398	594	545	564	725	647	590	1465	1342	798	1940	452	438	1206	807	456	420	1674	1668	620	1612	874	756	348	647	79
OPRK1	2	4	0	0	20	0	1	0	0	0	1	0	0	1	0	2	0	0	0	0	0	0	39	37	0	0	2	0	0	0	0	0	3	0	2	1	0	0	0	0	3	0	0	1	0	0	0	0	0
NFE2L1	4221	6441	10303	12380	17916	12505	11832	12423	16775	4652	3137	3986	12964	13855	2090	8220	5240	1465	1855	2498	2639	9570	2812	942	3192	3775	4055	5391	4523	4535	5180	5043	3859	13051	1732	2369	10508	2885	4440	4813	13905	10311	4890	6698	6500	5417	2681	3584	1334
SEMA5B	42	93	33	338	95	32	52	49	103	52	49	13	41	86	18	128	27	6	20	41	2	30	17	18	15	14	36	44	49	29	47	12	57	58	13	18	146	22	27	34	112	36	19	103	16	65	3	8	21
GSK3B	1364	2193	2853	5154	4059	3569	3189	3697	4934	1307	1726	984	2332	2658	1220	2072	2290	287	758	404	383	2055	8940	2730	1314	1094	1137	2456	1264	1055	2950	1275	1742	3571	4045	1325	2673	1511	860	1719	3438	2963	1226	3759	2571	1907	784	2617	156
ITGB5	2342	3025	3765	8758	5776	10021	8252	5929	11892	2351	2860	2550	5924	5345	1228	5303	6022	1235	913	2368	2274	6361	1485	969	4058	3118	2625	3619	5163	3637	5817	3300	1912	7174	432	1198	5486	2212	3436	6236	6843	7527	2135	5001	2670	2662	2244	3467	1085
ERC1	535	1010	1423	2491	2935	2251	1877	1760	2422	871	521	654	1341	2206	619	1003	1251	300	307	436	281	2020	2139	1169	1151	720	1014	917	1031	594	2067	1748	4238	4375	1486	629	1779	597	1371	709	1867	3489	919	970	1279	1187	395	470	128
XPO1	2207	4131	5180	14609	18712	12152	5497	8236	12465	3322	4079	2605	7821	12989	3645	8714	7554	365	2984	461	1076	6373	13917	6970	3125	4599	1640	3407	3692	2358	8516	4446	5480	12488	8253	5020	6596	6609	2565	3070	11020	7891	3947	8395	7087	4255	1861	4066	94
RNF13	1061	1366	2163	2885	3330	3223	2344	3440	3684	747	1334	911	2072	2229	589	1514	2453	126	1311	218	425	2228	3019	2366	1049	1287	431	961	860	902	2464	972	866	1936	2420	1334	2010	1349	654	1327	2577	1986	1014	2599	1368	1395	642	2540	81
TRPM3	8	0	0	0	75	3	8	55	11	18	0	3	2	15	3	1	8	0	2	0	0	4	333	118	0	5	4	2	0	1	14	0	1	3	24	1	151	0	2	0	3	6	2	5	3	4	2	0	1
PALB2	259	551	635	854	1685	1222	873	1352	1242	323	511	290	1061	811	418	676	1084	61	232	116	129	984	801	327	330	355	265	461	343	242	526	626	279	962	716	348	1001	307	303	326	1290	724	382	706	559	459	194	529	35
DOPEY1	292	745	704	2295	1169	855	1183	1431	812	747	550	237	765	809	388	957	882	70	132	55	72	626	2994	1550	381	362	308	568	407	152	2072	322	533	1457	884	280	1082	241	272	318	1036	725	263	1048	1364	821	127	243	27
LYRM2	427	841	1475	3274	2163	1773	1315	2270	1846	467	729	566	1627	1815	420	1439	1675	122	711	112	349	1601	1022	677	587	709	307	675	405	446	2907	548	814	1769	1068	683	1362	983	531	479	2251	1415	522	2887	1255	766	443	922	74
BCKDHB	773	1049	1637	1794	1180	1231	1185	2128	1890	442	819	372	849	1393	571	1716	1041	63	601	146	380	667	1941	1131	438	749	360	852	383	820	1025	592	946	1783	1085	552	1350	1471	277	612	4573	597	759	2266	959	498	832	419	87
KAT6A	423	2075	1823	5068	4434	3738	4949	2385	8424	1011	869	712	1973	5828	1010	1727	1673	635	422	810	376	3153	5672	3518	767	856	1144	1311	737	541	2511	1311	1251	5008	2728	558	2017	870	881	1389	2983	4208	1078	1929	1724	2903	656	866	162
ZCCHC6	507	1412	3327	3334	2189	1198	1538	2369	1622	480	626	705	1318	1269	577	1491	1308	87	326	105	224	1301	2290	2397	649	800	319	1246	1077	623	1886	592	980	2518	2133	441	2114	584	660	515	2012	1714	608	2024	1145	1122	300	565	37
ULK2	134	298	500	485	1061	877	514	819	555	151	169	194	34	1147	263	232	526	124	205	72	176	449	437	284	58	98	266	245	223	183	710	69	269	974	403	148	457	252	140	225	1156	497	406	519	650	276	207	190	61
GRHL2	1036	2058	1948	5969	3672	5147	3053	4546	5935	678	922	758	1756	2741	1014	2512	1767	405	478	611	600	2269	1577	743	936	714	1460	1594	1429	1698	1890	1159	1667	3752	625	910	3114	1147	566	2281	4496	2619	803	2518	1463	1351	1255	2106	154
TNPO1	1320	2044	6113	6310	7478	7380	4459	5424	8026	1966	2220	2036	4560	9042	2056	4546	6376	380	2159	450	839	4988	10811	6656	1561	2751	1056	1981	2241	783	5008	2807	3314	7171	9820	2865	4220	5754	1294	1975	7950	5565	2271	5574	4565	3340	1481	3192	113
PLOD1	1665	2341	3560	8416	8007	5274	5166	4870	9236	1692	1561	3579	11626	13239	1284	7986	5148	1858	1465	1656	3716	6723	634	895	2829	4746	4509	2163	4552	2234	3844	4505	1823	7107	498	1423	6170	3408	5213	3187	10755	7020	4205	2916	2838	2084	2416	3052	964
P2RX5	10	22	7	102	470	290	75	76	243	39	15	25	69	24	40	72	15	6	16	40	1	79	4	16	18	12	25	29	13	61	32	26	12	100	55	13	44	85	66	31	175	58	27	196	16	56	12	43	7
ITGAE	161	389	391	958	1946	522	447	861	632	308	257	603	1985	991	335	757	601	300	438	94	261	949	140	141	434	547	357	425	306	342	428	688	345	978	385	773	574	426	1059	219	1465	446	576	1293	630	330	349	252	130
DIS3	849	1595	2056	3391	3282	3505	2277	4902	4027	1629	2760	1090	2181	2560	1289	2598	3834	125	831	257	484	2744	2817	3524	2241	1408	445	1348	2019	893	5281	2281	1565	4308	2113	2149	3400	1771	832	1431	1902	1885	1490	4253	1891	1680	796	1342	49
PIBF1	290	391	1049	1369	993	1029	809	1703	1089	355	877	269	673	780	407	1121	1650	11	133	41	145	494	997	1237	587	298	99	322	446	268	1268	154	413	1235	641	896	2116	592	205	568	1186	657	318	1763	655	625	177	497	11
TDRD3	406	390	820	1844	633	920	930	1472	1068	635	860	457	1565	953	229	1086	1603	41	353	48	209	667	1506	1729	989	565	244	487	596	280	1852	369	420	1335	884	372	1602	576	319	409	1441	659	568	1775	968	601	258	358	45
NUFIP1	232	307	290	909	853	1203	501	1354	1133	364	668	228	617	516	208	567	834	24	133	122	125	210	643	494	653	218	148	321	340	305	655	80	295	858	225	434	1183	266	107	403	560	568	166	1775	416	451	138	381	34
PDS5B	598	869	1292	1798	2391	2683	1445	2913	2725	1096	1304	875	1645	2288	675	1515	2431	72	349	147	259	1532	4892	4427	1379	501	302	848	1531	533	5165	596	876	2865	2533	1223	3188	587	283	964	2607	1451	958	2336	1282	1165	277	749	62
OXCT1	295	849	727	695	2356	774	781	412	952	448	493	902	2967	2963	1077	629	772	214	880	104	393	231	758	322	274	1341	482	401	444	323	324	2239	540	2627	1308	873	725	2029	701	362	4527	1917	1269	960	1457	483	258	29	63
RRAGB	206	191	323	899	399	653	469	1281	418	169	172	96	273	203	118	425	766	28	107	86	66	230	1418	311	232	148	339	274	218	148	368	212	125	541	236	106	340	101	271	164	493	330	164	662	433	383	115	173	36
EPYC	0	0	0	23	195	45	343	29	105	3	221	18	3	5	0	217	88	2	14	10	4	34	5	14	1	13	18	10	76	146	340	1	3	4	28	2	6	30	5	495	133	103	172	1	4	21	0	10	0
CYLD	422	1109	1204	1193	3996	1608	1979	1975	1814	457	356	698	1706	2233	588	983	1349	237	616	176	134	1373	3381	2497	477	825	290	614	533	361	1465	1297	505	1798	2498	235	1771	572	827	490	1581	1516	1025	1098	736	1255	217	381	126
SLC27A5	230	40	93	60	224	280	252	487	846	179	73	258	399	594	99	571	179	304	216	301	1222	846	395	153	239	214	817	97	26	582	141	390	34	408	78	100	172	212	243	16	1313	230	172	458	64	80	1011	247	300
ZNF324	117	276	211	547	450	317	458	477	602	158	110	202	448	451	133	312	253	109	95	224	113	443	257	182	187	171	257	238	219	181	391	372	163	450	64	86	272	144	323	148	884	334	170	282	118	203	208	138	31
ZNF671	17	31	18	64	85	114	68	51	108	14	11	31	49	29	14	170	47	7	32	9	8	73	397	214	29	35	19	21	35	32	99	34	30	81	99	16	124	22	51	43	125	110	36	57	17	51	5	18	1
ZNF416	59	147	187	254	222	169	141	393	217	43	98	107	260	378	26	202	234	25	135	25	67	173	144	75	142	109	133	142	197	46	146	116	137	192	27	66	91	112	130	85	250	142	47	197	149	125	90	89	12
ZNF586	98	121	210	886	277	213	303	406	291	125	192	217	427	567	75	384	207	33	143	45	62	466	555	567	177	145	27	192	348	179	373	201	114	434	343	179	242	152	85	30	183	320	103	474	230	254	20	147	66
ZNF446	53	234	201	508	336	292	342	283	312	197	122	179	431	400	66	305	295	72	58	123	134	336	118	57	174	116	353	164	215	103	201	115	94	304	30	77	258	100	214	92	509	260	122	274	91	140	157	96	24
ZNF264	150	596	718	1336	628	184	701	167	318	445	69	490	1092	1256	76	878	389	98	448	108	211	1151	683	1051	392	646	24	54	887	207	1611	422	644	747	1483	35	1098	555	321	583	1202	747	506	314	75	333	5	20	83
RPS5	12623	32563	19897	42791	27196	21235	30578	45504	36714	44235	29116	32622	35138	68986	11858	36877	74391	22159	30957	24536	46609	44723	3829	2332	49248	29897	58317	17843	24980	47616	29913	34501	27846	31454	1540	84685	18087	23651	24070	25019	38163	26506	28979	100002	16278	12582	104212	32368	26632
FAT1	3261	23498	11243	17201	11074	18485	15148	20654	18650	11667	10362	5250	15498	31221	3416	8701	10822	2572	2865	3238	1457	12813	29404	6080	4693	3813	8412	30647	15117	3300	30432	23708	8678	35909	16727	6185	9155	8928	14634	8966	20224	20888	8269	26425	24898	17322	4447	7457	1974
YTHDC1	1122	1974	2461	4935	4906	3332	2566	4503	4194	1472	1180	1124	3219	4062	1137	2685	2424	350	669	380	498	2887	3301	1217	1037	1182	1229	1626	1561	751	1761	1277	1466	3970	1770	849	2693	1609	1125	1090	4699	3394	1151	2982	2372	1838	958	926	266
CHMP2B	1490	1985	4475	3511	2884	4349	2879	4999	4430	899	1961	1330	3865	2127	1217	2163	4723	159	1332	233	460	4664	4271	1892	1292	2731	636	1385	1201	972	1839	781	1202	4528	2914	1806	1997	2268	772	1883	2375	2926	1336	4779	2537	1660	973	1588	163
SMAP2	696	1583	1254	2229	4624	1331	1660	1566	2357	458	1026	1161	2244	2111	708	1240	1037	536	680	580	467	2515	779	807	970	1427	949	465	920	2279	870	1165	545	2079	1221	897	1457	1361	831	658	2846	1699	1491	2867	843	1268	521	818	401
PPIE	577	1390	1053	4067	2949	1894	1558	1899	2549	811	1022	594	2214	1109	388	1945	1360	625	393	583	1290	959	365	265	1248	910	1276	693	1034	3515	839	1043	863	2407	443	1297	1891	1207	527	853	2671	1516	884	4477	1254	620	1071	1196	503
ZMPSTE24	1563	2893	3422	3400	5411	3495	3999	4553	5393	726	2173	734	2119	2392	1342	2529	4903	120	1478	143	463	2175	3587	1172	1757	2068	629	864	1076	3281	2244	1129	1189	4214	2907	2601	2605	3702	622	1175	2189	3424	1300	8923	2105	1725	917	3003	148
STARD7	2775	5630	6702	12591	15388	12255	6726	11312	11563	3898	3870	4486	11631	8695	2448	7044	5534	990	3335	1316	2369	9226	9059	2017	4205	4733	2931	4511	4675	4442	4687	6014	5554	9442	7068	4271	7352	5005	2925	4344	11805	6432	4371	10813	7183	4053	2740	5242	744
NOA1	754	1561	1562	2767	2059	1622	1469	2340	2805	958	969	1235	1762	2810	797	1508	1931	503	830	313	941	2209	675	212	1020	1421	1062	1030	1213	744	1497	1430	1295	2567	432	1183	943	1275	1201	1090	2433	1579	1097	3697	1718	865	1508	670	240
REST	590	1008	1660	2709	1648	1767	1757	1866	2616	637	649	611	1281	2485	780	982	1615	144	676	111	161	1660	8230	2528	526	1003	312	820	803	392	3816	1160	993	2458	4086	538	1384	1470	473	978	2132	1751	612	1497	1158	1202	297	610	20
HAL	2	18	0	15	54	18	29	23	22	26	10	8	55	22	17	7	8	11	0	5	2	12	16	146	13	37	12	8	10	7	27	1	7	48	48	9	10	11	26	8	78	12	13	7	29	9	4	8	0
SSH1	536	1376	959	3418	3781	2225	2473	2058	3557	781	589	814	1781	2887	647	1126	1211	311	600	377	303	2600	1840	2180	855	1045	1080	1106	1095	694	1544	2440	1007	4580	1901	338	1754	840	1658	874	3349	3164	1243	1354	1308	1399	326	688	136
GSTP1	7240	13331	8636	50279	26570	28380	20031	23055	44746	18378	14624	17594	33245	25919	6952	32747	24578	8730	7095	12326	35890	35653	1050	464	22622	12184	25273	18172	22911	18855	6368	23141	20162	29301	875	25070	35297	18315	22235	17177	35316	21306	20965	18147	12276	7261	21744	24171	9687
APLP2	9145	13084	23893	33061	25023	44450	28755	23768	59287	10151	7106	12996	19021	50010	8146	21683	15752	3206	4286	4679	4733	11863	7377	5069	13493	10200	8797	15083	13721	16907	8217	13602	12758	38962	6763	9016	17695	9969	10252	13519	30060	23277	7328	19282	10705	12943	7175	12268	2365
KIAA1467	21	47	18	124	384	123	141	121	131	129	110	46	42	354	51	90	110	43	38	19	11	276	158	256	158	26	57	47	85	36	256	157	176	109	133	32	185	27	98	34	204	119	112	95	46	176	17	35	2
SLCO1A2	0	6	0	11	26	15	0	9	1	1	0	6	1	43	1	17	1	4	0	0	1	6	16	199	2	0	3	0	0	0	10	0	364	4	20	1	2	3	1	0	216	6	0	1	14	0	1	6	0
WBP11	1362	2770	3021	5070	6931	5839	3430	5265	4423	1651	1519	1891	2433	6080	1242	3676	3688	1072	1533	848	1330	6167	2084	1063	1579	1998	2199	1989	1689	1203	1197	3212	2892	7129	3246	1829	4021	3045	2425	1823	7065	4139	1934	4895	2836	2307	1543	2717	251
EIF3I	3066	7108	6467	13663	14271	10313	8686	10653	15905	2822	5175	5636	20953	12663	2610	9483	10402	2648	5452	2363	7917	14783	962	464	8396	6497	8362	4373	5695	5091	4566	5216	4778	13818	759	11138	8861	8413	4585	3808	12548	10404	5562	34754	10783	3539	9998	7763	1923
NKAIN1	1	5	1	4	18	21	10	5	31	4	0	4	0	263	5	4	5	18	1	2	0	2	0	2	0	5	19	1	1	15	3	1	5	3	6	1	15	8	50	10	12	7	1	3	1	4	5	1	0
COL16A1	478	463	432	2190	1845	1305	2868	1437	1986	756	734	381	2297	1085	306	4447	1992	142	347	380	813	2505	515	1067	862	884	1639	676	2393	775	2513	377	528	1886	249	121	2732	415	1198	1022	2182	2099	805	1048	375	1294	5969	233	138
TXLNA	1340	3640	2973	4658	6986	2620	3773	2927	5795	1277	1548	1976	5101	5142	1558	2750	1819	716	1082	669	1195	4097	2029	913	1906	2496	2920	1755	2472	1047	2376	3221	1902	4973	1748	1404	3034	3098	2846	1485	6973	4125	2555	4332	1913	1587	1368	1890	387
APOB	5	6	3	0	2	18	2	0	22	158	1	18	0	1	4	2	4	271	1	81	2	4	35	59	9	0	0	3	141	3	6	0	2	1	13	7	167	0	0	4	2	3	2	0	5	5	1	119	0
NCOA1	545	1277	1660	1155	3212	2456	2146	2067	3012	754	574	839	2120	2315	682	1915	1047	256	415	348	261	1524	2936	1572	710	840	579	828	761	786	2064	987	995	2329	1687	443	2259	652	819	580	2636	1927	842	1464	1445	1295	365	195	71
AGBL5	551	1086	749	1954	3082	2103	1084	1597	2012	421	975	786	1512	2587	323	1642	789	495	449	465	548	1473	429	165	930	625	553	666	830	923	1386	1109	917	1266	195	728	1688	559	714	1023	1612	1032	979	1729	866	544	810	842	201
EFR3B	22	94	12	153	101	644	126	52	181	254	32	18	38	66	28	52	59	13	14	36	3	54	57	87	7	28	46	55	90	47	66	71	204	60	47	26	89	52	209	40	145	90	27	222	37	51	49	15	5
KIF3C	205	246	64	679	547	1292	718	682	957	313	90	113	143	566	157	692	398	92	60	192	87	465	340	106	344	113	224	173	156	362	601	330	266	597	49	40	396	115	274	525	478	923	134	216	217	356	104	45	54
RAB10	3084	4559	9092	17600	15846	11006	7324	9762	10881	3230	7934	3718	9324	7961	2863	9993	8221	716	3213	969	1430	7035	13173	4719	5435	4482	1900	4640	4231	2981	6343	3496	5110	13991	7676	5822	8578	6260	2033	4578	7110	8050	4130	11631	9494	5082	2520	5522	432
GCKR	0	10	2	6	5	2	12	8	5	5	2	3	6	0	20	3	5	3	8	0	9	11	0	18	3	6	9	0	34	1	4	1	1	7	7	0	2	2	0	7	4	5	0	6	1	0	4	0	6
HADHA	4257	7150	8500	17192	16143	13256	8640	12145	19896	4818	5886	5185	12752	11471	2656	19174	9679	1227	2946	1752	3124	10098	2249	1036	6191	4155	6531	5471	6718	5518	6026	5170	6178	13102	2565	6273	8327	6870	5259	5216	15334	9540	4555	13625	12806	4410	4791	4817	1314
MAPRE3	240	512	476	1682	455	1349	994	1136	543	247	664	140	324	305	189	1221	394	49	51	526	153	355	167	231	617	260	457	651	166	225	345	103	157	1608	53	264	270	132	157	800	394	599	79	508	596	262	64	399	205
CAD	1022	3028	2058	9655	13604	8701	4536	3958	11456	2233	1441	1639	3608	4483	1370	6345	2077	992	508	1610	1026	5113	1404	618	1865	1430	4718	2834	2849	1912	2544	5238	3276	6613	502	957	3747	2163	1914	2101	7053	4962	2230	2804	2622	1680	1401	1833	908
CD59	3723	5902	14278	11875	5935	7710	10374	15508	12095	2854	4468	3631	7186	11199	1703	10184	10471	1064	4139	1613	3335	6951	3397	3145	6015	7881	2617	4425	5258	8113	5818	4119	2762	11423	2300	5792	6753	4718	3274	6159	8216	10515	3157	12966	5651	3254	3209	4218	1144
CD82	518	1372	3742	2181	9861	1775	2919	3117	2691	1326	1159	2843	6100	2793	655	1865	3218	844	1008	971	1693	7584	142	532	2137	1695	1172	1463	4254	890	1114	2405	913	3508	393	602	4949	1063	2682	1318	2012	2083	2938	2073	1151	1792	1011	317	1187
BCORL1	317	523	246	1103	605	1892	1391	1052	1687	499	221	281	520	3788	234	967	704	119	131	502	236	693	920	197	406	167	336	438	432	398	691	1269	473	1928	163	97	1221	271	3159	492	1696	805	346	757	465	673	172	207	65
ATRX	1062	1286	1877	4038	3486	4528	2661	4246	4227	1245	798	535	1573	2298	1142	1744	2904	68	473	162	121	1788	23443	5471	1023	975	745	1297	1186	497	4916	1089	1057	5542	5266	475	3083	1036	1183	833	2535	2588	798	2460	2235	3563	327	563	54
FCN1	35	32	2	28	163	97	179	35	430	82	56	33	9	28	12	94	26	43	126	72	9	113	28	66	40	164	45	33	101	117	138	93	35	126	66	31	94	29	7	85	326	246	136	42	18	266	3	16	9
MYNN	201	441	517	1167	834	838	495	875	910	233	534	369	604	704	236	488	867	28	321	61	157	649	1101	797	274	519	152	335	263	190	739	300	316	717	558	708	603	570	181	348	992	537	290	963	405	393	260	1136	28
MECOM	1491	2329	4222	7118	2806	4595	3568	4323	3952	1234	1396	1409	2437	1553	1110	2091	2698	175	858	282	535	4764	6101	1962	1702	641	1155	1659	1812	880	2468	957	1281	4902	3450	1761	2227	2352	1620	1559	5521	3094	734	3231	3505	1793	1593	1786	167
SCAMP1	983	756	3304	2243	2377	3180	1814	2497	2721	543	1294	871	1256	2912	878	1154	3567	62	1016	98	283	2538	3638	1982	879	1467	332	810	548	602	2100	878	812	3011	2200	860	1914	1890	449	811	2581	2369	646	2883	1289	1541	810	2008	58
PREP	2522	3106	7491	13938	4510	7770	5182	7697	4028	2837	2478	4013	6311	5293	1536	7100	2017	1133	1487	1000	2581	3887	2538	1395	4831	2480	3652	4245	2235	2466	2974	3181	2463	9043	905	2224	2702	7341	1667	2849	10442	5239	2442	7690	6235	1191	2745	4522	825
HACE1	139	228	324	532	735	495	306	400	395	147	94	102	377	698	164	272	183	34	68	22	54	374	1047	858	95	223	79	69	70	37	408	209	42	460	650	128	148	211	199	71	595	291	134	356	261	204	81	174	7
SEH1L	519	963	1920	1766	3389	2872	1083	2224	3745	516	881	1136	3312	2570	1104	2718	2625	320	1294	301	750	3295	2137	1210	1464	1585	730	783	1458	1053	1089	1319	1439	3116	2585	1051	1232	2440	851	834	3680	1167	1117	2297	2052	858	1255	1401	133
WDR47	196	226	329	494	592	592	428	453	965	137	267	192	386	919	205	266	445	43	57	51	95	341	483	380	130	248	126	147	208	134	433	212	149	658	337	120	297	263	145	144	749	633	169	565	287	312	103	164	16
WDFY1	869	2074	2358	6982	4872	6685	3428	4073	5617	1606	1554	1484	3144	3224	1376	1977	2629	399	1423	504	334	2795	6546	3519	1570	1367	580	2251	1853	1087	3647	2929	2245	4856	8536	927	2027	1609	1401	1674	2432	2833	2089	2399	4437	2408	742	2070	156
OVGP1	89	201	119	468	106	232	261	502	377	136	195	98	218	67	68	260	223	37	21	72	65	271	155	116	109	105	186	165	81	45	196	17	238	185	29	223	130	107	153	72	682	156	92	717	349	146	102	146	48
SLC25A24	1546	2192	5869	3107	3484	3865	3430	3695	6540	651	1455	1858	3743	3096	1928	1429	5788	67	476	165	423	2714	5019	1300	540	1997	493	1141	1405	780	2802	1598	1155	6447	2714	1034	1477	2678	682	802	4371	3141	1223	5638	2389	1693	840	1931	84
MAP3K4	397	798	786	2485	2402	1452	1186	1449	1465	786	537	507	1237	1271	265	1034	1022	196	230	199	306	957	1075	1024	535	643	595	798	568	569	1454	956	955	1548	735	542	1057	822	709	547	2400	1097	543	1290	1417	669	324	387	107
PILRA	36	81	51	303	571	114	391	181	320	148	51	200	110	226	31	164	241	37	165	26	30	258	38	192	78	214	42	100	224	162	197	289	107	293	107	33	72	129	201	128	583	392	283	50	47	200	16	35	51
IGSF9	474	1445	1183	2007	1590	1108	820	1050	890	778	312	646	1092	300	349	440	644	145	125	1054	209	361	238	76	923	168	703	907	496	519	195	77	317	692	39	114	774	622	148	518	1443	654	132	878	87	303	167	255	216
ABCB1	627	1204	2914	1024	253	3046	1821	2203	9167	2730	267	78	57	159	66	2299	2550	44	40	86	101	172	649	492	424	64	1705	3014	1095	2514	852	87	3309	2222	567	115	4910	296	109	210	1102	760	43	1292	1389	1979	27	1436	202
ZNF213	437	547	674	1368	1343	1452	1208	1271	1373	592	496	750	1539	1160	250	503	662	356	296	781	434	860	233	93	679	446	801	704	753	518	353	780	259	1135	67	401	1348	389	966	613	1308	949	667	1100	195	306	407	465	271
AKR1B1	237	644	309	769	877	575	1592	1523	2688	1469	351	502	364	3554	136	1641	1177	864	468	577	1389	714	90	465	637	597	202	209	456	716	1016	572	329	1259	183	497	740	893	1269	712	1503	891	504	415	198	574	132	197	89
CPNE3	3359	4529	5231	9503	7545	13742	6985	16092	16152	1223	2898	2004	3263	9687	2103	2909	7628	513	2277	844	1002	6985	9099	4298	2347	2684	1610	2486	2627	6116	5424	2368	2399	8904	5046	3421	3151	3338	1336	4658	5314	7268	2027	6378	3120	5491	2575	8508	169
RRN3	940	1251	1967	2908	3978	3698	2228	3568	3715	816	833	671	2293	3015	764	2711	1975	145	525	191	298	1975	3421	875	729	1006	540	1262	901	758	1168	1222	1136	2865	1733	752	2376	1668	725	967	3644	2306	688	2264	1750	1199	725	1206	149
CTTN	3620	7864	5176	24792	13165	18019	12748	12362	25855	8122	4730	8124	26258	15336	4768	10339	5736	2252	2972	4346	2727	11306	3084	2493	9095	5639	5905	7112	8787	7990	4530	10572	5135	17318	2349	3420	11178	7231	10418	5733	17168	8830	7363	10858	6599	3534	4919	5575	1953
WNT11	115	1180	24	154	161	636	1780	2652	536	300	993	519	11	2540	48	1786	612	134	18	765	59	15	25	24	162	37	139	524	26	1209	205	327	4308	302	35	315	697	30	1491	6729	77	313	140	642	141	1400	765	147	27
MTIF2	797	1237	1729	4027	3865	4105	2062	2602	4487	885	1241	837	2706	3188	812	3271	1780	244	613	163	445	2344	1591	390	1090	1100	645	1032	769	910	1338	1001	1244	3062	1869	1077	1899	1400	736	667	3107	1762	720	2951	3618	1243	570	1754	75
DDHD2	353	922	663	939	2234	2396	3377	1468	5759	451	754	418	1341	2355	768	679	1547	67	351	158	236	1638	2459	881	259	769	404	576	654	423	895	917	619	1898	1297	494	1138	689	518	669	2480	794	308	1131	772	886	498	1007	41
TTC39A	1202	2560	3988	2001	2524	1407	1989	1222	2603	956	1529	1126	4425	579	649	1923	825	107	771	770	858	1069	642	303	1668	1487	1413	1173	855	3302	1184	412	1678	2922	441	1479	1382	1388	1138	1652	2336	1661	2458	4176	3692	402	1696	1340	343
EPS15	860	1619	2279	3369	2660	2210	2410	2471	3706	736	1492	1026	2973	1709	848	2034	2405	174	1015	180	290	2479	4386	2592	1189	1553	479	939	771	1665	3125	851	1394	3301	3932	1884	1882	1753	556	1225	3254	2268	1035	5009	2083	1574	637	1232	103
ORC1	193	598	144	927	1590	585	249	405	797	193	358	386	1095	1238	329	564	674	202	282	186	413	693	112	99	340	508	570	225	247	976	277	684	535	979	207	425	196	819	362	213	1309	539	461	1025	335	149	415	596	90
MGST2	1067	2272	2524	3285	2040	1848	1505	3333	1883	1112	2060	1815	5312	4263	847	2483	2910	130	1402	160	1001	4521	874	391	1224	1988	1301	1370	1966	695	1425	789	1209	3646	613	3113	1953	2183	1062	1323	2759	2124	1284	6953	2711	1186	1639	1135	98
CHERP	736	1625	1622	4690	3890	5215	3224	2853	4890	1345	1014	1067	3183	3944	651	2603	2137	780	511	893	606	2538	537	385	1081	916	2241	1595	1145	818	853	2237	993	3581	417	579	3796	1059	1224	993	4834	2579	1228	2501	440	1343	820	1164	352
ATG16L1	610	1318	1352	3604	2602	2742	1938	2522	3272	1048	1157	1002	2194	1557	432	1974	1839	266	591	583	664	2543	1868	1375	1027	1029	766	1557	1262	1021	1789	1167	961	3195	1342	913	1278	1139	1096	868	2610	1122	972	3478	1853	849	896	1477	258
USP40	628	1230	1534	5192	1089	2214	1641	2953	4197	752	904	831	2439	2434	376	1637	814	326	425	540	457	1356	2064	1203	1048	865	962	998	1558	498	1846	1148	1355	2642	953	473	1449	679	1076	982	2880	1280	623	1893	1340	753	480	579	206
POMGNT1	890	3352	1304	2779	4202	2308	2007	2796	4012	1022	2691	1328	4097	5664	836	1909	1751	736	1346	762	2312	2059	777	600	1691	1933	1748	975	1784	2427	1582	2114	1907	3152	514	2559	2226	1472	1394	1870	5043	2436	1812	6786	1563	1057	1461	1290	628
RAD54L	118	370	102	1233	1505	540	239	364	957	284	255	282	1158	793	286	562	445	106	168	121	281	659	215	114	285	308	337	173	248	478	218	524	315	894	199	278	453	550	144	215	1266	620	320	1048	290	157	182	272	29
MAST2	1333	2209	3632	5511	6269	3305	4216	2664	6731	1367	1210	1695	4119	4701	1766	3891	1999	1159	554	1137	1500	3739	1167	540	1568	1740	3200	1448	3745	2912	1604	1817	1473	5381	515	753	2875	1178	5087	1178	8191	3375	1332	4865	2219	1715	556	1485	289
DNAJA1	2852	5133	8610	13048	19790	7479	7539	11091	12281	1984	3007	4066	9332	15639	2568	6549	8384	1254	4004	1374	4151	7141	3790	1839	3440	4645	2206	4252	6096	3913	3953	6226	5673	13102	3365	4157	8255	7156	6809	2747	8815	9836	4699	8814	5972	3693	2996	5957	718
B4GALT1	2819	5896	7408	6656	8577	5072	6359	6840	6031	1628	2152	3313	7851	2895	1386	6060	6013	905	2761	1843	2557	7618	5099	3651	3781	5105	2570	3760	5305	2627	2823	2003	6102	6994	3554	1811	5896	3994	3064	3403	5174	6353	3346	6373	3383	3128	1488	3407	581
CHMP5	1162	1875	5071	7232	4169	3200	2929	4443	2918	711	1357	1663	4234	4936	870	3545	3628	198	1470	366	2405	4337	1331	824	1376	2228	611	1313	2176	2340	1590	1184	1808	3326	892	3348	2933	2001	2232	1574	4383	2697	1487	4569	2446	1496	1750	3244	123
NFX1	653	1455	2587	5934	2596	1815	2133	2275	2395	748	984	829	2348	2584	771	1954	1483	367	645	461	713	2264	2050	1029	941	996	971	1456	1733	816	1355	979	1768	3477	925	616	2524	1261	1617	996	3887	1971	740	1703	1562	1346	666	907	153
AQP6	4	25	5	142	162	10	8	45	13	6	6	2	9	8	10	15	8	3	0	14	1	3	25	6	2	14	44	7	7	8	2	1	3	20	4	7	24	6	1	3	74	4	5	67	19	3	8	5	1
DIMT1	559	862	984	1774	2882	2280	906	1868	1846	737	1099	516	1229	2011	690	1383	2078	73	577	85	364	1418	1926	925	879	910	451	670	516	245	819	723	816	1815	1666	1764	1477	1119	334	477	1675	1221	490	2943	1202	939	775	1893	72
IPO11	464	538	908	1186	2053	1887	862	984	1691	494	833	510	540	1455	499	983	1613	95	579	130	297	1270	1531	895	647	811	277	462	376	259	991	371	749	1685	1179	652	904	1055	314	512	1332	1209	555	1340	990	675	515	1417	63
FOLH1	50	36	15	191	72	29	101	154	45	14	24	39	9	28	21	177	115	3	25	2	7	47	13	64	20	20	25	13	30	23	150	9	42	69	10	53	57	51	20	44	165	124	13	86	19	85	4	27	3
EIF2AK1	3191	7130	11829	15559	5007	14261	9242	17361	19829	4030	4578	3303	8218	9394	4687	9819	11233	902	2540	2337	3666	7634	7668	1753	3419	4128	6318	7350	4754	5806	5610	5443	5092	15641	3536	4027	12915	5916	2961	4860	14351	7425	3399	15181	3421	4126	3756	3222	907
NME8	0	1	0	0	9	3	8	7	7	2	5	1	2	3	1	4	7	2	0	0	0	7	20	31	0	3	1	1	7	0	3	4	2	6	15	0	4	0	4	3	23	5	4	3	2	3	0	0	0
EPDR1	473	906	173	825	2839	3615	1922	2536	3572	847	956	75	37	1219	59	1605	2698	76	136	626	171	606	2622	295	600	145	807	1218	179	1306	1123	121	1224	252	367	594	1868	172	94	1814	177	974	108	1256	1508	864	183	1430	95
SNX10	219	449	234	140	1515	732	534	277	683	380	183	244	649	1111	427	255	789	62	568	43	68	500	507	1475	154	996	123	165	128	54	900	773	355	370	3056	292	876	521	221	146	652	637	463	318	309	527	157	583	5
SEPHS1	902	1627	1535	5522	3797	2548	1919	3510	3040	1550	1040	876	2576	2347	893	2025	3008	536	766	816	1092	2153	1762	574	1858	1372	1634	1237	1127	1414	2078	1888	1467	3257	872	1503	4435	1533	679	1169	2963	2590	1295	4562	1835	1146	1358	799	483
MRPL28	731	1284	943	3308	3827	3361	1660	3032	2022	1043	843	1473	6073	2161	505	2450	1609	975	869	875	2025	3155	102	30	1668	1456	2350	986	1773	1783	903	2362	1095	2336	39	755	1880	1133	2153	1421	3018	2039	1337	3158	830	629	1803	773	638
HBQ1	0	2	0	57	62	1	2	1	12	1	1	1	0	6	0	6	0	1	0	1	1	0	0	1	0	1	0	4	0	9	1	7	4	0	0	1	1	0	7	15	198	0	2	2	0	0	0	0	8
ITPKC	428	1389	845	2305	1924	2902	1860	2551	1834	1221	719	771	2573	1187	314	2046	1852	275	278	791	695	1867	269	310	955	599	1264	1096	1877	1113	1528	1019	778	1730	163	655	2102	542	1054	930	1941	1258	850	2389	740	818	907	794	350
CEACAM6	47676	21117	94237	13222	33075	177151	150198	87656	83564	16375	57774	25533	36219	1946	8708	126422	102480	2035	6517	11999	6385	87463	36356	50420	48146	12675	15983	62080	24681	52303	63617	426	19158	87275	8355	11453	8075	11671	6004	18899	8834	59676	27352	62314	104914	33055	10516	92515	4074
FAT2	9	13	4	41	28	5	28	9	30	7	6	0	23	27	10	6	8	2	6	0	0	12	59	47	15	4	11	2	10	6	52	16	16	19	41	6	38	2	12	3	32	15	7	4	8	7	1	8	3
RBM22	811	1616	1594	3067	2820	2943	1978	2380	3469	1219	1736	1118	2260	2569	697	1437	2599	234	889	246	403	2786	1251	501	1253	1318	736	1138	904	819	1520	1441	1084	2655	1059	1498	2362	1467	994	814	3000	2082	1028	3033	1680	1193	835	1771	193
TMED2	7074	11393	12680	24963	21170	17533	12316	19708	21065	5743	7308	7410	17129	24207	7233	10401	18849	544	13891	711	2933	22385	19763	7889	7390	14266	4787	6334	6785	6585	7066	10849	9416	28301	24050	11847	9097	17301	5930	7016	20596	12455	6750	24016	12787	8010	6757	21622	257
ERO1LB	36	120	79	106	312	223	237	169	257	216	81	56	87	1247	460	123	203	12	177	20	6	138	435	1005	50	80	93	43	140	21	541	165	55	264	586	142	166	211	137	65	300	188	197	287	46	145	50	33	9
ZFAND6	1011	1978	2274	2653	2728	2248	1909	3104	2196	1136	1355	1157	3334	1915	1002	2193	3193	162	1113	165	459	2172	4513	2102	853	1409	518	1001	1323	702	1895	1089	1380	2554	3544	2297	2223	1865	674	1316	2355	2245	1173	4431	2166	1602	1089	1254	80
HSD17B2	794	451	3116	314	18	590	1014	83	236	209	298	1026	3397	13	110	88	481	121	124	133	267	2324	116	31	89	877	87	267	2524	197	74	523	315	1832	16	182	247	103	2055	323	580	304	311	661	466	168	38	71	112
TXLNG	642	1278	1015	4567	1525	3401	1655	2963	2820	634	653	317	1932	2842	594	1749	1342	138	541	241	422	1265	5191	924	860	888	685	1089	948	576	972	1237	939	4005	1375	558	1526	766	649	541	3313	1525	724	2930	1620	1302	314	782	71
PPEF1	4	3	2	36	16	11	40	43	23	7	12	4	5	15	5	104	59	2	10	1	3	6	16	23	6	15	7	4	2	8	54	17	11	8	7	26	15	17	16	22	40	14	13	36	4	5	1	3	0
LAT2	91	204	109	317	925	162	470	284	506	217	266	237	297	440	108	388	346	98	269	172	41	302	160	359	135	372	138	101	224	145	252	214	119	456	253	103	295	158	236	145	680	643	249	274	178	250	36	76	54
HUWE1	4473	7054	8614	26092	20997	27321	15244	12446	25668	5354	3708	3823	9760	20556	4134	11081	6832	2906	763	6166	1975	10885	25332	5901	8300	3322	9541	7092	9902	4519	16387	8796	4633	31920	4794	1957	8571	3034	10890	4333	19852	12450	5190	10141	13515	11283	2240	2309	960
ZW10	381	908	892	1749	1746	2300	1213	1452	2129	503	582	439	1130	1195	427	1045	1110	88	361	106	251	1603	512	333	581	588	348	481	546	540	715	535	680	1478	391	427	684	820	367	474	1512	1124	437	1324	806	588	478	828	55
ALG9	134	300	346	601	427	521	309	487	553	200	217	100	370	456	124	296	193	26	102	49	77	451	773	331	217	237	123	156	148	93	290	174	286	493	253	184	228	190	133	174	463	284	155	370	211	366	82	183	7
MYBPC2	1	7	1	2	19	2	4	10	46	8	1	13	9	44	1	4	3	4	24	9	0	25	1	4	1	2	17	5	1	4	6	4	8	3	0	2	83	0	5	2	1	9	7	7	2	1	4	0	0
NOX4	38	23	12	186	269	105	245	154	198	31	27	23	25	25	13	345	280	4	38	8	10	165	84	491	51	48	16	36	87	77	490	92	41	115	183	27	73	51	53	120	166	204	93	57	20	120	10	13	3
ACOX3	362	579	561	844	1053	1081	943	1300	1384	305	341	505	1079	816	151	661	855	157	217	277	297	1284	225	213	474	362	544	446	598	360	643	474	474	1400	146	213	965	255	339	290	1026	626	466	1437	567	413	531	614	142
MTMR2	645	1016	1082	2680	2417	2655	1455	2161	2634	747	751	536	1296	1219	580	1498	1729	121	510	172	303	1461	1798	1712	926	977	341	518	662	778	1278	908	1068	2304	1421	949	1584	1190	395	1095	1359	1580	645	1622	1516	1014	543	1063	60
PPP1R15A	767	2361	1178	6436	3571	3840	3540	5544	3442	2431	956	1039	4001	2136	1001	4344	5251	373	437	410	688	2720	644	470	2299	1470	1796	1769	3379	2149	1552	1227	1156	3063	421	1156	2394	1667	2690	1106	5475	4428	2055	5430	1869	1968	1466	1139	926
HSD17B14	29	94	35	169	152	106	159	117	110	116	26	58	95	154	28	106	181	22	68	27	20	113	5	34	59	66	71	43	124	64	57	146	30	81	44	13	191	41	68	75	260	149	101	54	12	75	14	12	57
TRIP6	382	1408	1409	7026	5185	5373	1756	5489	2370	4902	1861	1070	4749	231	1250	2699	1362	203	421	1556	770	751	706	151	3365	2536	7970	5269	2234	2690	823	2456	1573	2312	136	1654	4275	167	222	2380	7247	2493	1471	4544	1457	317	2427	560	651
ACHE	171	317	1921	1044	62	1149	686	1322	754	252	56	268	391	2324	116	441	207	63	113	443	310	91	34	35	147	22	254	502	798	280	147	87	56	277	11	19	345	61	4064	372	262	281	324	367	29	87	55	80	143
FTL	31271	126110	29596	149156	110707	95676	124948	143417	203036	49086	90396	63616	118455	64011	18406	133660	119654	6683	56869	7934	15327	77733	21842	11396	44374	42023	65468	58613	101340	51467	64208	67129	52107	59455	22842	159376	67924	33132	44447	101891	129463	93496	52434	200877	63474	54998	87174	111910	9447
SRRT	1496	3282	2751	14652	8988	7661	4622	6216	8204	3958	1944	2765	9693	8350	1812	5039	3985	1420	1107	1691	1865	6535	880	385	2964	2616	5650	3219	3126	2949	1930	3692	2527	9237	630	1702	6414	3037	3087	1621	9025	4461	2965	6074	2634	2130	2254	2265	1147
BAX	996	2721	2633	5103	3459	3204	3355	3893	3970	1281	1551	2281	8692	3317	1074	2669	3534	348	644	776	2121	1347	517	166	1364	1887	5811	3734	2247	1669	886	2604	1486	4858	320	1290	2597	1548	1270	1723	4012	2226	2828	5144	2173	1120	858	1835	1481
NLK	554	743	797	971	1137	1202	1042	1646	1355	437	321	251	752	850	393	884	795	115	189	146	146	651	1706	690	348	459	550	424	285	258	830	245	441	1239	1153	454	1115	611	352	419	884	944	424	1133	715	675	1104	353	120
PIGS	1362	1746	2486	2948	3965	3065	2744	4449	3255	964	607	1485	3446	3436	603	1873	1387	879	746	900	1039	3070	626	231	1437	1618	3158	841	1111	1697	1020	1615	991	3177	360	1103	1989	1664	1706	1401	3573	2181	1494	2689	1443	920	2293	1214	452
ADAMTS2	497	698	154	1481	3502	1668	5396	1220	1796	770	654	1612	618	1256	331	2918	6014	615	460	637	431	4543	337	2495	1327	1599	297	559	2263	1190	2423	1977	486	3773	698	308	1645	959	1540	1141	1175	5033	1832	781	279	1216	117	324	306
TMPRSS11E	7	1	0	4	19	0	1	1	5	0	0	0	1	0	0	2	0	0	2	0	0	0	4	20	0	2	3	1	0	4	2	1	39	4	4	1	0	1	0	8	0	0	0	1	4	2	0	0	0
ATXN7L3	1681	2852	1885	4351	4594	3728	3768	3775	4271	1969	1486	2083	4678	3145	1057	3663	1788	778	1056	1317	1174	2719	908	414	1463	1526	1748	1638	1619	1352	1628	2167	1551	4023	518	1116	3677	1546	2057	1950	4188	2899	1703	3756	1227	1605	1436	1388	408
PGS1	386	901	306	1587	1137	1348	1135	1204	1322	1001	562	538	1198	801	342	1277	707	337	184	522	324	758	519	1379	686	419	587	527	431	486	967	603	496	1364	483	579	1052	364	522	443	1496	819	626	1066	327	470	336	430	197
PSMC5	1642	2456	2957	7799	7664	6063	4248	5177	5717	2409	2292	2091	8481	5470	1288	6503	3515	1166	1056	1690	3088	6444	514	231	2167	2068	11785	2414	2110	2684	1836	2387	1806	4868	512	1598	4719	3247	2095	1702	7021	3869	2321	4552	3769	1778	2788	2797	1224
UIMC1	299	587	629	1130	1596	1063	906	1061	1651	565	533	386	1298	1159	440	846	1337	96	280	109	320	1010	861	439	513	409	406	458	363	346	913	427	324	1269	576	530	1235	604	481	251	1740	935	520	1176	739	500	328	524	39
CETP	12	20	16	69	84	22	46	43	30	22	11	25	39	38	7	34	35	7	11	6	20	16	8	47	15	25	16	12	31	44	64	17	15	62	11	18	32	67	39	11	66	36	20	44	14	38	17	14	13
MMP2	4760	2444	2412	4502	7780	9112	25587	14231	11762	3337	4069	6033	1214	837	948	18355	35634	1424	3279	2742	1448	17173	1736	8952	7906	10459	3041	4026	16538	9712	9743	3213	3761	17000	1969	1169	9702	4084	4815	9306	4488	28448	8990	5361	2267	12613	1032	1167	1418
MT3	22	193	3	3	0	26	2	45	12	24	29	0	1	348	6	3	1	5	7	27	33	4	0	0	7	2	49	111	5	36	4	11	7	1	4	382	70	34	4	3	67	98	2	145	7	11	113	120	8
LPCAT2	938	904	1419	2763	1814	3724	3787	4572	3691	404	561	611	1139	1194	786	1387	1988	79	1411	183	489	1304	3853	1899	1110	1030	287	754	849	613	1411	522	908	2111	1418	618	5537	1634	103	2435	1285	1020	352	1532	1032	1404	686	2373	55
GNAO1	71	56	56	59	185	542	241	50	545	45	17	22	30	15	12	31	40	27	58	47	4	473	149	65	34	74	32	46	244	40	25	33	87	294	52	10	1215	25	18	140	34	881	49	61	21	150	5	7	39
OGFOD1	725	1368	1394	2407	2985	2663	1807	2314	2947	743	999	729	1828	2268	550	1757	1927	212	738	260	535	1911	1560	628	766	1023	696	955	722	733	885	1147	728	2216	790	916	1980	1437	686	796	2409	2066	807	2393	1089	851	723	1057	151
SH3BP2	984	1968	1734	4839	3570	1977	3125	3314	3688	1087	877	2136	8351	2755	1122	1739	1482	769	858	554	607	2823	2456	1678	845	2380	1772	1414	2286	670	2069	1070	1297	4780	2081	1090	3420	1462	1948	689	5342	2552	2434	3249	1453	1057	610	1204	356
NOP14	1283	2151	2177	5481	4413	3841	5259	4606	6240	1450	1514	1455	4360	3768	766	3061	3245	432	798	409	986	5221	761	324	1351	1305	1860	1846	2309	1022	1758	1735	1318	6032	725	1664	3572	2226	1107	998	6429	3421	1435	4630	2465	1614	1098	1805	339
ADD1	2809	5313	6541	10980	10456	7784	11138	9719	11634	3317	2999	3977	8478	9943	1392	5327	6234	1360	2000	1457	2349	8519	3775	2614	2953	3238	4305	3862	5827	2716	5297	4675	3456	10351	2492	2347	11005	3397	5526	3071	12140	8844	4239	8011	3917	3962	3088	2789	961
L2HGDH	240	225	482	1182	1054	1606	437	836	1013	168	224	251	716	900	401	479	516	59	209	63	136	544	928	492	241	530	353	181	324	334	225	604	404	1034	1514	181	387	448	170	230	1181	701	265	721	607	266	270	281	37
TXNDC16	347	232	736	707	720	1028	601	945	894	152	257	193	446	1200	340	355	646	28	309	42	91	505	671	355	145	320	296	124	339	147	704	217	297	770	900	236	311	609	175	264	1155	618	201	873	322	403	229	233	22
C14orf166	1824	2129	4431	10213	6130	5841	4149	8417	5710	1566	1811	2505	6090	4445	1675	4376	6036	359	2781	335	1963	5112	2630	1654	2972	3737	4083	2483	3125	2832	2088	2559	2622	5896	4547	2534	3485	4933	2371	1897	7114	5154	2644	7797	6005	2281	3397	1901	449
NID2	173	435	354	1643	1438	674	1411	891	1005	371	244	331	210	620	160	788	1186	136	127	326	155	594	155	564	352	306	296	224	416	550	1332	303	243	1692	252	144	943	596	218	442	1121	1997	390	372	264	718	134	91	123
GMCL1	439	975	1739	2856	2351	2214	1121	1950	2188	461	700	481	1462	2008	676	1385	1376	95	387	206	360	1135	2122	1250	495	948	230	574	674	721	1281	727	1115	1892	1507	672	1011	1077	467	458	2411	1133	404	2157	1086	1015	533	1235	89
SF3B2	2911	5630	3595	20011	15541	18372	10673	14150	17516	5377	3464	4699	13924	15534	2359	12355	7433	1178	2205	1798	3434	12811	1634	1030	4873	4153	5079	4765	4077	5944	4522	6154	3776	11944	1440	3014	11054	5099	5908	4912	15811	9066	4945	9958	7100	4365	3634	4678	1112
KLHL42	357	674	676	3489	1499	1559	1068	1623	1815	787	623	304	880	1646	577	1143	1106	303	381	271	353	1404	2946	1399	721	655	571	656	793	279	1163	688	1063	2684	1697	641	1765	674	624	597	2056	1030	504	1369	1448	955	352	521	89
GNAS	13897	41470	10503	49522	40540	89006	32213	32493	114166	38726	22105	15548	25781	41835	9878	38900	40089	6914	8113	14285	15341	31285	9428	6768	14056	15265	24190	29277	55943	24227	24543	19152	27938	46800	3533	23453	57070	16371	16890	27521	41521	32958	15973	20042	10853	17577	40340	19573	3472
DNM1L	964	1921	1904	4865	5029	3715	2445	3605	4440	1362	1496	926	3017	5127	1149	2029	2866	292	1401	285	745	3760	4109	3167	1555	1437	1109	1510	1097	734	2244	2333	1936	5127	4585	1655	2414	1682	1465	886	4010	2007	1482	3848	3362	1672	1061	1888	131
PTHLH	13	11	14	14	98	57	109	55	167	20	22	29	12	41	10	88	224	3	14	13	3	50	23	23	27	30	14	14	51	45	54	13	15	53	15	1	95	20	43	28	41	156	49	52	5	43	16	15	9
PHACTR3	14	63	3	4	44	203	274	396	184	97	17	0	4	2	8	112	133	3	4	23	6	101	88	106	45	1	53	152	71	25	47	0	91	27	22	4	85	3	1	158	14	110	8	347	210	67	9	21	15
ERGIC2	551	1122	2039	2421	2316	1921	1373	2270	2043	533	682	475	1212	1931	487	1387	2283	114	636	85	255	1821	3048	1522	644	963	447	788	595	416	1388	639	1198	2414	2419	1257	1580	1009	487	611	2166	1116	473	2998	2243	1098	516	1269	48
TFAP2C	12	326	195	33	181	394	194	210	785	29	15	6	164	212	163	139	56	26	13	49	59	206	114	279	18	31	5	115	37	484	62	0	10	90	119	70	134	89	47	168	352	316	16	254	11	54	179	80	5
AURKA	788	2205	544	3508	3977	6070	1105	1752	5875	1598	1165	788	2939	2353	783	1640	2215	194	547	384	735	1980	1058	272	1132	847	735	1053	2978	1083	1399	891	890	3700	743	2915	1720	1606	424	1042	1940	2099	722	3147	1936	871	1410	2446	167
CASS4	12	89	12	31	177	33	113	71	156	77	27	51	43	105	12	26	36	32	52	14	0	55	41	262	48	49	8	12	55	26	199	40	15	162	179	9	62	50	40	32	241	97	119	17	20	85	4	16	37
PIR	230	147	218	774	592	842	347	486	656	156	238	194	400	596	136	231	512	32	91	51	472	722	479	27	234	271	327	163	140	138	194	123	53	940	110	459	272	355	179	108	290	509	236	738	718	106	219	652	29
AAMDC	203	184	517	1001	439	565	556	840	572	176	142	157	419	493	113	761	458	72	84	121	440	402	103	90	283	171	522	307	229	259	211	218	174	521	51	156	645	158	189	173	734	428	146	473	512	240	322	170	170
RFX2	87	189	176	599	241	680	324	313	590	145	163	230	690	51	169	304	141	22	68	62	47	420	132	162	135	136	209	232	255	333	181	107	122	294	77	88	321	67	51	213	221	280	178	462	57	104	45	389	76
METTL2A	370	719	579	505	1105	1066	859	1654	1304	376	652	397	897	824	286	1678	727	74	413	104	313	813	621	158	343	517	702	383	328	309	822	445	448	945	354	957	615	624	256	522	1139	819	386	1534	547	279	453	739	138
SULT2B1	362	265	486	3334	1447	298	239	965	370	1035	1114	737	655	21	181	1352	1482	92	48	1122	749	1556	54	85	2242	543	1790	1079	617	788	401	21	631	1781	75	591	1099	238	57	1013	990	476	516	1618	526	403	413	381	129
ALG6	282	543	729	955	1479	1041	561	784	1000	154	606	347	898	700	351	548	742	20	363	18	136	836	678	332	464	395	222	198	298	193	519	306	327	1173	695	579	359	671	132	177	911	706	217	1728	772	325	226	757	9
CNOT3	641	1369	1312	3683	4014	1714	2019	2065	2919	1654	858	1179	2854	3503	571	2057	1496	843	454	1282	1184	2299	775	397	1063	868	2244	1231	2040	981	518	1698	850	2721	387	719	2489	1134	1481	867	3258	1849	1100	1796	640	859	1482	809	461
GP6	0	18	5	10	14	2	2	5	2	6	6	6	10	8	4	6	3	2	1	4	2	2	220	56	5	19	14	2	3	2	14	19	2	5	56	2	11	11	51	1	53	3	5	5	6	5	0	2	0
PTPN4	237	507	548	1145	1105	1201	548	861	915	353	440	207	527	450	335	627	563	55	181	57	74	481	3315	1672	253	391	167	320	257	186	1463	276	485	872	1521	363	734	415	221	356	1298	577	187	694	831	497	203	307	2
DDX18	1574	3430	3687	8941	11111	9451	4958	7739	7440	2317	2800	1853	3719	5181	1643	5191	4634	323	1524	490	744	5575	5032	2516	2334	2439	1191	2577	2283	1953	3170	2219	3727	6131	3683	3276	5251	4082	1085	2394	5013	5126	1906	6240	4835	3293	1518	3678	249
KHSRP	3386	7382	5835	17788	18029	21800	11369	11275	17419	4951	4685	5104	14541	14258	3073	10859	9068	2809	2587	2318	2555	12800	4017	1688	4820	3853	6802	5851	3463	4588	3473	9428	5260	13751	3051	2907	15517	6010	4128	4465	17305	8351	7119	11993	2734	6091	3814	4992	1232
GNA11	2389	4597	8405	8578	5887	9102	6267	5763	7477	1784	1549	4160	8376	6581	1392	4394	3739	1273	894	1949	2960	4612	824	430	2384	2533	3141	3621	3695	2891	1842	2757	2192	8125	371	1317	6373	2423	3529	2712	9859	4072	3270	6745	1132	2193	1795	3024	1313
ASAP3	260	360	927	951	207	653	742	227	1388	131	86	488	209	3363	142	711	339	117	149	141	181	446	141	193	195	259	406	203	270	416	323	843	212	411	142	84	490	364	433	416	926	479	271	265	126	196	350	217	44
EDEM2	790	1766	1065	2679	1903	5843	3266	1860	4082	1928	1437	1102	2002	1666	523	2083	2073	334	636	759	838	1743	261	305	1421	803	1310	1025	884	954	1748	630	566	2510	152	2847	2513	927	1220	1317	1746	1171	1175	4073	1289	1406	1852	921	612
DNMT3B	113	224	34	453	424	732	183	581	871	260	102	65	278	374	150	200	102	58	41	82	47	255	255	119	130	107	167	84	178	154	235	204	270	332	74	69	180	109	112	185	226	215	64	337	165	142	184	146	10
REM1	11	23	10	53	26	31	49	20	44	7	7	12	5	34	2	55	61	4	15	1	10	19	0	20	25	55	13	12	26	13	24	8	18	29	2	8	67	10	15	23	10	50	18	20	15	29	9	12	2
TPX2	1301	4354	1205	12183	8912	16699	3952	12255	12381	4255	3230	1360	6431	7410	1577	5693	5881	320	896	803	1165	6908	2004	741	2840	1927	2285	3108	2339	2308	4152	2438	3035	8886	1257	3546	5457	3016	927	3031	6237	4021	1829	8229	5009	2445	2332	3897	323
PDRG1	678	1609	437	1793	1878	3037	1436	4520	2557	1683	1312	646	1138	1235	289	1833	2079	277	435	684	573	1450	207	62	848	522	1061	718	778	711	835	754	584	1625	71	2107	1201	542	755	943	1555	740	521	3709	753	954	1198	1203	349
EPB41L1	1759	3611	2660	8270	3378	11698	4851	9612	7989	1276	1785	960	2754	1174	1243	5892	5255	204	131	1818	339	8125	2237	428	1597	1085	1542	3034	1417	1924	2096	998	1419	4876	603	886	9932	650	681	2814	3538	3207	562	6152	2448	4413	1116	1537	277
SLC15A1	58	161	16	18	17	126	209	471	1091	1195	30	247	21	0	4	568	9	7	0	82	4	0	3	35	24	1	1	217	807	56	96	0	272	0	8	183	155	3	2	134	4	227	2	606	93	83	6	13	0
DOCK9	682	1173	2118	4166	7345	3912	2148	3619	6151	1864	1847	1337	1800	5673	1103	1806	1677	515	414	823	583	2496	3214	4113	2806	884	617	1439	1064	1424	5455	2007	995	6043	2092	787	3298	814	1068	1824	3162	2799	1933	2669	1555	2248	429	592	119
ANKRD10	1697	1906	1797	8493	4082	2914	3972	8249	3999	5899	4745	2213	7986	1989	2434	4794	5724	595	1116	1033	1280	1978	5521	10682	5244	1941	1971	3286	3274	1333	9710	1343	1484	5180	4167	4254	7885	2006	2486	1219	6600	2351	2831	6487	4032	2094	1059	1896	625
TGDS	249	476	741	1203	1008	1023	567	1792	1072	743	1496	537	1167	934	401	1357	1619	42	452	63	243	798	722	883	873	580	145	509	935	411	1276	322	557	1466	538	2187	1074	723	219	598	1093	515	690	2079	674	528	282	681	21
DOCK3	9	13	1	44	58	31	21	35	35	8	17	46	73	111	2	12	12	5	10	3	4	20	56	21	13	90	9	13	16	12	49	43	50	27	51	10	42	50	68	8	113	29	12	12	11	15	0	8	0
C3orf18	43	61	25	92	174	204	123	246	276	51	37	44	159	197	41	138	117	24	16	45	51	124	19	28	36	67	46	39	39	42	126	74	23	107	25	52	160	53	165	105	340	170	115	82	19	54	16	18	50
COQ9	1312	1991	1978	3907	2928	3895	2779	2985	3881	1425	1614	2239	5773	5297	802	3558	2232	930	1068	1011	1898	3342	694	305	1598	1952	1877	1728	1787	2154	1155	2444	971	3260	568	2472	3339	1407	2027	1414	5618	2414	2036	4391	2391	674	2030	2390	891
TMEM40	0	12	0	55	21	5	4	9	1	1	1	0	2	4	6	11	0	3	0	16	0	1	1	13	2	0	25	2	6	24	5	1	30	0	5	3	5	14	2	11	6	8	0	76	18	1	7	1	0
KIF9	201	399	344	901	505	291	201	558	612	198	489	360	751	542	187	310	366	67	242	85	348	753	210	59	309	305	220	345	302	279	179	199	118	693	100	447	375	371	236	127	423	486	358	1039	318	110	484	320	78
ARHGAP28	31	130	148	29	33	61	104	84	79	45	53	24	3	3	25	136	155	3	6	1	0	53	82	239	16	31	7	12	47	35	109	5	33	70	124	64	144	31	4	43	70	99	18	76	54	83	7	18	0
CRLS1	1823	2414	1791	5774	2567	2232	2658	4251	3098	750	2309	1349	3148	2095	1033	3152	3233	215	1282	241	1070	4063	10294	1388	2756	2216	1887	1490	2024	1408	2436	1588	2206	4599	2461	1602	6693	2450	871	948	3689	1944	1254	5759	3584	674	1637	3618	516
DEFB127	0	0	0	0	0	0	0	0	0	0	0	0	0	0	0	0	0	0	0	0	0	0	0	0	0	0	0	0	0	0	0	0	0	0	0	0	0	0	0	0	0	0	0	0	0	0	0	0	0
PPP1R13B	553	751	1208	4316	1627	1915	1557	1954	2878	997	583	1103	2876	2796	815	888	1060	342	260	367	382	1347	660	583	1202	761	1740	710	2101	995	642	707	558	2555	460	415	1482	903	859	736	2191	1433	1048	1514	834	868	718	353	340
ATRN	1145	1498	1726	958	3760	2433	2302	2146	3670	592	613	234	591	3109	612	1650	1117	351	468	484	453	3177	6183	1177	1297	290	1322	599	1346	807	4017	863	893	3625	954	257	1064	1094	595	497	2591	1694	443	1776	2009	794	516	615	446
SMOX	407	563	611	826	1613	847	786	1999	485	439	343	580	1197	309	204	1281	1196	281	179	348	244	2108	501	139	1480	413	1506	315	1469	363	830	575	668	2354	81	280	4298	354	669	210	315	1157	297	2147	706	199	386	735	454
SIGLEC1	78	183	68	1678	1579	201	1031	155	919	101	78	346	211	1376	102	199	140	262	159	80	11	649	38	161	22	279	48	93	239	73	304	703	61	515	247	57	270	55	435	141	1863	869	450	52	72	390	9	56	47
FKBP1A	3702	3223	4716	9919	8880	5305	8214	9195	9036	1520	3799	2740	7865	9907	1938	6661	6428	739	2323	907	2180	9269	21286	3227	6145	3530	3653	2408	4211	5538	4482	3088	3856	9979	4397	2548	16595	3508	3684	2257	7162	7766	2849	11656	4768	3317	1769	5660	848
NSFL1C	1790	1435	1994	6654	5110	2360	4029	3451	3004	896	1108	1486	4675	3444	877	3248	2211	578	908	490	1327	5902	2552	634	3273	1439	2974	905	2507	2491	2274	1458	1739	4678	578	674	7353	1691	1684	983	3600	2888	1788	3539	2297	817	1436	2736	941
SLC4A11	12	119	154	252	3454	206	179	350	104	77	139	553	249	375	300	258	202	44	67	196	154	1531	5	202	578	71	964	248	113	411	238	358	64	155	24	74	74	194	357	114	1625	129	255	305	211	23	180	16	116
C20orf194	63	82	149	293	647	320	394	209	558	86	81	56	59	139	48	184	191	22	82	18	14	255	188	691	54	127	33	69	173	66	338	116	85	323	292	38	546	127	42	122	383	523	123	78	65	284	15	26	20
ZNF343	277	157	261	1268	493	437	604	568	702	181	202	137	538	658	148	543	260	95	74	115	77	640	1244	302	428	180	538	206	322	178	588	286	216	1023	254	56	691	148	200	119	1227	535	142	420	512	236	143	250	92
EBF4	65	99	41	300	520	182	227	133	229	77	52	191	51	680	75	168	152	45	70	56	32	348	46	84	59	96	718	81	177	108	152	648	89	227	44	26	343	86	1003	110	111	226	111	64	33	91	39	20	51
CPXM1	171	439	57	496	601	324	1315	859	376	331	255	406	128	151	104	1327	2016	141	171	411	206	715	33	91	168	346	250	115	643	692	284	211	209	496	51	187	763	291	241	442	305	1235	209	354	93	319	81	100	65
MAVS	3493	5141	4220	7336	4479	4059	7294	4463	7143	1970	3417	2090	5767	4153	3090	4208	2244	832	786	997	1016	4940	11202	2268	5489	1880	3961	2639	4643	2306	8439	2433	4439	12723	2199	1631	16783	1918	3047	1981	7795	5260	2031	4919	6465	1575	995	2523	1148
LZTS3	740	4040	137	2729	6123	1907	1547	2954	1479	1149	610	230	599	309	482	2975	483	102	65	489	464	1532	713	201	1133	79	1341	561	1106	1536	791	187	699	252	318	340	6231	279	271	929	3802	934	983	4263	871	243	688	718	608
F11	1	13	2	0	2	1	3	0	3	141	0	1	0	0	1	6	1	0	0	0	0	0	9	15	0	0	0	0	90	2	6	0	5	0	0	56	4	0	3	1	2	1	0	42	1	1	1	0	0
XRN2	2136	3345	3759	6156	5551	13049	7970	8241	8054	1042	2495	1913	3735	4810	1624	4315	5170	419	1820	416	1084	5920	6153	1927	3708	2187	1940	1206	2787	2248	7187	2224	3637	8661	2321	1596	7553	2975	1709	1316	4740	4365	2182	5259	4354	1878	1644	3733	629
KIZ	353	495	575	2067	672	1221	816	1398	645	281	364	410	1282	646	290	467	652	118	102	43	113	1048	1090	441	709	301	402	144	1093	99	856	260	461	1552	204	119	2645	123	3414	146	892	605	679	554	641	991	188	352	96
DYNLL1	2238	4487	6395	21564	9298	8629	6349	8338	9755	3012	3386	4699	12057	8822	1770	8084	8261	1004	3390	1518	3879	8197	3926	1663	4200	4813	5289	3918	5489	4064	3921	4596	3875	11450	3332	7576	8279	5566	3508	3858	8812	8420	3607	13315	6021	2303	4794	5774	1952
TESC	1311	773	370	233	5220	383	146	1784	2086	2192	3411	577	3484	391	506	527	1464	1429	50	984	3520	9935	187	58	1042	3253	5324	1408	4134	904	634	2488	959	2584	12	1514	1692	401	847	127	61	936	653	3062	2714	481	1707	2588	1251
SNX5	2669	3392	3076	11537	5250	3518	7526	4796	6943	1495	3026	2214	5884	4831	2306	6086	3927	554	2042	447	1503	8678	10299	4310	3539	3382	2574	1372	3311	2091	5570	2284	3704	9954	2992	3142	9510	4801	1121	1162	6856	4346	2353	7991	6233	1258	1756	4595	806
RPL6	7221	13637	12950	68839	33205	32212	18835	52632	35668	8595	10937	9201	28007	41349	7761	33026	38875	1444	11515	1428	6277	60327	7619	3866	9575	11843	13036	13372	14829	9260	11302	21862	22683	46051	6617	14052	20058	12758	15383	7158	37782	31129	8460	75084	27538	16281	7669	10736	864
SIRPG	33	59	68	16	228	40	61	25	104	22	4	137	292	202	20	60	58	39	83	29	5	206	7	7	33	43	36	26	24	41	24	170	28	135	54	21	83	19	138	16	204	67	73	33	38	118	18	10	19
MAPKAPK5	887	1761	1160	6687	1939	2825	1914	3403	3351	1430	1095	758	3135	2074	835	2078	2347	253	608	418	821	1909	5203	2017	566	791	1323	1726	1110	1573	1285	1446	2399	4451	2801	1412	2082	1482	1046	993	3180	1879	949	3490	2482	1013	948	1472	196
P2RX7	31	54	42	166	399	125	302	126	267	43	36	84	47	251	38	78	149	25	82	6	5	124	41	306	33	105	13	28	90	49	194	192	44	158	267	22	128	52	58	66	284	257	162	53	27	131	3	30	0
ESF1	528	473	767	2097	1737	1069	1085	819	1223	191	339	174	829	1524	338	1237	638	20	166	30	59	1504	2743	542	448	299	184	200	324	243	973	290	569	1830	970	100	2170	381	188	150	1262	1009	145	809	1105	463	119	730	14
RBBP9	671	751	864	1330	1959	940	1713	1095	1270	161	663	319	751	867	385	567	798	84	440	101	179	1424	2641	774	543	660	412	292	484	450	1195	337	540	1483	1170	436	1341	622	274	294	724	661	437	1360	1059	380	471	1622	116
ANAPC5	1921	3984	3514	15315	8154	6482	4804	7012	8144	3895	3510	3084	6888	5663	2450	4689	6423	1159	2511	1563	2617	5737	5894	4255	3933	4011	4714	3777	3514	5505	2890	4057	4359	10820	3918	5197	4665	4825	4307	2935	7691	3830	3230	7841	6463	2833	3217	7097	1202
SLC23A2	376	785	541	1152	2469	780	873	1170	1008	348	284	195	1215	779	651	317	313	167	193	164	159	968	1916	659	262	332	708	256	535	219	1106	561	363	933	692	94	923	299	442	320	1863	808	525	1014	447	393	472	134	72
SLC8B1	521	1472	1179	5358	1680	1493	2182	1409	2464	1227	586	972	2632	1213	540	1130	943	470	590	437	544	2701	262	348	597	910	1796	1177	927	1109	786	2045	875	2321	391	597	1209	938	2031	613	3586	1663	981	1697	844	652	749	749	493
TMEM230	2329	2948	4033	6058	4148	2704	3679	4975	4407	697	2295	1577	3385	3744	1066	3637	4387	226	1623	292	866	4268	7979	1991	2596	2148	1456	1214	2518	1831	3282	1118	3363	5024	2140	2427	9620	2322	1306	1752	3666	3667	1367	6662	3488	1320	1975	5133	546
DZANK1	100	113	80	112	148	42	217	74	306	62	87	23	88	62	63	35	64	12	18	20	10	73	460	147	81	42	94	58	51	21	249	31	53	64	57	37	251	32	49	15	103	103	47	107	51	40	36	27	16
KDM2B	464	989	587	2976	1964	2119	1211	1777	2640	1077	548	728	1405	1617	599	1013	1034	520	291	487	350	1753	824	537	799	698	1169	761	818	655	784	2087	998	2799	801	468	1601	672	1266	701	2965	1582	921	1282	698	997	534	935	230
CFAP61	0	4	2	9	10	4	6	3	11	2	4	1	3	3	1	3	16	2	6	0	5	16	21	46	1	4	9	1	7	0	3	3	2	5	9	3	4	2	6	2	13	6	4	6	5	4	5	3	0
LHX5	0	5	5	14	0	2	3	0	4	2	0	0	0	0	0	10	0	0	0	6	0	0	0	1	1	0	5	20	0	1	0	0	0	0	0	3	4	2	0	7	0	0	2	0	0	0	2	2	1
TASP1	330	399	378	1175	595	368	565	582	625	179	321	171	427	484	248	519	405	51	149	73	85	569	1572	395	505	236	308	133	305	353	871	317	395	945	385	174	1162	301	108	154	569	381	221	718	481	209	241	395	145
OAS1	2105	3177	3945	29104	6464	7274	7705	3070	2922	3936	2261	4778	6651	4101	1410	4836	6652	792	2305	1064	623	8116	745	693	1728	1368	4021	1913	1202	3096	1809	3022	7082	9409	718	1546	4686	1727	4698	2262	3318	6292	1732	2376	6109	4322	1533	17007	430
GCN1L1	1962	5585	5480	19689	14947	9038	6682	5948	14467	4718	2580	3281	8590	5883	2807	5017	4011	3630	1910	2413	1973	11434	1848	1356	3879	3248	6306	4978	6492	2932	5074	9796	5382	21566	1693	1834	5354	2376	4970	2734	12599	7669	4238	5727	5195	3481	2706	2990	857
RPLP0	24518	77881	60676	169073	70870	77696	59043	101673	98942	56388	48290	56567	100485	182523	23847	74810	141133	70818	54786	40371	98899	148126	5411	3398	70950	55561	116320	42642	55930	96213	38171	99450	87100	126489	5749	101252	61134	57084	69888	41909	101716	77791	52261	239607	74307	45410	151057	48058	34572
PXN	1812	3341	6387	15180	6573	5826	6301	6715	6664	3030	2402	4129	13871	5260	1596	3468	4676	1335	1692	1729	1084	8943	1825	1291	3359	3686	3008	5041	3379	2022	1831	4529	3090	14275	1750	1783	6594	2724	3219	2713	10082	6171	4015	5788	4007	2542	1304	2848	642
SIRT4	5	12	11	35	13	25	24	23	38	11	5	9	35	22	2	24	27	1	7	2	2	42	5	19	12	9	16	5	24	2	29	6	20	25	10	22	62	5	29	11	23	22	8	16	2	7	5	13	1
RPH3A	1	2	0	9	7	5	2	1	14	3	1	0	0	1	0	1	1	1	0	0	0	0	18	38	2	0	0	0	4	4	1	8	4	1	4	0	11	0	0	3	2	2	0	0	1	5	1	1	0
KIF16B	927	1433	2309	3317	1183	2044	3109	1371	2482	645	667	630	1661	636	580	2332	1161	214	278	274	310	1672	3343	1390	1115	640	783	783	860	655	3658	460	1204	3725	842	264	4895	805	408	449	2196	1518	343	1628	2085	631	395	1032	237
TRMT6	701	737	586	1621	2521	1080	1187	1890	1133	200	732	339	1056	775	380	1041	644	72	269	122	302	1420	1118	274	846	493	391	283	474	410	1032	440	615	1605	448	277	3102	855	329	216	1293	804	336	1559	1221	319	203	1406	143
CHGB	96	26	20	3	68	50	357	26	31	37	20	2	13	29	6	40	19	15	3	15	0	20	37	13	3	1	358	18	75	15	7	2	70	0	2	0	1138	17	6	23	1	230	1	53	2	9	3	6	0
PEBP1	3872	8661	7662	29177	8290	12214	8975	15703	17530	4269	4154	4758	14346	18139	2928	9157	14265	5141	4055	2836	5352	17333	4630	794	5326	5445	11776	7861	9522	6119	3566	14102	4482	20273	3639	3880	9741	7336	9766	3195	16126	11660	4764	13331	8959	5824	3750	4286	3766
TBX5	0	0	0	1	1	0	2	26	0	29	0	0	0	0	1	3	0	0	5	1	0	0	0	11	0	0	0	0	1	0	3	0	10	0	2	0	0	1	0	0	0	2	0	0	0	0	0	0	0
BRAP	411	818	1101	2804	1605	1478	1124	1259	1647	542	486	496	1158	1260	345	958	1133	232	380	179	272	1620	1233	529	348	534	646	737	662	520	639	1302	918	2051	1152	396	1071	578	848	447	1495	1149	456	934	1058	738	428	647	62
ERP29	1570	3716	6618	16414	10708	6608	5033	7615	10112	1968	1960	3713	14251	9256	1054	7050	6776	2252	2597	1775	3716	11683	1004	367	1643	2556	8227	3306	2530	3433	1891	4659	3651	10650	1188	2133	4887	3415	8332	2673	12741	5322	4010	9027	7358	2949	4430	2432	1325
NOS1	4	5	1	7	63	221	16	10	172	5	3	0	2	0	4	1	4	0	9	3	2	122	44	47	2	7	13	17	7	1	10	1	28	5	6	2	180	2	9	55	1	120	9	8	1	6	0	1	0
FUS	3004	7466	5331	28314	19750	18355	10611	16453	17022	7864	5245	6468	14461	16333	5085	7902	8907	3567	2051	4300	3763	12053	7775	4762	5747	4606	6500	8481	6827	6879	2674	7705	6829	16867	4644	2650	19771	4314	6496	3422	21841	9753	7108	13063	7002	4634	7672	4852	4183
IGBP1	2090	1539	3326	7016	2338	8264	4779	8821	4513	1953	1955	2057	2674	4671	783	6292	8883	615	1038	1347	1466	3721	2263	396	5373	1472	3264	2084	1961	1771	4164	1241	2186	6279	433	2118	4479	1749	3960	1648	3612	2706	1303	11304	6299	4475	2620	1736	860
FXYD5	1032	4131	871	3254	4362	7262	2793	4525	9453	2307	2839	2890	5192	9474	1563	4833	4343	1001	853	2198	543	5070	449	413	3442	2894	4838	4323	1641	2805	1872	4861	1894	4739	570	4095	4861	2130	4482	1937	6418	2835	2960	7093	2187	1263	6775	2047	1736
ZNF302	199	446	384	852	1065	863	790	778	625	308	356	22	381	510	356	882	828	33	204	43	69	502	1328	807	282	242	216	547	93	100	614	378	460	631	763	197	935	186	143	162	1630	554	160	519	407	505	81	172	4
GRAMD1A	1097	4096	649	5624	4589	4946	3780	4448	4643	2793	1564	1316	1238	649	943	3539	3257	442	539	1558	1105	2354	1110	988	3350	1604	5381	2061	1536	2008	2000	1490	1736	3595	228	907	4847	1379	1480	1599	3465	2423	1311	5689	1369	1592	3423	1488	786
FXYD3	5432	16521	31311	13584	7070	46495	20559	27681	42182	5388	4712	14950	27774	7155	3922	25582	9551	1862	8892	10842	12244	16624	1388	1212	13056	7911	21122	24908	5090	28408	4649	4776	6551	26413	3331	11525	6184	13626	2560	11216	22386	6839	7585	37982	12165	2215	33853	17597	4025
HEPH	5345	9522	19587	18952	908	17403	10260	15222	27508	4253	3071	5261	13713	222	2306	11649	9081	885	2617	3857	4189	5136	8291	1808	6185	5664	8967	9478	6765	4851	6767	8387	5917	26628	2658	3208	7524	4753	7887	4594	13782	7209	6941	15891	10970	5163	3715	2613	999
CDIP1	174	438	182	217	2580	1267	1256	255	1889	355	65	154	177	185	30	1696	315	107	86	267	286	258	78	112	80	145	98	462	198	347	263	173	94	341	64	94	762	91	172	995	470	522	147	297	67	234	270	157	110
CMTM1	16	54	42	68	173	26	56	21	67	47	14	29	63	66	12	14	44	8	7	16	2	40	57	36	19	21	17	30	27	10	71	24	9	76	41	20	63	15	16	21	68	57	28	40	16	15	12	27	0
KCNH4	8	22	18	26	25	127	82	22	145	19	3	12	19	48	11	20	11	4	6	22	6	10	7	30	11	7	41	8	4	6	9	8	1	12	11	3	29	5	10	6	120	56	10	10	3	6	7	5	1
GANAB	5775	13740	6713	29688	33128	26679	24004	22562	46811	10251	7244	10234	19367	42568	4821	21421	13855	5778	5637	5432	7598	22083	5199	1834	10722	10668	12337	8297	8412	10036	7737	11660	10305	26764	3291	7202	19095	13887	10975	11120	28895	19785	11801	17815	10163	9023	7345	10553	2046
GMIP	610	1134	1312	1711	1927	1852	1621	1438	1868	790	864	930	1957	2178	552	1312	1586	289	421	697	491	1114	231	249	995	912	1755	1216	875	757	875	933	423	2089	196	470	1651	538	977	849	2281	1094	1009	1684	746	771	692	456	321
RBM41	187	273	323	1354	756	816	579	737	763	231	195	115	477	411	351	489	580	14	57	31	23	263	3850	674	185	192	130	229	159	95	688	98	166	1287	1290	93	601	150	141	100	575	435	144	822	629	595	51	164	9
BIRC5	939	2246	903	4125	5144	3638	1263	4341	3929	1132	1722	1735	5605	4523	1058	4466	2172	424	1572	656	2432	3327	499	176	1299	2860	1496	961	1046	2262	1153	1594	1528	3653	822	4451	1387	3591	710	1647	4928	2398	1953	5999	1486	544	2184	3991	585
LAG3	45	101	35	136	1464	89	140	25	164	51	17	432	677	5643	68	80	60	79	233	37	27	284	4	23	82	127	52	60	202	57	35	684	28	186	44	26	190	69	897	34	649	120	354	61	68	142	35	33	61
MLF2	2824	6022	5041	11427	13532	10977	7257	9760	7408	3756	3572	5577	17608	14711	1919	5657	7905	3361	4277	3498	6131	14442	3763	523	3548	4831	8086	5586	5834	5559	1827	12288	4246	14412	3644	4451	8227	5926	9835	3705	11488	12981	4554	13035	2630	3206	5143	4080	1605
OTUB2	48	403	153	257	281	278	305	219	341	114	234	198	1204	171	170	92	187	54	69	99	80	768	75	56	287	314	388	120	403	140	380	67	81	509	151	235	69	155	72	114	104	551	428	816	413	138	175	170	51
DDX24	1117	2295	3949	9688	7606	7696	5717	6797	7035	1721	1546	2317	6607	7357	1568	4313	4794	750	1236	773	1287	5424	1578	961	2501	2283	3825	1952	3804	3012	2764	3196	2173	7081	1311	1388	4747	2778	2231	1517	6345	5984	2440	6347	2962	2809	1881	1565	481
ZBTB25	221	299	254	985	671	488	395	508	579	340	233	228	1097	555	462	350	349	64	173	41	99	423	1338	1169	269	456	235	155	359	160	553	323	318	590	1461	130	519	371	227	209	1356	418	389	353	312	270	94	197	36
NECAP1	455	1070	1757	2034	2106	1354	1337	1612	1437	669	918	917	2047	3081	489	845	1220	228	924	260	487	1977	1294	1127	701	1134	610	566	794	744	750	972	1064	2656	1459	1396	1023	1277	841	757	1964	1532	831	2426	1184	581	507	1000	84
ARHGAP4	922	409	198	639	5320	256	2288	1926	4312	3507	945	2244	5039	726	2310	3424	454	274	235	339	106	530	177	200	3245	1357	474	245	2504	239	444	504	972	7158	137	76	4421	221	4836	214	4463	1769	2718	274	1896	635	54	89	1521
ANKRD24	23	22	64	137	22	33	35	19	40	18	11	25	43	67	11	67	21	12	4	36	7	38	14	21	9	58	221	31	13	13	41	31	5	35	4	10	47	1	110	13	90	21	20	24	11	7	4	4	5
DHX32	691	1867	3084	5050	1658	1922	2894	4122	1981	1213	1145	1014	2868	1610	838	1921	2575	241	893	443	728	1036	873	610	1425	1211	1146	1371	787	1158	2278	752	937	3073	611	1515	1986	1403	974	1005	3261	2001	992	4084	2162	1103	1505	1503	305
RCOR1	643	884	1787	4879	2349	2763	1563	1632	2669	890	552	1498	2515	3369	952	1245	1469	359	556	283	345	2015	2074	2124	1395	966	1004	866	2039	853	1073	1828	1300	4252	2694	385	1302	973	1153	841	3045	1940	1521	1566	1761	1041	523	575	109
GPATCH2L	396	647	637	2360	1654	1735	1283	1455	2009	890	363	290	833	1285	488	922	845	176	323	173	207	1017	6716	5465	521	559	522	495	790	414	1909	654	590	1963	3207	395	1422	554	507	395	2392	1151	475	845	750	897	249	297	56
LTBP4	2089	1952	5742	12189	5133	3146	4319	3059	7447	1998	2015	12938	7917	17167	909	2434	3443	862	878	2663	4995	3688	568	548	3849	2823	3277	4378	2977	3281	1042	7909	1196	7997	332	852	6171	2104	9025	2137	6213	3080	7183	2541	600	1988	1393	520	2129
BLVRB	825	1751	1952	3408	1747	2063	1393	1885	1410	764	985	2109	7894	3398	686	1679	1222	1521	876	3630	4066	3407	144	94	1135	1792	4262	757	1178	1895	1426	1584	647	2179	102	1342	1665	1778	1610	963	3890	1507	1404	3453	767	421	4861	1034	2177
SLC9A1	1398	1415	5008	5068	4066	2913	3394	1608	3783	494	976	2164	6058	2000	873	1580	1629	764	386	862	645	3601	674	318	1685	1120	1806	1107	3475	1164	468	1422	744	4599	685	515	2553	1449	1870	1116	4334	3264	1648	2007	861	889	904	646	339
SPTLC1	1010	1881	4277	4303	5933	3102	2739	3916	3525	692	1389	1267	2569	3484	1022	3216	4068	281	1170	385	840	2391	1765	831	1695	1810	560	1434	1783	1289	1761	1517	2062	3610	1556	1992	3016	2150	1338	1315	2923	2495	1171	3166	2425	1214	4105	2170	208
PAPOLA	2151	4088	7630	18402	10007	15838	8953	12718	16209	2877	2801	3751	9239	9671	3278	6652	8462	549	2610	532	1236	9656	18450	11049	4054	4164	2899	3069	5245	3784	6909	3405	5074	12479	14411	2590	7251	5770	2434	4440	9912	7913	3607	10575	7903	5889	2139	4565	405
CCNK	136	275	599	1207	932	897	605	862	1007	229	205	286	379	701	248	279	436	22	199	47	62	480	561	578	237	342	163	192	353	174	311	287	230	893	499	213	556	417	242	251	789	627	289	666	263	315	159	137	11
PCBP4	297	902	516	1193	1024	1368	925	1307	1286	765	785	634	1206	825	258	985	1152	275	177	601	566	512	185	141	789	487	1255	939	687	652	476	544	424	1123	60	344	1599	288	827	1047	2059	888	307	1502	449	395	503	200	333
RGS1	290	521	275	2370	4025	506	1086	1055	1613	871	295	822	1257	1941	590	2033	4392	31	463	36	40	1184	1831	2783	327	799	132	256	1183	1021	1621	461	197	988	5263	394	1019	847	238	187	4637	2373	2202	1391	241	2110	98	139	105
YPEL3	459	495	1255	1801	883	1405	1470	1936	1126	706	434	870	820	784	270	926	597	395	322	595	776	1156	318	236	1225	565	482	735	1173	1031	626	494	341	812	152	216	1869	178	2000	1257	2464	703	506	1260	174	618	711	333	777
MRPS33	689	1270	2008	3751	1638	2690	1521	4416	2884	845	976	807	1097	2341	451	2332	2038	190	628	302	1361	1575	988	132	1023	466	1137	929	571	1487	708	483	1255	2874	549	1954	2686	1018	536	765	2259	1434	632	5889	1879	780	1447	1420	247
NDUFB2	1028	2039	3301	6140	3384	3924	2455	4771	4678	1425	1719	1763	5972	3950	808	3810	2490	485	1174	765	3325	3090	616	295	1642	2292	2747	1801	1611	2942	1280	1940	1837	4778	455	3480	3560	1583	1878	1311	4018	2907	1839	11177	2117	1062	2758	2315	857
NUDC	1971	2223	3151	7803	9540	6181	4400	5156	8831	1551	2142	2690	11212	6762	1558	5434	3705	969	1603	1046	2937	7557	565	170	3248	2413	4237	2352	3012	2242	1724	3673	2240	6998	468	2251	5841	3469	4377	1844	7640	4815	2047	4338	4326	1754	3669	3952	1024
MAEA	1262	2896	2685	5019	4119	2316	3980	4133	4469	1827	1554	2639	6633	4505	610	2776	2416	1654	1439	1529	2736	3441	677	475	1427	2379	2136	1793	3575	1550	1992	3070	1483	4200	793	2142	3627	2868	2345	1279	8448	2974	3102	4046	1324	1094	2280	2562	903
ICAM1	464	969	451	724	8804	1554	2632	1444	2340	867	487	1562	3146	4634	387	1077	2722	1278	1113	480	171	2336	180	916	1213	1645	689	562	797	1386	2290	3009	429	1992	1227	260	1208	478	2190	606	1302	2444	3053	887	575	1902	466	472	296
STRN4	1437	2934	2932	6650	6954	4106	4341	4662	5694	2796	2132	2564	6647	7361	1401	3797	4198	1311	1133	1674	2745	4196	1842	442	1288	1854	4602	3013	4537	2367	2121	3716	1957	4940	440	1826	4954	2041	3404	2724	7298	3506	2745	4995	896	1514	3282	1554	1073
IRAK3	238	122	320	698	585	174	333	394	349	358	82	73	50	84	38	181	261	19	120	22	60	215	312	4385	139	199	18	59	123	126	548	105	105	735	1613	86	196	184	38	72	321	273	172	217	278	240	59	28	6
LYZ	5991	25097	37743	34565	40624	1887	6305	3379	8218	1311	1761	16185	4568	16272	32970	2772	14752	2203	9708	2238	19850	114427	449	3577	3865	54186	9411	1194	44232	2547	4288	8464	1204	49776	7714	3191	5944	1491	1808	3518	14278	31360	7044	14874	4720	20131	41626	1981	1415
SI	294	383	9269	8	1	7	942	181	42	120	159	3749	162	11	118	1	469	38	34	42	23	6	0	72	54	79	5	1	2407	248	24	10	149	100	37	484	738	451	95	633	213	616	28	967	1	33	26	109	23
MUL1	569	714	1293	1402	2001	1534	1845	1414	2238	426	613	1120	2018	1654	386	1160	1051	315	599	332	514	1786	213	76	961	884	850	499	1191	514	625	1188	609	1682	186	570	1279	778	1446	930	2002	1561	849	1399	752	674	708	898	353
TFAP4	416	762	420	2536	1361	2325	1747	1633	1970	695	482	509	2022	1336	364	1632	1217	246	334	331	489	1980	908	158	755	380	1214	1033	516	418	509	1079	516	1355	290	371	1339	723	582	754	2216	1509	550	1478	425	553	686	911	249
PDCD7	319	861	528	1723	1175	1327	664	1154	1165	716	511	416	1071	1457	350	787	691	204	354	169	314	854	1363	535	343	533	436	522	489	275	416	798	616	1240	818	409	867	766	386	619	1606	1059	423	1459	737	587	454	362	69
SPG21	1557	3637	2827	5420	6461	5007	3019	5641	4751	1586	2396	2803	8050	3841	1962	2672	3893	484	1720	576	1548	5061	3008	1480	1771	3561	2098	2110	2611	2158	2266	2745	2598	4109	2591	3910	3556	2871	1231	2781	5223	3828	2408	7249	4164	2195	2588	3019	521
FETUB	0	0	1	0	0	1	4	0	0	0	0	0	1	0	3	1	0	0	0	0	0	0	0	7	0	0	0	1	1	1	0	0	0	0	0	0	2	0	0	0	2	0	0	1	0	0	1	0	0
DNAJB11	1703	2839	2628	3592	9002	5958	2837	4125	5005	1910	1492	1480	4266	4593	1789	3202	3077	289	1218	393	1098	1959	1836	1185	1871	2048	1214	1447	1955	1383	2228	1306	1229	4408	1996	1597	3368	2792	1281	1518	4489	2998	1863	4713	2977	1254	1492	3237	340
P3H2	250	602	257	486	273	659	467	725	2645	117	171	75	51	99	68	99	413	50	23	122	495	254	94	154	349	94	114	551	259	1038	110	20	116	1157	199	56	271	269	435	563	264	701	235	523	166	190	118	1210	22
THPO	1	1	1	6	12	8	8	1	12	5	0	3	0	23	0	6	12	0	5	1	2	10	0	13	1	6	1	5	5	3	5	4	11	6	4	0	9	3	6	8	6	12	3	2	4	11	0	0	0
CHRD	66	69	33	191	207	156	262	123	345	81	44	72	35	659	16	251	196	29	72	77	15	147	8	24	58	128	69	72	144	75	141	190	75	165	8	19	404	38	276	67	130	187	89	113	16	185	13	11	41
FLT3LG	7	16	29	51	115	34	63	41	42	21	8	27	43	87	12	53	67	12	10	8	2	47	14	8	11	27	27	16	14	7	16	17	7	45	15	1	91	5	46	12	41	38	24	35	5	49	6	4	3
RAB11FIP3	640	1479	838	2465	4154	3918	3334	4308	4216	2719	662	1229	2428	3478	1356	2507	1917	716	272	1212	788	1758	683	385	895	1028	2222	1600	2111	1038	1023	2131	965	4329	196	446	2231	490	1357	1116	4329	2712	1292	1104	599	875	466	433	734
GNPTG	934	1359	1528	3745	1975	1957	2287	2797	2778	946	932	1164	3380	2975	529	1942	1790	356	669	745	889	1803	295	241	833	1187	1257	901	1628	1474	1111	1614	828	1905	191	674	1653	533	1194	1440	2315	1917	1107	3195	407	830	938	706	755
ZNF268	164	453	776	2552	1002	644	555	1105	641	235	191	21	35	973	291	531	539	67	50	52	87	1215	1439	499	272	423	253	434	501	187	545	300	765	1305	1507	224	509	263	417	217	946	601	35	565	1045	439	126	277	23
GOLGA3	1582	4054	4600	14614	5461	4019	4538	2965	6379	3224	1573	2118	4843	6545	2565	2547	1786	1342	1365	1282	1044	5663	4606	2466	2781	3046	3413	3407	3515	2671	4090	3336	2863	11401	2969	880	3668	2326	4233	1667	10385	3595	2578	3510	3436	2131	1340	2309	747
PABPC4	2280	7974	5819	14049	7214	5413	5349	6618	12897	1852	5534	1288	6043	10230	2552	6662	5142	1392	1812	1549	2083	8797	4110	1742	4027	3070	5143	3940	4508	8721	3671	4459	7266	9062	2509	3344	7489	2571	3418	2943	6499	6465	2737	12226	5207	3385	5237	3648	842
CD209	90	338	113	30	571	81	446	129	362	108	120	178	81	1050	101	32	94	64	139	37	11	486	139	355	22	198	37	48	189	60	117	393	135	517	522	64	206	126	170	102	626	381	119	126	82	329	10	45	11
CERS4	52	283	47	53	112	322	193	818	299	450	34	55	63	63	91	1240	189	31	66	21	33	155	40	46	64	61	255	24	488	273	206	116	793	93	49	33	455	39	39	228	95	307	74	93	51	57	18	77	65
MCOLN1	284	506	524	933	1325	816	986	601	1096	321	464	445	1940	963	168	520	818	410	301	341	401	841	39	140	463	407	660	253	463	453	398	439	146	789	77	218	581	258	440	382	949	719	572	736	195	377	383	492	321
USP48	703	773	1847	3318	3207	1935	1881	1825	4371	787	1172	947	3012	3932	1209	1698	1743	175	703	210	462	2143	2748	2184	1229	1369	816	953	1389	617	1780	2323	1212	3807	2216	922	1738	1432	1136	749	4036	2371	1387	1286	2076	1337	773	1243	168
EFNB1	2772	3073	6097	13035	4018	8456	5784	8446	5960	1937	2358	2963	7943	1273	1225	5864	4824	807	1372	3880	1891	4941	1861	321	5160	2522	6587	4697	5393	2594	3092	4887	1257	13398	399	1914	7120	2269	2584	2369	5668	4142	3387	12372	3968	2937	2239	2014	1299
PDPR	1011	1664	610	1594	1757	2618	1472	1415	5610	1276	592	808	1511	2114	424	2023	512	188	186	180	447	3149	1987	925	608	709	813	1133	571	421	1065	1528	731	1509	1323	267	3206	853	557	603	3522	1444	1064	1542	710	559	539	541	36
AARS	2230	4283	3780	10957	13793	14312	5862	5789	13629	4568	2724	2550	5779	9385	2339	11601	6205	1644	1095	2232	1325	7625	1009	791	2001	2349	5015	3341	3762	4069	3838	4275	2113	10800	970	3636	10716	2910	4069	4136	15505	6960	2900	4895	7366	2250	2425	4419	999
GLG1	3483	6767	8259	17170	12634	10857	9542	8010	13512	3646	3024	5886	10994	15137	2848	9369	5217	2582	2212	2106	3476	10245	4672	3422	5144	5719	4506	6729	6582	3822	7155	6586	4435	17352	3034	2050	10749	4886	6049	5363	18014	10146	7404	5650	7484	4303	3922	3682	1128
KIF4A	489	771	500	3819	3355	3467	875	1787	3078	524	610	554	1746	3180	542	1438	1947	172	328	400	447	1273	887	253	962	763	769	587	861	628	1079	677	611	4035	477	710	1505	1222	475	376	1377	1433	708	2227	1906	624	390	856	124
TNRC6A	594	1137	725	2414	2544	2174	1981	2064	2579	1130	654	510	1978	2432	860	1408	734	225	281	297	168	1349	5059	2585	642	817	544	1262	1023	389	1619	914	805	2533	2354	271	2793	655	773	550	2670	1690	759	998	952	863	172	506	118
PLEKHG2	241	577	169	1721	2199	1088	1028	604	1118	577	303	606	705	490	441	775	685	87	133	184	95	682	528	437	440	575	484	505	793	446	742	389	582	1114	275	156	1289	226	1052	477	871	1195	567	538	226	673	103	96	78
DLL3	0	6	0	4	321	24	4	18	219	1	1	2	1	4	0	8	0	27	0	6	23	2	5	6	1	0	34	5	2	4	6	4	12	8	1	10	8	2	4	18	23	0	1	9	2	6	14	7	15
NAT14	38	158	79	265	830	361	177	292	704	156	81	261	411	639	114	591	229	74	71	56	134	185	18	30	105	144	403	199	423	182	248	287	185	136	17	42	256	188	458	301	873	321	179	107	83	104	116	108	21
PITPNM2	231	570	319	1199	1218	828	818	362	1020	587	262	362	821	1099	547	310	200	349	250	372	299	800	311	302	249	366	681	463	341	376	202	960	488	1211	324	209	868	334	869	216	2988	741	476	486	523	414	299	341	160
EXOC1	827	1199	2892	3221	2435	2069	2377	3110	3393	718	1214	615	1585	1907	786	1678	2295	118	767	174	375	1280	2159	1307	796	869	441	1122	905	641	2125	572	722	2848	1393	1132	1121	1132	903	1049	2848	1887	689	2253	2049	1235	591	805	64
RBM27	363	609	933	1460	1587	1611	1031	996	1765	442	494	435	1513	1490	509	808	1484	47	263	42	85	937	2775	1059	464	367	211	359	278	279	1192	277	598	1396	1644	447	1251	893	172	277	1782	1148	254	1376	819	693	168	841	11
POU4F3	0	0	0	4	5	1	3	1	1	1	1	1	0	2	0	0	2	0	0	0	0	0	1	0	0	0	3	0	3	1	2	0	1	1	0	0	6	1	5	2	2	1	0	4	0	0	0	0	0
OSBPL8	732	1204	3707	3079	3410	2030	2631	2948	2421	569	1051	733	1690	3031	880	1319	3759	90	1155	103	188	2557	8104	8541	997	1347	288	824	793	471	4230	1105	1402	3830	6855	865	1886	1284	523	961	2328	2778	820	2370	2036	2108	259	1471	19
DTX2	545	3243	2650	6972	2364	3033	3404	3618	2075	1882	892	1869	3235	911	749	2656	2427	801	680	1701	1419	3522	330	336	1568	848	3707	2186	1378	1419	626	975	1266	4439	270	957	3813	869	749	1248	4823	1568	1352	4683	541	993	1658	1076	836
NLRC4	16	25	19	66	134	45	107	50	146	31	19	32	50	53	11	44	63	10	47	8	3	65	57	204	17	71	10	31	49	17	105	60	22	79	111	23	56	39	37	19	242	105	45	34	28	64	7	11	0
PUS7	385	946	1026	2706	1405	3248	1009	2545	3590	605	750	330	1193	1684	642	1184	1958	86	300	159	326	1521	1979	888	551	732	608	929	555	873	687	641	1071	2341	545	447	1404	756	305	778	2618	1371	452	2512	788	862	335	1331	83
LAMB4	4	5	7	5	4	1	7	1	5	4	2	1	8	1	4	7	12	0	1	1	0	2	17	32	2	4	3	2	4	0	3	0	2	4	7	0	8	1	0	3	6	11	0	7	6	4	4	0	0
NRCAM	32	82	79	131	110	56	58	178	159	1219	21	11	40	29	33	90	104	25	22	10	4	40	76	551	47	177	31	24	19	51	112	18	1188	118	103	34	414	37	68	24	130	136	42	54	29	93	14	27	3
LAMB1	2126	3677	6585	15712	12982	9898	6976	10274	16098	5866	2494	1846	8288	5971	3302	9240	14219	1153	817	1227	2025	6121	5527	4707	2476	5335	8923	4279	4778	2945	8957	3975	5042	22343	1754	1560	11292	3714	1899	1868	10095	12241	2532	7343	8775	4438	1210	1468	600
SLC26A4	9	10	22	5	126	11	13	7	32	4	6	5	2	19	4	3	26	0	5	2	6	15	20	45	5	6	2	3	4	4	41	4	4	16	36	11	19	9	37	5	10	16	3	30	8	6	0	6	0
SLC26A3	12224	2910	10223	1004	1	14270	20077	2206	12470	774	4702	322	258	52	179	2102	2604	372	32	1371	65	34	168	112	3101	50	16	2223	1253	20234	11434	69	1944	236	105	990	669	732	310	18868	7	4046	305	10273	3301	3722	42	12337	261
DLD	1989	2527	6104	5755	4778	6540	4475	7459	9018	1872	2384	1666	5117	5773	1694	4167	7369	332	1750	550	1661	4607	4195	1332	2423	3084	1715	2763	2045	3108	2587	2834	2482	9124	3390	2323	4830	2563	1507	1649	5909	3914	2274	8820	4489	2003	1756	2706	360
WDR7	196	249	640	408	1514	526	673	515	702	218	168	231	654	838	153	251	475	115	212	81	117	625	838	1114	232	408	161	151	261	190	880	303	177	925	1085	117	498	404	316	191	987	564	399	483	443	418	172	134	37
TXNL1	782	1302	2838	2321	4242	2761	2076	3177	2245	834	1366	1514	3635	3845	636	2421	4004	156	1017	175	1146	4777	1404	1206	1112	2156	878	1241	1149	946	1459	1374	1347	4297	1592	2014	1898	2693	1961	1029	3617	1989	1512	3749	3651	1183	1907	1660	117
[truncated: 17,847 more rows]
[truncated: 429 more columns]
