# Supplementary material for: Integrative Analysis of Histopathological Images and Genomic Data in Colon Adenocarcinoma
Source: Front Oncol. 2021 Sep 27;11:636451. doi: 10.3389/fonc.2021.636451 (PMC8504715; doi:10.3389/fonc.2021.636451)
Supplement: Supplementary file 3 [file DataSheet_3.zip › Table S3.xlsx]

## Sheet: Annotation
Input ID	Gene ID	Type	Tax ID	Homologene Gene ID	Homologene Gene Tax ID	Gene Symbol	Description	Biological Process (GO)	Kinase Class (UniProt)	Protein Function (Protein Atlas)	Subcellular Location (Protein Atlas)	Drug (DrugBank)	Canonical Pathways	Hallmark Gene Sets	M5884 NABA CORE MATRISOME	GO:0030198 extracellular matrix organizat	GO:0001568 blood vessel development	GO:0007507 heart development	GO:0001501 skeletal system development	GO:0048729 tissue morphogenesis	GO:0070848 response to growth factor	R-HSA-3000178 ECM proteoglycans	GO:0097435 supramolecular fiber organizat	GO:0000904 cell morphogenesis involved in	GO:0007423 sensory organ development	GO:0001503 ossification	GO:0006936 muscle contraction	GO:0003013 circulatory system process	R-HSA-1474228 Degradation of the extracellul	GO:0030335 positive regulation of cell mi	GO:0034330 cell junction organization	M5885 NABA MATRISOME ASSOCIATED	GO:0060840 artery development	GO:0042692 muscle cell differentiation
nodeName						None	None	None	None	None	None	None	None	None	nan	nan	nan	nan	nan	nan	nan	nan	nan	nan	nan	nan	nan	nan	nan	nan	nan	nan	nan	nan
CFH	3075	symbol	H. sapiens	3075	H. sapiens	CFH	complement factor H	GO:0006957 complement activation, alternative pathway;GO:1903659 regulation of complement-dependent cytotoxicity;GO:0030449 regulation of complement activation			Vesicles(Approved)			(M5946)HALLMARK COAGULATION; (M5921)HALLMARK COMPLEMENT; (M5953)HALLMARK KRAS SIGNALING UP	0.0	0.0	0.0	0.0	0.0	0.0	0.0	0.0	0.0	0.0	0.0	0.0	0.0	0.0	0.0	0.0	0.0	0.0	0.0	0.0
THSD7A	221981	symbol	H. sapiens	221981	H. sapiens	THSD7A	thrombospondin type 1 domain containing 7A	GO:0031532 actin cytoskeleton reorganization;GO:0001525 angiogenesis;GO:0048514 blood vessel morphogenesis							0.0	0.0	1.0	0.0	0.0	0.0	0.0	0.0	1.0	0.0	0.0	0.0	0.0	0.0	0.0	0.0	0.0	0.0	0.0	0.0
GAS7	8522	symbol	H. sapiens	8522	H. sapiens	GAS7	growth arrest specific 7	GO:0007050 cell cycle arrest;GO:0048812 neuron projection morphogenesis;GO:0031175 neuron projection development			Actin filaments;Focal adhesion sites;Plasma membrane(Approved)				0.0	0.0	0.0	0.0	0.0	0.0	0.0	0.0	0.0	1.0	0.0	0.0	0.0	0.0	0.0	0.0	0.0	0.0	0.0	0.0
KAL1	3730	gene_synonym	H. sapiens	3730	H. sapiens	ANOS1	anosmin 1	GO:0008543 fibroblast growth factor receptor signaling pathway;GO:0007411 axon guidance;GO:0010951 negative regulation of endopeptidase activity					(M3008)NABA ECM GLYCOPROTEINS; (M5884)NABA CORE MATRISOME; (M5889)NABA MATRISOME		1.0	0.0	0.0	0.0	0.0	0.0	1.0	1.0	0.0	1.0	0.0	0.0	0.0	0.0	0.0	0.0	0.0	0.0	0.0	0.0
DCN	1634	symbol	H. sapiens	1634	H. sapiens	DCN	decorin	GO:0030208 dermatan sulfate biosynthetic process;GO:1900747 negative regulation of vascular endothelial growth factor signaling pathway;GO:0030207 chondroitin sulfate catabolic process				Tris (Poly(a) rna binding)	(M5882)NABA PROTEOGLYCANS; (M65)PID FRA PATHWAY; (M5884)NABA CORE MATRISOME	(M5902)HALLMARK APOPTOSIS; (M5937)HALLMARK GLYCOLYSIS; (M5891)HALLMARK HYPOXIA	1.0	1.0	1.0	1.0	0.0	1.0	1.0	1.0	0.0	0.0	0.0	0.0	0.0	0.0	1.0	0.0	0.0	0.0	0.0	0.0
CNTN1	1272	symbol	H. sapiens	1272	H. sapiens	CNTN1	contactin 1	GO:0010765 positive regulation of sodium ion transport;GO:0021549 cerebellum development;GO:0002028 regulation of sodium ion transport					(M17)PID NOTCH PATHWAY	(M5915)HALLMARK APICAL JUNCTION	0.0	0.0	0.0	0.0	0.0	0.0	0.0	0.0	0.0	1.0	0.0	0.0	0.0	1.0	0.0	1.0	0.0	0.0	0.0	0.0
WWTR1	25937	symbol	H. sapiens	25937	H. sapiens	WWTR1	WW domain containing transcription regulator 1	GO:0072307 regulation of metanephric nephron tubule epithelial cell differentiation;GO:0072257 metanephric nephron tubule epithelial cell differentiation;GO:0072182 regulation of nephron tubule epithelial cell differentiation			Cytosol;Nucleoplasm(Enhanced)Nuclear bodies(Supported)			(M5896)HALLMARK TGF BETA SIGNALING; (M5909)HALLMARK MYOGENESIS	0.0	0.0	0.0	1.0	0.0	1.0	0.0	0.0	0.0	0.0	0.0	1.0	0.0	1.0	0.0	0.0	0.0	0.0	0.0	0.0
SNAI2	6591	symbol	H. sapiens	6591	H. sapiens	SNAI2	snail family transcriptional repressor 2	GO:0070563 negative regulation of vitamin D receptor signaling pathway;GO:0070562 regulation of vitamin D receptor signaling pathway;GO:0010957 negative regulation of vitamin D biosynthetic process		Transcription factors/Zinc-coordinating DNA-binding domains	Nucleus(Approved)		(M231)PID KIT PATHWAY; (M223)PID BETA CATENIN NUC PATHWAY; (M145)PID P53 DOWNSTREAM PATHWAY	(M5942)HALLMARK UV RESPONSE DN; (M5930)HALLMARK EPITHELIAL MESENCHYMAL TRANSITION	0.0	0.0	1.0	1.0	1.0	1.0	1.0	0.0	0.0	0.0	0.0	1.0	0.0	0.0	1.0	1.0	1.0	0.0	0.0	0.0
HGF	3082	symbol	H. sapiens	3082	H. sapiens	HGF	hepatocyte growth factor	GO:1901299 negative regulation of hydrogen peroxide-mediated programmed cell death;GO:0060665 regulation of branching involved in salivary gland morphogenesis by mesenchymal-epithelial signaling;GO:1901298 regulation of hydrogen peroxide-mediated programmed cell death		Enzymes/Peptidases/Serine-type peptidases;RAS pathway related proteins	Centrosome;Cytosol(Approved)	O2-Sulfo-Glucuronic Acid (Serine-type endopeptidase activity);N,O6-Disulfo-Glucosamine (Serine-type endopeptidase activity);XL880 (Serine-type endopeptidase activity);ABT-510 (Serine-type endopeptidase activity)	(M86)PID ARF6 PATHWAY; (M232)PID ECADHERIN STABILIZATION PATHWAY; (M174)PID UPA UPAR PATHWAY	(M5902)HALLMARK APOPTOSIS	0.0	0.0	1.0	0.0	0.0	1.0	1.0	1.0	0.0	1.0	0.0	1.0	0.0	1.0	1.0	1.0	0.0	1.0	0.0	0.0
SAMD4A	23034	symbol	H. sapiens	23034	H. sapiens	SAMD4A	sterile alpha motif domain containing 4A	GO:0000289 nuclear-transcribed mRNA poly(A) tail shortening;GO:0000288 nuclear-transcribed mRNA catabolic process, deadenylation-dependent decay;GO:0043488 regulation of mRNA stability			Cytosol(Supported)Cell Junctions(Approved)				0.0	0.0	0.0	0.0	0.0	0.0	0.0	0.0	0.0	0.0	0.0	0.0	0.0	0.0	0.0	0.0	0.0	0.0	0.0	0.0
FHL1	2273	symbol	H. sapiens	2273	H. sapiens	FHL1	four and a half LIM domains 1	GO:1901016 regulation of potassium ion transmembrane transporter activity;GO:0043268 positive regulation of potassium ion transport;GO:1901379 regulation of potassium ion transmembrane transport			Cytosol(Supported)Plasma membrane(Approved)			(M5909)HALLMARK MYOGENESIS	0.0	0.0	0.0	1.0	0.0	0.0	0.0	0.0	0.0	0.0	0.0	0.0	0.0	1.0	0.0	0.0	0.0	0.0	0.0	0.0
VIM	7431	symbol	H. sapiens	7431	H. sapiens	VIM	vimentin	GO:0070307 lens fiber cell development;GO:0060020 Bergmann glial cell differentiation;GO:0071225 cellular response to muramyl dipeptide			Intermediate filaments(Approved)		(M14)PID AURORA B PATHWAY; (M220)PID CASPASE PATHWAY	(M5930)HALLMARK EPITHELIAL MESENCHYMAL TRANSITION	0.0	0.0	0.0	0.0	0.0	0.0	0.0	0.0	1.0	1.0	1.0	0.0	1.0	1.0	0.0	0.0	0.0	0.0	0.0	0.0
ARHGAP31	57514	symbol	H. sapiens	57514	H. sapiens	ARHGAP31	Rho GTPase activating protein 31	GO:0043547 positive regulation of GTPase activity;GO:0051056 regulation of small GTPase mediated signal transduction;GO:0043087 regulation of GTPase activity							0.0	0.0	0.0	0.0	0.0	0.0	0.0	0.0	0.0	0.0	0.0	0.0	0.0	0.0	0.0	0.0	0.0	0.0	0.0	0.0
TIMP2	7077	symbol	H. sapiens	7077	H. sapiens	TIMP2	TIMP metallopeptidase inhibitor 2	GO:0032487 regulation of Rap protein signal transduction;GO:0051045 negative regulation of membrane protein ectodomain proteolysis;GO:1905049 negative regulation of metallopeptidase activity					(M3468)NABA ECM REGULATORS; (M5885)NABA MATRISOME ASSOCIATED; (M5889)NABA MATRISOME	(M5902)HALLMARK APOPTOSIS; (M5921)HALLMARK COMPLEMENT	0.0	1.0	0.0	0.0	0.0	0.0	0.0	0.0	0.0	1.0	0.0	0.0	0.0	0.0	1.0	0.0	0.0	1.0	0.0	0.0
VCAN	1462	symbol	H. sapiens	1462	H. sapiens	VCAN	versican	GO:0030208 dermatan sulfate biosynthetic process;GO:0030207 chondroitin sulfate catabolic process;GO:0030205 dermatan sulfate metabolic process			Vesicles(Supported)	Hyaluronic acid (Hyaluronic acid binding)	(M264)PID TOLL ENDOGENOUS PATHWAY; (M5882)NABA PROTEOGLYCANS; (M223)PID BETA CATENIN NUC PATHWAY	(M5944)HALLMARK ANGIOGENESIS; (M5937)HALLMARK GLYCOLYSIS; (M5915)HALLMARK APICAL JUNCTION	1.0	1.0	0.0	0.0	1.0	0.0	0.0	1.0	0.0	0.0	0.0	1.0	0.0	0.0	0.0	0.0	0.0	0.0	0.0	0.0
RAI14	26064	symbol	H. sapiens	26064	H. sapiens	RAI14	retinoic acid induced 14	GO:0007283 spermatogenesis;GO:0048232 male gamete generation;GO:0007276 gamete generation			Nucleus(Supported)Actin filaments(Approved)Cytosol(Uncertain)				0.0	0.0	0.0	0.0	0.0	0.0	0.0	0.0	0.0	0.0	0.0	0.0	0.0	0.0	0.0	0.0	0.0	0.0	0.0	0.0
TNC	3371	symbol	H. sapiens	3371	H. sapiens	TNC	tenascin C	GO:0060739 mesenchymal-epithelial cell signaling involved in prostate gland development;GO:0060447 bud outgrowth involved in lung branching;GO:0071799 cellular response to prostaglandin D stimulus					(M118)PID INTEGRIN A9B1 PATHWAY; (M165)PID SYNDECAN 4 PATHWAY; (M53)PID INTEGRIN3 PATHWAY	(M5930)HALLMARK EPITHELIAL MESENCHYMAL TRANSITION; (M5890)HALLMARK TNFA SIGNALING VIA NFKB	1.0	1.0	0.0	1.0	0.0	1.0	1.0	1.0	0.0	1.0	0.0	1.0	0.0	0.0	0.0	0.0	0.0	0.0	0.0	0.0
EPHA3	2042	symbol	H. sapiens	2042	H. sapiens	EPHA3	EPH receptor A3	GO:0097156 fasciculation of motor neuron axon;GO:0097155 fasciculation of sensory neuron axon;GO:0007413 axonal fasciculation	Tyr protein kinase family	Enzymes/{ENZYME proteins/Transferases,Kinases/Tyr protein kinases}	Cytosol;Golgi apparatus;Nucleoplasm(Uncertain)		(M177)PID EPHA FWDPATHWAY		0.0	0.0	0.0	0.0	0.0	0.0	1.0	0.0	1.0	1.0	0.0	0.0	0.0	0.0	0.0	1.0	1.0	0.0	0.0	0.0
PREX2	80243	symbol	H. sapiens	80243	H. sapiens	PREX2	phosphatidylinositol-3,4,5-trisphosphate dependent Rac exchange factor 2	GO:0048813 dendrite morphogenesis;GO:0014065 phosphatidylinositol 3-kinase signaling;GO:0016358 dendrite development			Endoplasmic reticulum(Approved)		(M241)PID RAC1 REG PATHWAY		0.0	0.0	0.0	0.0	0.0	0.0	0.0	0.0	0.0	1.0	0.0	0.0	0.0	0.0	0.0	0.0	0.0	0.0	0.0	0.0
LMO3	55885	symbol	H. sapiens	55885	H. sapiens	LMO3	LIM domain only 3	GO:2000324 positive regulation of glucocorticoid receptor signaling pathway;GO:2000322 regulation of glucocorticoid receptor signaling pathway;GO:0042921 glucocorticoid receptor signaling pathway							0.0	0.0	0.0	0.0	0.0	0.0	0.0	0.0	0.0	0.0	0.0	0.0	0.0	0.0	0.0	0.0	0.0	0.0	0.0	0.0
ADAMTS6	11174	symbol	H. sapiens	11174	H. sapiens	ADAMTS6	ADAM metallopeptidase with thrombospondin type 1 motif 6	GO:0035904 aorta development;GO:0060976 coronary vasculature development;GO:0060840 artery development					(M3468)NABA ECM REGULATORS; (M5885)NABA MATRISOME ASSOCIATED; (M5889)NABA MATRISOME		0.0	0.0	1.0	1.0	0.0	0.0	0.0	0.0	0.0	0.0	0.0	0.0	0.0	0.0	0.0	0.0	0.0	1.0	1.0	0.0
LTBP1	4052	symbol	H. sapiens	4052	H. sapiens	LTBP1	latent transforming growth factor beta binding protein 1	GO:0035583 sequestering of TGFbeta in extracellular matrix;GO:1901388 regulation of transforming growth factor beta activation;GO:0035581 sequestering of extracellular ligand from receptor			Cytosol(Approved)		(M3008)NABA ECM GLYCOPROTEINS; (M5884)NABA CORE MATRISOME; (M5889)NABA MATRISOME	(M5942)HALLMARK UV RESPONSE DN	1.0	1.0	1.0	1.0	0.0	0.0	1.0	0.0	0.0	0.0	0.0	0.0	0.0	1.0	0.0	0.0	0.0	0.0	1.0	0.0
PTGER3	5733	symbol	H. sapiens	5733	H. sapiens	PTGER3	prostaglandin E receptor 3	GO:0031622 positive regulation of fever generation;GO:0060455 negative regulation of gastric acid secretion;GO:0031620 regulation of fever generation		G-protein coupled receptors/GPCRs excl olfactory receptors		Bimatoprost (Rna polymerase ii transcription factor activity, ligand-activated sequence-specific dna binding);Dinoprostone (Rna polymerase ii transcription factor activity, ligand-activated sequence-specific dna binding);Misoprostol (Rna polymerase ii transcription factor activity, ligand-activated sequence-specific dna binding)		(M5905)HALLMARK ADIPOGENESIS; (M5907)HALLMARK ESTROGEN RESPONSE LATE	0.0	0.0	0.0	0.0	0.0	0.0	0.0	0.0	0.0	0.0	0.0	0.0	1.0	1.0	0.0	0.0	0.0	0.0	0.0	0.0
CDK14	5218	symbol	H. sapiens	5218	H. sapiens	CDK14	cyclin dependent kinase 14	GO:0000086 G2/M transition of mitotic cell cycle;GO:0060828 regulation of canonical Wnt signaling pathway;GO:0044839 cell cycle G2/M phase transition	CMGC Ser/Thr protein kinase family	Enzymes/{ENZYME proteins/Transferases,Kinases/CMGC Ser/Thr protein kinases}	Cytosol;Nucleus(Supported)				0.0	0.0	0.0	0.0	0.0	0.0	0.0	0.0	0.0	0.0	0.0	0.0	0.0	0.0	0.0	0.0	0.0	0.0	0.0	0.0
ATP2B4	493	symbol	H. sapiens	493	H. sapiens	ATP2B4	ATPase plasma membrane Ca2+ transporting 4	GO:1900082 negative regulation of arginine catabolic process;GO:1903249 negative regulation of citrulline biosynthetic process;GO:0140199 negative regulation of adenylate cyclase-activating adrenergic receptor signaling pathway involved in heart process		Enzymes/ENZYME proteins/Hydrolases;Transporters/Primary Active Transporters	Plasma membrane(Supported)			(M5942)HALLMARK UV RESPONSE DN; (M5907)HALLMARK ESTROGEN RESPONSE LATE	0.0	0.0	1.0	0.0	0.0	0.0	1.0	0.0	0.0	0.0	1.0	0.0	1.0	1.0	0.0	0.0	0.0	0.0	0.0	0.0
PSD	5662	symbol	H. sapiens	5662	H. sapiens	PSD	pleckstrin and Sec7 domain containing	GO:0032012 regulation of ARF protein signal transduction;GO:0032011 ARF protein signal transduction;GO:0046578 regulation of Ras protein signal transduction			Cytosol;Nucleoplasm;Plasma membrane(Approved)				0.0	0.0	0.0	0.0	0.0	0.0	0.0	0.0	0.0	0.0	0.0	0.0	0.0	0.0	0.0	0.0	0.0	0.0	0.0	0.0
COL11A1	1301	symbol	H. sapiens	1301	H. sapiens	COL11A1	collagen type XI alpha 1 chain	GO:0050910 detection of mechanical stimulus involved in sensory perception of sound;GO:0055010 ventricular cardiac muscle tissue morphogenesis;GO:0035989 tendon development			Endoplasmic reticulum(Approved)		(M3005)NABA COLLAGENS; (M198)PID SYNDECAN 1 PATHWAY; (M18)PID INTEGRIN1 PATHWAY	(M5942)HALLMARK UV RESPONSE DN; (M5930)HALLMARK EPITHELIAL MESENCHYMAL TRANSITION	1.0	1.0	0.0	1.0	1.0	1.0	0.0	1.0	1.0	0.0	1.0	1.0	0.0	0.0	1.0	0.0	0.0	0.0	0.0	0.0
BCAT1	586	symbol	H. sapiens	586	H. sapiens	BCAT1	branched chain amino acid transaminase 1	GO:0009099 valine biosynthetic process;GO:0009098 leucine biosynthetic process;GO:0006573 valine metabolic process		Enzymes/ENZYME proteins/Transferases		Pyridoxal Phosphate (L-valine transaminase activity);L-Glutamic Acid (L-valine transaminase activity);L-Leucine (L-valine transaminase activity);L-Valine (L-valine transaminase activity);L-Isoleucine (L-valine transaminase activity);N'-(5-CHLOROBENZOFURAN-2-CARBONYL)-2-(TRIFLUOROMETHYL)BENZENESULFONOHYDRAZIDE (L-valine transaminase activity)	(M66)PID MYC ACTIV PATHWAY	(M5950)HALLMARK ALLOGRAFT REJECTION; (M5924)HALLMARK MTORC1 SIGNALING; (M5934)HALLMARK XENOBIOTIC METABOLISM	0.0	0.0	0.0	0.0	0.0	0.0	0.0	0.0	0.0	0.0	0.0	0.0	0.0	0.0	0.0	0.0	0.0	0.0	0.0	0.0
PRDM6	93166	symbol	H. sapiens	93166	H. sapiens	PRDM6	PR/SET domain 6	GO:0051574 positive regulation of histone H3-K9 methylation;GO:0051570 regulation of histone H3-K9 methylation;GO:0051151 negative regulation of smooth muscle cell differentiation		Enzymes/ENZYME proteins/Transferases;Transcription factors/Zinc-coordinating DNA-binding domains	Nucleoplasm(Uncertain)				0.0	0.0	0.0	1.0	0.0	0.0	0.0	0.0	0.0	0.0	0.0	0.0	0.0	0.0	0.0	0.0	0.0	0.0	0.0	1.0
GUCY1B3	2983	gene_synonym	H. sapiens	2983	H. sapiens	GUCY1B1	guanylate cyclase 1 soluble subunit beta 1	GO:0099555 trans-synaptic signaling by nitric oxide, modulating synaptic transmission;GO:0099554 trans-synaptic signaling by soluble gas, modulating synaptic transmission;GO:0038060 nitric oxide-cGMP-mediated signaling pathway		Enzymes/ENZYME proteins/Lyases	Cytosol(Approved)			(M5947)HALLMARK IL2 STAT5 SIGNALING	0.0	0.0	0.0	0.0	0.0	0.0	0.0	0.0	0.0	0.0	0.0	0.0	0.0	1.0	0.0	0.0	0.0	0.0	0.0	0.0
CALCRL	10203	symbol	H. sapiens	10203	H. sapiens	CALCRL	calcitonin receptor like receptor	GO:0071329 cellular response to sucrose stimulus;GO:1990408 calcitonin gene-related peptide receptor signaling pathway;GO:1990410 adrenomedullin receptor signaling pathway		G-protein coupled receptors/{Family 2 (B) receptors,GPCRs excl olfactory receptors};Transporters	Plasma membrane(Supported)			(M5932)HALLMARK INFLAMMATORY RESPONSE	0.0	0.0	1.0	1.0	0.0	0.0	0.0	0.0	0.0	0.0	0.0	0.0	1.0	1.0	0.0	0.0	0.0	0.0	0.0	0.0
MYLK	4638	symbol	H. sapiens	4638	H. sapiens	MYLK	myosin light chain kinase	GO:0060414 aorta smooth muscle tissue morphogenesis;GO:0035909 aorta morphogenesis;GO:0071476 cellular hypotonic response	CAMK Ser/Thr protein kinase family	Enzymes/{ENZYME proteins/Transferases,Kinases/CAMK Ser/Thr protein kinases}	Actin filaments(Enhanced)Plasma membrane(Supported)		(M16801)SIG REGULATION OF THE ACTIN CYTOSKELETON BY RHO GTPASES; (M14)PID AURORA B PATHWAY; (M5193)SIG CHEMOTAXIS	(M5905)HALLMARK ADIPOGENESIS; (M5909)HALLMARK MYOGENESIS; (M5930)HALLMARK EPITHELIAL MESENCHYMAL TRANSITION	0.0	0.0	1.0	1.0	0.0	1.0	0.0	1.0	0.0	0.0	0.0	0.0	1.0	1.0	0.0	1.0	0.0	0.0	1.0	0.0
EML1	2009	symbol	H. sapiens	2009	H. sapiens	EML1	EMAP like 1	GO:0007405 neuroblast proliferation;GO:0007052 mitotic spindle organization;GO:0002244 hematopoietic progenitor cell differentiation							0.0	0.0	0.0	0.0	0.0	0.0	0.0	0.0	0.0	0.0	0.0	0.0	0.0	0.0	0.0	0.0	0.0	0.0	0.0	0.0
NAV3	89795	symbol	H. sapiens	89795	H. sapiens	NAV3	neuron navigator 3	GO:1905929 positive regulation of invadopodium disassembly;GO:1905927 regulation of invadopodium disassembly;GO:1905878 invadopodium disassembly			Cytosol;Nuclear membrane(Approved)				0.0	0.0	0.0	0.0	0.0	0.0	0.0	0.0	1.0	1.0	0.0	0.0	0.0	0.0	0.0	0.0	0.0	0.0	0.0	0.0
GPR116	221395	gene_synonym	H. sapiens	221395	H. sapiens	ADGRF5	adhesion G protein-coupled receptor F5	GO:0061626 pharyngeal arch artery morphogenesis;GO:0043031 negative regulation of macrophage activation;GO:0043129 surfactant homeostasis		G-protein coupled receptors/{Family 2 (B) receptors,GPCRs excl olfactory receptors}					0.0	0.0	1.0	0.0	0.0	0.0	0.0	0.0	0.0	0.0	0.0	0.0	0.0	0.0	0.0	0.0	0.0	0.0	1.0	0.0
ABCC9	10060	symbol	H. sapiens	10060	H. sapiens	ABCC9	ATP binding cassette subfamily C member 9	GO:1903779 regulation of cardiac conduction;GO:1990573 potassium ion import across plasma membrane;GO:0010107 potassium ion import		Transporters/Primary Active Transporters	Cytosol;Nucleoplasm(Approved)	Adenosine triphosphate (Transporter activity);Glyburide (Transporter activity)			0.0	0.0	0.0	0.0	0.0	0.0	0.0	0.0	0.0	0.0	0.0	0.0	0.0	1.0	0.0	0.0	0.0	0.0	0.0	0.0
CYBRD1	79901	symbol	H. sapiens	79901	H. sapiens	CYBRD1	cytochrome b reductase 1	GO:0006879 cellular iron ion homeostasis;GO:0055072 iron ion homeostasis;GO:0046916 cellular transition metal ion homeostasis			Cytosol;Golgi apparatus(Approved)				0.0	0.0	0.0	0.0	0.0	0.0	0.0	0.0	0.0	0.0	0.0	0.0	0.0	1.0	0.0	0.0	0.0	0.0	0.0	0.0
CDH19	28513	symbol	H. sapiens	28513	H. sapiens	CDH19	cadherin 19	GO:0016339 calcium-dependent cell-cell adhesion via plasma membrane cell adhesion molecules;GO:0044331 cell-cell adhesion mediated by cadherin;GO:0007156 homophilic cell adhesion via plasma membrane adhesion molecules							0.0	0.0	0.0	0.0	0.0	0.0	0.0	0.0	0.0	0.0	0.0	0.0	0.0	0.0	0.0	0.0	1.0	0.0	0.0	0.0
EVC	2121	symbol	H. sapiens	2121	H. sapiens	EVC	EvC ciliary complex subunit 1	GO:0003416 endochondral bone growth;GO:0045880 positive regulation of smoothened signaling pathway;GO:0098868 bone growth			Cytosol;Nucleoplasm(Approved)				0.0	0.0	0.0	1.0	1.0	0.0	0.0	0.0	0.0	0.0	0.0	0.0	0.0	0.0	1.0	0.0	0.0	0.0	0.0	0.0
MRVI1	10335	gene_synonym	H. sapiens	10335	H. sapiens	IRAG1	inositol 1,4,5-triphosphate receptor associated 1				Cytosol;Nuclear bodies(Approved)				0.0	0.0	0.0	0.0	0.0	0.0	0.0	0.0	0.0	0.0	0.0	0.0	0.0	0.0	0.0	0.0	0.0	0.0	0.0	0.0
FERMT2	10979	symbol	H. sapiens	10979	H. sapiens	FERMT2	fermitin family member 2	GO:0048041 focal adhesion assembly;GO:0033622 integrin activation;GO:0007045 cell-substrate adherens junction assembly			Focal adhesion sites;Nucleoplasm(Supported)			(M5930)HALLMARK EPITHELIAL MESENCHYMAL TRANSITION	0.0	0.0	0.0	0.0	0.0	0.0	1.0	0.0	0.0	1.0	0.0	0.0	0.0	0.0	0.0	0.0	1.0	0.0	0.0	0.0
NUAK1	9891	symbol	H. sapiens	9891	H. sapiens	NUAK1	NUAK family kinase 1	GO:0035507 regulation of myosin-light-chain-phosphatase activity;GO:2000772 regulation of cellular senescence;GO:0090342 regulation of cell aging	CAMK Ser/Thr protein kinase family	Enzymes/{ENZYME proteins/Transferases,Kinases/CAMK Ser/Thr protein kinases}	Nucleoli fibrillar center;Nucleus(Supported)Microtubules(Approved)				0.0	0.0	0.0	0.0	0.0	0.0	0.0	0.0	0.0	0.0	0.0	0.0	0.0	0.0	0.0	0.0	0.0	0.0	0.0	0.0
ZNF532	55205	symbol	H. sapiens	55205	H. sapiens	ZNF532	zinc finger protein 532			Transcription factors/Zinc-coordinating DNA-binding domains	Golgi apparatus;Nucleoplasm(Approved)				0.0	0.0	0.0	0.0	0.0	0.0	0.0	0.0	0.0	0.0	0.0	0.0	0.0	0.0	0.0	0.0	0.0	0.0	0.0	0.0
FAP	2191	symbol	H. sapiens	2191	H. sapiens	FAP	fibroblast activation protein alpha	GO:0051917 regulation of fibrinolysis;GO:0010716 negative regulation of extracellular matrix disassembly;GO:1902362 melanocyte apoptotic process		Enzymes/{ENZYME proteins/Hydrolases,Peptidases/Serine-type peptidases}				(M5930)HALLMARK EPITHELIAL MESENCHYMAL TRANSITION	0.0	1.0	1.0	0.0	0.0	0.0	0.0	0.0	0.0	0.0	0.0	0.0	0.0	0.0	0.0	0.0	0.0	0.0	0.0	0.0
RUNX1T1	862	symbol	H. sapiens	862	H. sapiens	RUNX1T1	RUNX1 partner transcriptional co-repressor 1	GO:0045599 negative regulation of fat cell differentiation;GO:0045598 regulation of fat cell differentiation;GO:0045444 fat cell differentiation			Nucleoplasm(Supported)				0.0	0.0	0.0	0.0	0.0	0.0	0.0	0.0	0.0	0.0	0.0	0.0	0.0	0.0	0.0	0.0	0.0	0.0	0.0	0.0
TNS1	7145	symbol	H. sapiens	7145	H. sapiens	TNS1	tensin 1	GO:0010761 fibroblast migration;GO:0007044 cell-substrate junction assembly;GO:0034329 cell junction assembly			Focal adhesion sites(Enhanced)		(M71)PID ILK PATHWAY	(M5945)HALLMARK HEME METABOLISM	0.0	0.0	1.0	0.0	0.0	0.0	0.0	0.0	0.0	0.0	0.0	0.0	0.0	0.0	0.0	0.0	1.0	0.0	0.0	0.0
MOXD1	26002	symbol	H. sapiens	26002	H. sapiens	MOXD1	monooxygenase DBH like 1	GO:0006589 octopamine biosynthetic process;GO:0042420 dopamine catabolic process;GO:0046333 octopamine metabolic process			Cytosol;Nucleoplasm(Approved)				0.0	0.0	0.0	0.0	0.0	0.0	0.0	0.0	0.0	0.0	0.0	0.0	0.0	0.0	0.0	0.0	0.0	0.0	0.0	0.0
CHRNA3	1136	symbol	H. sapiens	1136	H. sapiens	CHRNA3	cholinergic receptor nicotinic alpha 3 subunit	GO:0014056 regulation of acetylcholine secretion, neurotransmission;GO:0060084 synaptic transmission involved in micturition;GO:0014055 acetylcholine secretion, neurotransmission				Nicotine (Ligand-gated ion channel activity);Dextromethorphan (Ligand-gated ion channel activity);Galantamine (Ligand-gated ion channel activity);Levamisole (Ligand-gated ion channel activity);Ethanol (Ligand-gated ion channel activity);Pentolinium (Ligand-gated ion channel activity);Bupropion (Ligand-gated ion channel activity);Levomethadyl Acetate (Ligand-gated ion channel activity);Varenicline…			0.0	0.0	0.0	0.0	0.0	0.0	1.0	0.0	0.0	1.0	0.0	0.0	1.0	1.0	0.0	0.0	0.0	0.0	0.0	0.0
MEF2C	4208	symbol	H. sapiens	4208	H. sapiens	MEF2C	myocyte enhancer factor 2C	GO:0003185 sinoatrial valve morphogenesis;GO:0090073 positive regulation of protein homodimerization activity;GO:2000111 positive regulation of macrophage apoptotic process		Transcription factors	Vesicles(Supported)Nucleoplasm(Approved)		(M270)PID MAPK TRK PATHWAY; (M30)PID HDAC CLASSII PATHWAY; (M229)PID P38 ALPHA BETA DOWNSTREAM PATHWAY	(M5909)HALLMARK MYOGENESIS	0.0	0.0	1.0	1.0	1.0	1.0	1.0	1.0	1.0	1.0	0.0	1.0	1.0	1.0	1.0	0.0	0.0	0.0	0.0	1.0
PGR	5241	symbol	H. sapiens	5241	H. sapiens	PGR	progesterone receptor	GO:0060748 tertiary branching involved in mammary gland duct morphogenesis;GO:0060745 mammary gland branching involved in pregnancy;GO:0050847 progesterone receptor signaling pathway		Nuclear receptors;Transcription factors/Zinc-coordinating DNA-binding domains		Etonogestrel (Zinc ion binding);Desogestrel (Zinc ion binding);Megestrol acetate (Zinc ion binding);Levonorgestrel (Zinc ion binding);Dydrogesterone (Zinc ion binding);Progesterone (Zinc ion binding);Spironolactone (Zinc ion binding);Fluticasone Propionate (Zinc ion binding);Medroxyprogesterone acetate (Zinc ion binding);Norethisterone (Zinc ion binding);Ethynodiol diacetate (Zinc ion binding);Mi…	(M267)PID ANTHRAX PATHWAY; (M200)PID ERA GENOMIC PATHWAY	(M5906)HALLMARK ESTROGEN RESPONSE EARLY; (M5907)HALLMARK ESTROGEN RESPONSE LATE	0.0	0.0	1.0	0.0	0.0	1.0	0.0	1.0	0.0	0.0	0.0	0.0	0.0	0.0	0.0	0.0	0.0	0.0	0.0	0.0
C1QTNF3	114899	symbol	H. sapiens	114899	H. sapiens	C1QTNF3	C1q and TNF related 3	GO:0070165 positive regulation of adiponectin secretion;GO:0070163 regulation of adiponectin secretion;GO:1900165 negative regulation of interleukin-6 secretion			Golgi apparatus(Approved)		(M5880)NABA ECM AFFILIATED; (M5885)NABA MATRISOME ASSOCIATED; (M5889)NABA MATRISOME		0.0	0.0	0.0	0.0	0.0	0.0	0.0	0.0	0.0	0.0	0.0	0.0	0.0	1.0	0.0	0.0	0.0	1.0	0.0	0.0
NOX4	50507	symbol	H. sapiens	50507	H. sapiens	NOX4	NADPH oxidase 4	GO:0051496 positive regulation of stress fiber assembly;GO:0051492 regulation of stress fiber assembly;GO:0061098 positive regulation of protein tyrosine kinase activity		Transporters/Transport Electron Carriers	Nucleus(Approved)		(M50)PID PTP1B PATHWAY		0.0	0.0	0.0	1.0	0.0	0.0	1.0	0.0	1.0	0.0	0.0	1.0	0.0	1.0	0.0	1.0	0.0	0.0	0.0	1.0
C20orf194	25943	symbol	H. sapiens	25943	H. sapiens	C20orf194	chromosome 20 open reading frame 194	GO:0008150 biological_process			Cytosol;Nucleoli fibrillar center(Approved)				0.0	0.0	0.0	0.0	0.0	0.0	0.0	0.0	0.0	0.0	0.0	0.0	0.0	0.0	0.0	0.0	0.0	0.0	0.0	0.0
ZFHX4	79776	symbol	H. sapiens	79776	H. sapiens	ZFHX4	zinc finger homeobox 4	GO:0000122 negative regulation of transcription by RNA polymerase II;GO:0045892 negative regulation of transcription, DNA-templated;GO:1903507 negative regulation of nucleic acid-templated transcription		Transcription factors/Helix-turn-helix domains	Nucleoli fibrillar center;Nucleoplasm(Approved)				0.0	0.0	0.0	0.0	0.0	0.0	0.0	0.0	0.0	0.0	0.0	0.0	0.0	0.0	0.0	0.0	0.0	0.0	0.0	0.0
CCDC80	151887	symbol	H. sapiens	151887	H. sapiens	CCDC80	coiled-coil domain containing 80	GO:0010811 positive regulation of cell-substrate adhesion;GO:0010810 regulation of cell-substrate adhesion;GO:0045785 positive regulation of cell adhesion							0.0	1.0	0.0	0.0	0.0	0.0	0.0	0.0	0.0	0.0	0.0	0.0	0.0	0.0	0.0	0.0	0.0	0.0	0.0	0.0
TGFB2	7042	symbol	H. sapiens	7042	H. sapiens	TGFB2	transforming growth factor beta 2	GO:1905006 negative regulation of epithelial to mesenchymal transition involved in endocardial cushion formation;GO:0051795 positive regulation of timing of catagen;GO:1905007 positive regulation of epithelial to mesenchymal transition involved in endocardial cushion formation					(M11736)SA MMP CYTOKINE CONNECTION; (M211)PID HEDGEHOG 2PATHWAY; (M33)PID GLYPICAN 1PATHWAY	(M5902)HALLMARK APOPTOSIS; (M5956)HALLMARK KRAS SIGNALING DN; (M5950)HALLMARK ALLOGRAFT REJECTION	0.0	1.0	1.0	1.0	1.0	1.0	1.0	1.0	1.0	1.0	1.0	1.0	0.0	1.0	0.0	1.0	1.0	1.0	1.0	1.0
FMO2	2327	symbol	H. sapiens	2327	H. sapiens	FMO2	flavin containing dimethylaniline monoxygenase 2	GO:0070995 NADPH oxidation;GO:0072592 oxygen metabolic process;GO:0006739 NADP metabolic process		Enzymes/ENZYME proteins/Oxidoreductases					0.0	0.0	0.0	0.0	0.0	0.0	0.0	0.0	0.0	0.0	0.0	0.0	0.0	0.0	0.0	0.0	0.0	0.0	0.0	0.0
NRP1	8829	symbol	H. sapiens	8829	H. sapiens	NRP1	neuropilin 1	GO:0021828 gonadotrophin-releasing hormone neuronal migration to the hypothalamus;GO:0021824 cerebral cortex tangential migration using cell-axon interactions;GO:1902336 positive regulation of retinal ganglion cell axon guidance		CD markers	Mitochondria(Uncertain)	Palifermin (Vascular endothelial growth factor-activated receptor activity);Pegaptanib (Vascular endothelial growth factor-activated receptor activity)	(M137)PID VEGF VEGFR PATHWAY; (M226)PID VEGFR1 PATHWAY	(M5944)HALLMARK ANGIOGENESIS; (M5919)HALLMARK HEDGEHOG SIGNALING; (M5942)HALLMARK UV RESPONSE DN	0.0	0.0	1.0	1.0	0.0	1.0	1.0	1.0	1.0	1.0	1.0	0.0	0.0	0.0	0.0	1.0	1.0	0.0	1.0	1.0
PALMD	54873	symbol	H. sapiens	54873	H. sapiens	PALMD	palmdelphin	GO:0008360 regulation of cell shape;GO:0022604 regulation of cell morphogenesis;GO:0000902 cell morphogenesis			Actin filaments(Supported)Focal adhesion sites;Plasma membrane(Approved)				0.0	0.0	0.0	0.0	0.0	0.0	0.0	0.0	0.0	1.0	0.0	0.0	0.0	0.0	0.0	0.0	0.0	0.0	0.0	0.0
TTC28	23331	symbol	H. sapiens	23331	H. sapiens	TTC28	tetratricopeptide repeat domain 28	GO:0007346 regulation of mitotic cell cycle;GO:0051301 cell division;GO:0051726 regulation of cell cycle			Mitochondria;Nucleoli(Approved)				0.0	0.0	0.0	0.0	0.0	0.0	0.0	0.0	0.0	0.0	0.0	0.0	0.0	0.0	0.0	0.0	0.0	0.0	0.0	0.0
ISM1	140862	symbol	H. sapiens	140862	H. sapiens	ISM1	isthmin 1	GO:0016525 negative regulation of angiogenesis;GO:2000181 negative regulation of blood vessel morphogenesis;GO:0045765 regulation of angiogenesis					(M5883)NABA SECRETED FACTORS; (M5885)NABA MATRISOME ASSOCIATED; (M5889)NABA MATRISOME		0.0	0.0	1.0	0.0	0.0	0.0	0.0	0.0	0.0	0.0	0.0	0.0	0.0	0.0	0.0	0.0	0.0	1.0	0.0	0.0
MYOM1	8736	symbol	H. sapiens	8736	H. sapiens	MYOM1	myomesin 1	GO:0030241 skeletal muscle myosin thick filament assembly;GO:0030240 skeletal muscle thin filament assembly;GO:0002074 extraocular skeletal muscle development						(M5909)HALLMARK MYOGENESIS	0.0	0.0	0.0	1.0	0.0	1.0	0.0	0.0	1.0	0.0	1.0	0.0	1.0	0.0	0.0	0.0	0.0	0.0	0.0	1.0
MXRA5	25878	symbol	H. sapiens	25878	H. sapiens	MXRA5	matrix remodeling associated 5	GO:0071559 response to transforming growth factor beta;GO:0070848 response to growth factor;GO:0009719 response to endogenous stimulus			Mitochondria(Uncertain)		(M3008)NABA ECM GLYCOPROTEINS; (M5884)NABA CORE MATRISOME; (M5889)NABA MATRISOME	(M5930)HALLMARK EPITHELIAL MESENCHYMAL TRANSITION	1.0	0.0	0.0	0.0	0.0	0.0	1.0	0.0	0.0	0.0	0.0	0.0	0.0	0.0	0.0	0.0	0.0	0.0	0.0	0.0
CHRDL1	91851	symbol	H. sapiens	91851	H. sapiens	CHRDL1	chordin like 1	GO:0030514 negative regulation of BMP signaling pathway;GO:0030510 regulation of BMP signaling pathway;GO:0090101 negative regulation of transmembrane receptor protein serine/threonine kinase signaling pathway					(M181)PID BMP PATHWAY; (M5883)NABA SECRETED FACTORS; (M5885)NABA MATRISOME ASSOCIATED		0.0	0.0	0.0	0.0	0.0	0.0	1.0	0.0	0.0	0.0	1.0	1.0	0.0	0.0	0.0	0.0	0.0	1.0	0.0	0.0
SMARCA1	6594	symbol	H. sapiens	6594	H. sapiens	SMARCA1	SWI/SNF related, matrix associated, actin dependent regulator of chromatin, subfamily a, member 1	GO:0000733 DNA strand renaturation;GO:0016584 nucleosome positioning;GO:0043044 ATP-dependent chromatin remodeling		Transcription factors/Helix-turn-helix domains	Nucleoplasm(Supported)Vesicles(Approved)				0.0	0.0	0.0	0.0	0.0	0.0	0.0	0.0	0.0	0.0	0.0	0.0	0.0	0.0	0.0	0.0	0.0	0.0	0.0	0.0
NALCN	259232	symbol	H. sapiens	259232	H. sapiens	NALCN	sodium leak channel, non-selective	GO:0060075 regulation of resting membrane potential;GO:0035725 sodium ion transmembrane transport;GO:0071805 potassium ion transmembrane transport		Transporters/Transporter channels and pores					0.0	0.0	0.0	0.0	0.0	0.0	0.0	0.0	0.0	0.0	0.0	0.0	0.0	1.0	0.0	0.0	0.0	0.0	0.0	0.0
FGF14	2259	symbol	H. sapiens	2259	H. sapiens	FGF14	fibroblast growth factor 14	GO:1901843 positive regulation of high voltage-gated calcium channel activity;GO:1901387 positive regulation of voltage-gated calcium channel activity;GO:1901841 regulation of high voltage-gated calcium channel activity		RAS pathway related proteins	Nucleoli fibrillar center(Approved)		(M5883)NABA SECRETED FACTORS; (M5885)NABA MATRISOME ASSOCIATED; (M5889)NABA MATRISOME		0.0	0.0	0.0	0.0	0.0	0.0	0.0	1.0	0.0	0.0	0.0	0.0	0.0	1.0	0.0	0.0	0.0	1.0	0.0	0.0
MEDAG	84935	symbol	H. sapiens	84935	H. sapiens	MEDAG	mesenteric estrogen dependent adipogenesis	GO:0045600 positive regulation of fat cell differentiation;GO:0045598 regulation of fat cell differentiation;GO:0045444 fat cell differentiation							0.0	0.0	0.0	0.0	0.0	0.0	0.0	0.0	0.0	0.0	0.0	0.0	0.0	0.0	0.0	0.0	0.0	0.0	0.0	0.0
CRISPLD2	83716	symbol	H. sapiens	83716	H. sapiens	CRISPLD2	cysteine rich secretory protein LCCL domain containing 2	GO:0060325 face morphogenesis;GO:0043312 neutrophil degranulation;GO:0002283 neutrophil activation involved in immune response			Nucleoli;Nucleus(Approved)		(M3008)NABA ECM GLYCOPROTEINS; (M5884)NABA CORE MATRISOME; (M5889)NABA MATRISOME		1.0	1.0	0.0	0.0	0.0	0.0	0.0	0.0	0.0	0.0	0.0	0.0	0.0	0.0	0.0	0.0	0.0	0.0	0.0	0.0
WISP1	8840	gene_synonym	H. sapiens	8840	H. sapiens	CCN4	cellular communication network factor 4	GO:0032331 negative regulation of chondrocyte differentiation;GO:0014911 positive regulation of smooth muscle cell migration;GO:0061037 negative regulation of cartilage development			Cytosol(Approved)		(M5493)WNT SIGNALING; (M3008)NABA ECM GLYCOPROTEINS; (M5884)NABA CORE MATRISOME		1.0	0.0	0.0	0.0	1.0	0.0	0.0	0.0	0.0	0.0	0.0	1.0	0.0	0.0	0.0	1.0	0.0	0.0	0.0	0.0
TRPS1	7227	symbol	H. sapiens	7227	H. sapiens	TRPS1	transcriptional repressor GATA binding 1	GO:0032330 regulation of chondrocyte differentiation;GO:0061035 regulation of cartilage development;GO:0002062 chondrocyte differentiation		Transcription factors/Zinc-coordinating DNA-binding domains	Nucleoplasm(Supported)				0.0	0.0	0.0	0.0	1.0	0.0	0.0	0.0	0.0	0.0	0.0	0.0	0.0	0.0	0.0	0.0	0.0	0.0	0.0	0.0
DFNA5	1687	gene_synonym	H. sapiens	1687	H. sapiens	GSDME	gasdermin E	GO:2001244 positive regulation of intrinsic apoptotic signaling pathway;GO:0070269 pyroptosis;GO:0060113 inner ear receptor cell differentiation		Transporters/Transporter channels and pores	Cytosol(Enhanced)			(M5898)HALLMARK DNA REPAIR	0.0	0.0	0.0	0.0	0.0	0.0	0.0	0.0	0.0	0.0	1.0	0.0	0.0	0.0	0.0	0.0	0.0	0.0	0.0	0.0
SFRP4	6424	symbol	H. sapiens	6424	H. sapiens	SFRP4	secreted frizzled related protein 4	GO:2000119 negative regulation of sodium-dependent phosphate transport;GO:1902174 positive regulation of keratinocyte apoptotic process;GO:2000118 regulation of sodium-dependent phosphate transport					(M5493)WNT SIGNALING; (M5883)NABA SECRETED FACTORS; (M5885)NABA MATRISOME ASSOCIATED	(M5930)HALLMARK EPITHELIAL MESENCHYMAL TRANSITION	0.0	0.0	0.0	0.0	1.0	0.0	1.0	0.0	0.0	0.0	0.0	0.0	0.0	1.0	0.0	0.0	0.0	1.0	0.0	0.0
MEOX2	4223	symbol	H. sapiens	4223	H. sapiens	MEOX2	mesenchyme homeobox 2	GO:0090051 negative regulation of cell migration involved in sprouting angiogenesis;GO:1903671 negative regulation of sprouting angiogenesis;GO:0090049 regulation of cell migration involved in sprouting angiogenesis		Transcription factors/Helix-turn-helix domains					0.0	0.0	1.0	1.0	0.0	0.0	0.0	0.0	0.0	0.0	0.0	0.0	0.0	1.0	0.0	0.0	0.0	0.0	0.0	0.0
GLI3	2737	symbol	H. sapiens	2737	H. sapiens	GLI3	GLI family zinc finger 3	GO:0022018 lateral ganglionic eminence cell proliferation;GO:0021819 layer formation in cerebral cortex;GO:0021775 smoothened signaling pathway involved in ventral spinal cord interneuron specification		Transcription factors/Zinc-coordinating DNA-binding domains			(M219)PID HEDGEHOG GLI PATHWAY		0.0	0.0	1.0	1.0	1.0	1.0	0.0	0.0	0.0	1.0	1.0	1.0	0.0	0.0	0.0	0.0	0.0	0.0	1.0	0.0
OGN	4969	symbol	H. sapiens	4969	H. sapiens	OGN	osteoglycin	GO:0042340 keratan sulfate catabolic process;GO:0018146 keratan sulfate biosynthetic process;GO:0042339 keratan sulfate metabolic process			Endoplasmic reticulum(Supported)		(M5882)NABA PROTEOGLYCANS; (M5884)NABA CORE MATRISOME; (M5889)NABA MATRISOME		1.0	0.0	0.0	0.0	0.0	0.0	0.0	0.0	0.0	0.0	0.0	0.0	0.0	0.0	0.0	0.0	0.0	0.0	0.0	0.0
ASPN	54829	symbol	H. sapiens	54829	H. sapiens	ASPN	asporin	GO:0070171 negative regulation of tooth mineralization;GO:0042483 negative regulation of odontogenesis;GO:0070170 regulation of tooth mineralization			Nucleoplasm(Uncertain)		(M5882)NABA PROTEOGLYCANS; (M5884)NABA CORE MATRISOME; (M5889)NABA MATRISOME		1.0	1.0	0.0	0.0	0.0	0.0	1.0	1.0	0.0	0.0	0.0	1.0	0.0	0.0	0.0	0.0	0.0	0.0	0.0	0.0
ECM2	1842	symbol	H. sapiens	1842	H. sapiens	ECM2	extracellular matrix protein 2	GO:0010811 positive regulation of cell-substrate adhesion;GO:0010810 regulation of cell-substrate adhesion;GO:0007160 cell-matrix adhesion					(M3008)NABA ECM GLYCOPROTEINS; (M5884)NABA CORE MATRISOME; (M5889)NABA MATRISOME	(M5930)HALLMARK EPITHELIAL MESENCHYMAL TRANSITION	1.0	1.0	0.0	0.0	0.0	0.0	0.0	0.0	0.0	0.0	0.0	0.0	0.0	0.0	0.0	0.0	0.0	0.0	0.0	0.0
MPDZ	8777	symbol	H. sapiens	8777	H. sapiens	MPDZ	multiple PDZ domain crumbs cell polarity complex component	GO:0016032 viral process;GO:0044403 symbiont process;GO:0044419 interspecies interaction between organisms							0.0	0.0	0.0	0.0	0.0	0.0	0.0	0.0	0.0	0.0	0.0	0.0	0.0	0.0	0.0	0.0	0.0	0.0	0.0	0.0
CXCL12	6387	symbol	H. sapiens	6387	H. sapiens	CXCL12	C-X-C motif chemokine ligand 12	GO:0048842 positive regulation of axon extension involved in axon guidance;GO:1903237 negative regulation of leukocyte tethering or rolling;GO:0033603 positive regulation of dopamine secretion				Tinzaparin	(M165)PID SYNDECAN 4 PATHWAY; (M255)PID HIF1 TFPATHWAY; (M124)PID CXCR4 PATHWAY	(M5906)HALLMARK ESTROGEN RESPONSE EARLY; (M5930)HALLMARK EPITHELIAL MESENCHYMAL TRANSITION; (M5907)HALLMARK ESTROGEN RESPONSE LATE	0.0	0.0	1.0	1.0	0.0	0.0	0.0	1.0	1.0	1.0	0.0	0.0	0.0	1.0	0.0	1.0	0.0	1.0	0.0	0.0
SORCS1	114815	symbol	H. sapiens	114815	H. sapiens	SORCS1	sortilin related VPS10 domain containing receptor 1	GO:0006892 post-Golgi vesicle-mediated transport;GO:0007218 neuropeptide signaling pathway;GO:0048193 Golgi vesicle transport			Cytosol;Plasma membrane(Approved)				0.0	0.0	0.0	0.0	0.0	0.0	0.0	0.0	0.0	0.0	0.0	0.0	0.0	0.0	0.0	0.0	0.0	0.0	0.0	0.0
CNTNAP1	8506	symbol	H. sapiens	8506	H. sapiens	CNTNAP1	contactin associated protein 1	GO:0030913 paranodal junction assembly;GO:0022010 central nervous system myelination;GO:0022011 myelination in peripheral nervous system			Nucleoplasm(Approved)				0.0	0.0	0.0	0.0	0.0	0.0	0.0	0.0	0.0	1.0	0.0	0.0	0.0	1.0	0.0	0.0	1.0	0.0	0.0	1.0
KLHL5	51088	symbol	H. sapiens	51088	H. sapiens	KLHL5	kelch like family member 5	GO:0043687 post-translational protein modification;GO:0006464 cellular protein modification process;GO:0036211 protein modification process							0.0	0.0	0.0	0.0	0.0	0.0	0.0	0.0	0.0	0.0	0.0	0.0	0.0	0.0	0.0	0.0	0.0	0.0	0.0	0.0
CRYAB	1410	symbol	H. sapiens	1410	H. sapiens	CRYAB	crystallin alpha B	GO:1905907 negative regulation of amyloid fibril formation;GO:1905906 regulation of amyloid fibril formation;GO:0043154 negative regulation of cysteine-type endopeptidase activity involved in apoptotic process			Cytosol;Plasma membrane(Enhanced)			(M5909)HALLMARK MYOGENESIS	0.0	0.0	0.0	1.0	0.0	0.0	0.0	0.0	1.0	0.0	1.0	0.0	1.0	0.0	0.0	0.0	0.0	0.0	0.0	0.0
ELK3	2004	symbol	H. sapiens	2004	H. sapiens	ELK3	ETS transcription factor ELK3	GO:0001525 angiogenesis;GO:0048514 blood vessel morphogenesis;GO:0000122 negative regulation of transcription by RNA polymerase II		Transcription factors/Helix-turn-helix domains	Nucleoplasm(Supported)Mitochondria(Approved)				0.0	0.0	1.0	0.0	0.0	0.0	0.0	0.0	0.0	0.0	0.0	0.0	0.0	0.0	0.0	0.0	0.0	0.0	0.0	0.0
MGP	4256	symbol	H. sapiens	4256	H. sapiens	MGP	matrix Gla protein	GO:0001502 cartilage condensation;GO:0030500 regulation of bone mineralization;GO:0098743 cell aggregation					(M65)PID FRA PATHWAY; (M3008)NABA ECM GLYCOPROTEINS; (M5884)NABA CORE MATRISOME	(M5930)HALLMARK EPITHELIAL MESENCHYMAL TRANSITION	1.0	0.0	0.0	0.0	1.0	0.0	0.0	0.0	0.0	0.0	0.0	1.0	0.0	0.0	0.0	0.0	0.0	0.0	0.0	0.0
GPR133	283383	gene_synonym	H. sapiens	283383	H. sapiens	ADGRD1	adhesion G protein-coupled receptor D1	GO:0007189 adenylate cyclase-activating G protein-coupled receptor signaling pathway;GO:0019933 cAMP-mediated signaling;GO:0007188 adenylate cyclase-modulating G protein-coupled receptor signaling pathway		G-protein coupled receptors/{Family 2 (B) receptors,GPCRs excl olfactory receptors}	Cytosol;Nucleus(Approved)				0.0	0.0	0.0	0.0	0.0	0.0	0.0	0.0	0.0	0.0	0.0	0.0	0.0	1.0	0.0	0.0	0.0	0.0	0.0	0.0
COL12A1	1303	symbol	H. sapiens	1303	H. sapiens	COL12A1	collagen type XII alpha 1 chain	GO:0003429 growth plate cartilage chondrocyte morphogenesis;GO:0003414 chondrocyte morphogenesis involved in endochondral bone morphogenesis;GO:0003422 growth plate cartilage morphogenesis			Nucleus(Approved)		(M3005)NABA COLLAGENS; (M198)PID SYNDECAN 1 PATHWAY; (M160)PID AVB3 INTEGRIN PATHWAY	(M5930)HALLMARK EPITHELIAL MESENCHYMAL TRANSITION	1.0	1.0	0.0	1.0	1.0	1.0	0.0	0.0	1.0	1.0	0.0	0.0	0.0	0.0	1.0	0.0	0.0	0.0	0.0	0.0
DSE	29940	symbol	H. sapiens	29940	H. sapiens	DSE	dermatan sulfate epimerase	GO:0030208 dermatan sulfate biosynthetic process;GO:0030205 dermatan sulfate metabolic process;GO:0050651 dermatan sulfate proteoglycan biosynthetic process		Enzymes/ENZYME proteins/Isomerase	Cytosol;Nucleoplasm(Supported)				0.0	0.0	0.0	0.0	0.0	0.0	0.0	0.0	0.0	0.0	0.0	0.0	0.0	0.0	0.0	0.0	0.0	0.0	0.0	0.0
BACH2	60468	symbol	H. sapiens	60468	H. sapiens	BACH2	BTB domain and CNC homolog 2	GO:0090721 primary adaptive immune response involving T cells and B cells;GO:0090720 primary adaptive immune response;GO:0051170 import into nucleus		Transcription factors/Basic domains	Cytosol;Nucleus(Supported)				0.0	0.0	0.0	0.0	0.0	0.0	0.0	0.0	0.0	0.0	0.0	0.0	0.0	0.0	0.0	0.0	0.0	0.0	0.0	0.0
QKI	9444	symbol	H. sapiens	9444	H. sapiens	QKI	QKI, KH domain containing RNA binding	GO:0042759 long-chain fatty acid biosynthetic process;GO:0001570 vasculogenesis;GO:0007286 spermatid development			Nucleoplasm(Supported)				0.0	0.0	1.0	1.0	0.0	0.0	0.0	0.0	0.0	0.0	0.0	0.0	0.0	0.0	0.0	0.0	0.0	0.0	0.0	1.0
LAMA4	3910	symbol	H. sapiens	3910	H. sapiens	LAMA4	laminin subunit alpha 4	GO:0120163 negative regulation of cold-induced thermogenesis;GO:0120161 regulation of cold-induced thermogenesis;GO:0106106 cold-induced thermogenesis			Cytosol;Plasma membrane(Approved)		(M5887)NABA BASEMENT MEMBRANES; (M176)PID FOXM1 PATHWAY; (M53)PID INTEGRIN3 PATHWAY	(M5905)HALLMARK ADIPOGENESIS	1.0	1.0	0.0	0.0	0.0	0.0	0.0	1.0	0.0	0.0	0.0	0.0	0.0	0.0	0.0	0.0	0.0	0.0	0.0	0.0
C7	730	symbol	H. sapiens	730	H. sapiens	C7	complement C7	GO:0006957 complement activation, alternative pathway;GO:0006883 cellular sodium ion homeostasis;GO:0006958 complement activation, classical pathway							0.0	0.0	0.0	0.0	0.0	0.0	0.0	0.0	0.0	0.0	0.0	0.0	0.0	1.0	0.0	0.0	0.0	0.0	0.0	0.0
LOX	4015	symbol	H. sapiens	4015	H. sapiens	LOX	lysyl oxidase	GO:0035906 descending aorta development;GO:0035905 ascending aorta development;GO:2000586 regulation of platelet-derived growth factor receptor-beta signaling pathway		Enzymes/ENZYME proteins/Oxidoreductases	Endoplasmic reticulum(Supported)		(M3468)NABA ECM REGULATORS; (M5885)NABA MATRISOME ASSOCIATED; (M5889)NABA MATRISOME	(M5891)HALLMARK HYPOXIA; (M5930)HALLMARK EPITHELIAL MESENCHYMAL TRANSITION	0.0	1.0	1.0	1.0	1.0	0.0	1.0	0.0	1.0	1.0	0.0	1.0	0.0	0.0	1.0	0.0	0.0	1.0	1.0	1.0
SPARC	6678	symbol	H. sapiens	6678	H. sapiens	SPARC	secreted protein acidic and cysteine rich	GO:0033591 response to L-ascorbic acid;GO:0016525 negative regulation of angiogenesis;GO:0010595 positive regulation of endothelial cell migration					(M3008)NABA ECM GLYCOPROTEINS; (M5884)NABA CORE MATRISOME; (M5889)NABA MATRISOME	(M5946)HALLMARK COAGULATION; (M5909)HALLMARK MYOGENESIS; (M5930)HALLMARK EPITHELIAL MESENCHYMAL TRANSITION	1.0	1.0	1.0	1.0	1.0	0.0	1.0	1.0	0.0	1.0	1.0	1.0	0.0	0.0	0.0	1.0	0.0	0.0	0.0	0.0
THBS4	7060	symbol	H. sapiens	7060	H. sapiens	THBS4	thrombospondin 4	GO:0090023 positive regulation of neutrophil chemotaxis;GO:0071624 positive regulation of granulocyte chemotaxis;GO:0071603 endothelial cell-cell adhesion			Vesicles(Approved)		(M3008)NABA ECM GLYCOPROTEINS; (M5884)NABA CORE MATRISOME; (M5889)NABA MATRISOME		1.0	0.0	1.0	0.0	0.0	0.0	0.0	1.0	0.0	1.0	0.0	1.0	0.0	0.0	0.0	1.0	0.0	0.0	0.0	0.0
CDH6	1004	symbol	H. sapiens	1004	H. sapiens	CDH6	cadherin 6	GO:0016339 calcium-dependent cell-cell adhesion via plasma membrane cell adhesion molecules;GO:0044331 cell-cell adhesion mediated by cadherin;GO:0007156 homophilic cell adhesion via plasma membrane adhesion molecules						(M5915)HALLMARK APICAL JUNCTION; (M5930)HALLMARK EPITHELIAL MESENCHYMAL TRANSITION	0.0	0.0	0.0	0.0	0.0	0.0	0.0	0.0	0.0	0.0	0.0	0.0	0.0	0.0	0.0	0.0	1.0	0.0	0.0	0.0
NPR3	4883	symbol	H. sapiens	4883	H. sapiens	NPR3	natriuretic peptide receptor 3	GO:0051000 positive regulation of nitric-oxide synthase activity;GO:0035810 positive regulation of urine volume;GO:0120163 negative regulation of cold-induced thermogenesis			Cytosol(Approved)	Nesiritide (Peptide hormone binding)			0.0	0.0	0.0	0.0	1.0	0.0	0.0	0.0	0.0	0.0	0.0	0.0	0.0	1.0	0.0	0.0	0.0	0.0	0.0	0.0
NR3C1	2908	symbol	H. sapiens	2908	H. sapiens	NR3C1	nuclear receptor subfamily 3 group C member 1	GO:0043402 glucocorticoid mediated signaling pathway;GO:0042921 glucocorticoid receptor signaling pathway;GO:0031958 corticosteroid receptor signaling pathway		Nuclear receptors;Transcription factors/Zinc-coordinating DNA-binding domains	Cytosol;Nucleoplasm(Enhanced)Mitochondria(Supported)	Flunisolide (Zinc ion binding);Diflorasone (Zinc ion binding);Alclometasone (Zinc ion binding);Medrysone (Zinc ion binding);Amcinonide (Zinc ion binding);Fluorometholone (Zinc ion binding);Megestrol acetate (Zinc ion binding);Beclomethasone dipropionate (Zinc ion binding);Spironolactone (Zinc ion binding);Betamethasone (Zinc ion binding);Desoximetasone (Zinc ion binding);Fluticasone Propionate (Z…	(M30)PID HDAC CLASSII PATHWAY; (M106)PID HNF3B PATHWAY; (M151)PID AR TF PATHWAY	(M5942)HALLMARK UV RESPONSE DN; (M5945)HALLMARK HEME METABOLISM; (M5891)HALLMARK HYPOXIA	0.0	0.0	0.0	0.0	0.0	0.0	1.0	0.0	0.0	0.0	0.0	0.0	0.0	0.0	0.0	0.0	0.0	0.0	0.0	0.0
LIFR	3977	symbol	H. sapiens	3977	H. sapiens	LIFR	LIF receptor subunit alpha	GO:0038165 oncostatin-M-mediated signaling pathway;GO:0070120 ciliary neurotrophic factor-mediated signaling pathway;GO:0048861 leukemia inhibitory factor signaling pathway		CD markers	Golgi apparatus;Nuclear speckles(Approved)			(M5908)HALLMARK ANDROGEN RESPONSE; (M5905)HALLMARK ADIPOGENESIS	0.0	0.0	0.0	0.0	0.0	0.0	0.0	0.0	0.0	0.0	0.0	0.0	0.0	0.0	0.0	0.0	0.0	0.0	0.0	0.0
DPYSL3	1809	symbol	H. sapiens	1809	H. sapiens	DPYSL3	dihydropyrimidinase like 3	GO:0006208 pyrimidine nucleobase catabolic process;GO:0051491 positive regulation of filopodium assembly;GO:0051764 actin crosslink formation			Cytosol(Supported)			(M5930)HALLMARK EPITHELIAL MESENCHYMAL TRANSITION	0.0	0.0	0.0	0.0	0.0	0.0	0.0	0.0	1.0	1.0	0.0	0.0	0.0	0.0	0.0	0.0	0.0	0.0	0.0	0.0
BCHE	590	symbol	H. sapiens	590	H. sapiens	BCHE	butyrylcholinesterase	GO:0050783 cocaine metabolic process;GO:0046448 tropane alkaloid metabolic process;GO:0051593 response to folic acid		Enzymes/ENZYME proteins/Hydrolases		Choline (Identical protein binding);Tacrine (Identical protein binding);Dipivefrin (Identical protein binding);Pyridostigmine (Identical protein binding);Galantamine (Identical protein binding);Isoflurophate (Identical protein binding);Pralidoxime (Identical protein binding);Malathion (Identical protein binding);Hexafluronium (Identical protein binding);Demecarium (Identical protein binding);Riva…			0.0	0.0	0.0	0.0	0.0	0.0	0.0	0.0	0.0	0.0	0.0	0.0	0.0	0.0	0.0	0.0	0.0	0.0	0.0	0.0
GNB4	59345	symbol	H. sapiens	59345	H. sapiens	GNB4	G protein subunit beta 4	GO:0021762 substantia nigra development;GO:0030901 midbrain development;GO:0048857 neural nucleus development		RAS pathway related proteins	Plasma membrane(Enhanced)			(M5921)HALLMARK COMPLEMENT	0.0	0.0	0.0	0.0	0.0	0.0	0.0	1.0	0.0	0.0	0.0	0.0	0.0	0.0	0.0	0.0	0.0	0.0	0.0	0.0
ADAM23	8745	symbol	H. sapiens	8745	H. sapiens	ADAM23	ADAM metallopeptidase domain 23	GO:1990830 cellular response to leukemia inhibitory factor;GO:1990823 response to leukemia inhibitory factor;GO:0071345 cellular response to cytokine stimulus					(M3468)NABA ECM REGULATORS; (M5885)NABA MATRISOME ASSOCIATED; (M5889)NABA MATRISOME	(M5915)HALLMARK APICAL JUNCTION	0.0	0.0	0.0	0.0	0.0	0.0	0.0	0.0	0.0	0.0	0.0	0.0	0.0	0.0	0.0	0.0	0.0	1.0	0.0	0.0
PDE1A	5136	symbol	H. sapiens	5136	H. sapiens	PDE1A	phosphodiesterase 1A	GO:0046069 cGMP catabolic process;GO:0009214 cyclic nucleotide catabolic process;GO:0009154 purine ribonucleotide catabolic process		Enzymes/ENZYME proteins/Hydrolases	Nucleoplasm(Approved)	Caffeine (Metal ion binding);Nicardipine (Metal ion binding);Felodipine (Metal ion binding);Bepridil (Metal ion binding)			0.0	0.0	0.0	0.0	0.0	0.0	0.0	0.0	0.0	0.0	0.0	0.0	0.0	0.0	0.0	0.0	0.0	0.0	0.0	0.0
CLIP4	79745	symbol	H. sapiens	79745	H. sapiens	CLIP4	CAP-Gly domain containing linker protein family member 4				Vesicles(Enhanced)				0.0	0.0	0.0	0.0	0.0	0.0	0.0	0.0	0.0	0.0	0.0	0.0	0.0	0.0	0.0	0.0	0.0	0.0	0.0	0.0
CCDC88A	55704	symbol	H. sapiens	55704	H. sapiens	CCDC88A	coiled-coil domain containing 88A	GO:0072660 maintenance of protein location in plasma membrane;GO:1903566 positive regulation of protein localization to cilium;GO:0072658 maintenance of protein location in membrane						(M5893)HALLMARK MITOTIC SPINDLE	0.0	0.0	0.0	0.0	0.0	0.0	1.0	0.0	1.0	1.0	0.0	0.0	0.0	1.0	0.0	0.0	0.0	0.0	0.0	1.0
EFEMP1	2202	symbol	H. sapiens	2202	H. sapiens	EFEMP1	EGF containing fibulin extracellular matrix protein 1	GO:0048050 post-embryonic eye morphogenesis;GO:0032331 negative regulation of chondrocyte differentiation;GO:0061037 negative regulation of cartilage development			Mitochondria(Uncertain)		(M3008)NABA ECM GLYCOPROTEINS; (M5884)NABA CORE MATRISOME; (M5889)NABA MATRISOME	(M5942)HALLMARK UV RESPONSE DN	1.0	1.0	0.0	0.0	1.0	0.0	1.0	0.0	0.0	0.0	1.0	0.0	0.0	0.0	0.0	1.0	0.0	0.0	0.0	0.0
FN1	2335	symbol	H. sapiens	2335	H. sapiens	FN1	fibronectin 1	GO:2001202 negative regulation of transforming growth factor-beta secretion;GO:1904237 positive regulation of substrate-dependent cell migration, cell attachment to substrate;GO:2001201 regulation of transforming growth factor-beta secretion				Ocriplasmin (Protease binding)	(M212)PID INTEGRIN5 PATHWAY; (M118)PID INTEGRIN A9B1 PATHWAY; (M274)PID LYMPH ANGIOGENESIS PATHWAY	(M5946)HALLMARK COAGULATION; (M5921)HALLMARK COMPLEMENT; (M5930)HALLMARK EPITHELIAL MESENCHYMAL TRANSITION	1.0	1.0	1.0	1.0	0.0	0.0	0.0	1.0	0.0	1.0	0.0	0.0	0.0	0.0	1.0	1.0	1.0	0.0	0.0	0.0
IGFBP5	3488	symbol	H. sapiens	3488	H. sapiens	IGFBP5	insulin like growth factor binding protein 5	GO:1904205 negative regulation of skeletal muscle hypertrophy;GO:1904204 regulation of skeletal muscle hypertrophy;GO:0014734 skeletal muscle hypertrophy			Golgi apparatus;Nuclear bodies;Vesicles(Approved)		(M3008)NABA ECM GLYCOPROTEINS; (M5884)NABA CORE MATRISOME; (M5889)NABA MATRISOME	(M5942)HALLMARK UV RESPONSE DN; (M5924)HALLMARK MTORC1 SIGNALING	1.0	0.0	1.0	1.0	0.0	1.0	1.0	0.0	0.0	0.0	0.0	1.0	1.0	1.0	0.0	1.0	0.0	0.0	0.0	1.0
IL1R1	3554	symbol	H. sapiens	3554	H. sapiens	IL1R1	interleukin 1 receptor type 1	GO:2000556 positive regulation of T-helper 1 cell cytokine production;GO:2000661 positive regulation of interleukin-1-mediated signaling pathway;GO:2000554 regulation of T-helper 1 cell cytokine production		CD markers		Anakinra (Transmembrane signaling receptor activity);SD118 (Transmembrane signaling receptor activity);OMS-103HP (Transmembrane signaling receptor activity)	(M110)PID IL1 PATHWAY; (M12012)ST P38 MAPK PATHWAY; (M3721)ST JNK MAPK PATHWAY	(M5897)HALLMARK IL6 JAK STAT3 SIGNALING; (M5934)HALLMARK XENOBIOTIC METABOLISM; (M5932)HALLMARK INFLAMMATORY RESPONSE	0.0	0.0	0.0	0.0	0.0	0.0	0.0	1.0	0.0	0.0	0.0	0.0	0.0	0.0	0.0	1.0	0.0	0.0	0.0	0.0
PRRX1	5396	symbol	H. sapiens	5396	H. sapiens	PRRX1	paired related homeobox 1	GO:0048664 neuron fate determination;GO:0070570 regulation of neuron projection regeneration;GO:0042474 middle ear morphogenesis		Transcription factors/Helix-turn-helix domains	Nucleoplasm(Supported)			(M5953)HALLMARK KRAS SIGNALING UP; (M5930)HALLMARK EPITHELIAL MESENCHYMAL TRANSITION	0.0	0.0	1.0	0.0	1.0	0.0	0.0	0.0	0.0	1.0	1.0	0.0	0.0	0.0	0.0	0.0	0.0	0.0	1.0	0.0
ANGPTL1	9068	symbol	H. sapiens	9068	H. sapiens	ANGPTL1	angiopoietin like 1	GO:0007169 transmembrane receptor protein tyrosine kinase signaling pathway;GO:0007167 enzyme linked receptor protein signaling pathway;GO:0007166 cell surface receptor signaling pathway					(M5883)NABA SECRETED FACTORS; (M5885)NABA MATRISOME ASSOCIATED; (M5889)NABA MATRISOME		0.0	0.0	0.0	0.0	0.0	0.0	1.0	0.0	0.0	0.0	0.0	0.0	0.0	0.0	0.0	0.0	0.0	1.0	0.0	0.0
AKT3	10000	symbol	H. sapiens	10000	H. sapiens	AKT3	AKT serine/threonine kinase 3	GO:0090050 positive regulation of cell migration involved in sprouting angiogenesis;GO:0090049 regulation of cell migration involved in sprouting angiogenesis;GO:1903672 positive regulation of sprouting angiogenesis	AGC Ser/Thr protein kinase family	Enzymes/{ENZYME proteins/Transferases,Kinases/AGC Ser/Thr protein kinases};RAS pathway related proteins	Cytosol(Supported)		(M18895)SA TRKA RECEPTOR; (M12771)SA PTEN PATHWAY; (M9378)ST INTERLEUKIN 4 PATHWAY	(M5957)HALLMARK PANCREAS BETA CELLS; (M5942)HALLMARK UV RESPONSE DN; (M5915)HALLMARK APICAL JUNCTION	0.0	0.0	1.0	0.0	0.0	0.0	0.0	1.0	0.0	0.0	0.0	0.0	0.0	0.0	0.0	1.0	0.0	0.0	0.0	0.0
ST6GALNAC5	81849	symbol	H. sapiens	81849	H. sapiens	ST6GALNAC5	ST6 N-acetylgalactosaminide alpha-2,6-sialyltransferase 5	GO:0001574 ganglioside biosynthetic process;GO:0001573 ganglioside metabolic process;GO:0006688 glycosphingolipid biosynthetic process			Vesicles(Approved)				0.0	0.0	0.0	0.0	0.0	0.0	0.0	0.0	0.0	0.0	0.0	0.0	0.0	0.0	0.0	0.0	0.0	0.0	0.0	0.0
LPHN2	23266	gene_synonym	H. sapiens	23266	H. sapiens	ADGRL2	adhesion G protein-coupled receptor L2	GO:0007189 adenylate cyclase-activating G protein-coupled receptor signaling pathway;GO:0019933 cAMP-mediated signaling;GO:0007188 adenylate cyclase-modulating G protein-coupled receptor signaling pathway		G-protein coupled receptors/{Family 2 (B) receptors,GPCRs excl olfactory receptors}	Cell Junctions;Plasma membrane(Approved)			(M5942)HALLMARK UV RESPONSE DN	0.0	0.0	0.0	0.0	0.0	0.0	0.0	0.0	0.0	0.0	0.0	0.0	0.0	1.0	0.0	0.0	0.0	0.0	0.0	0.0
TNFSF4	7292	symbol	H. sapiens	7292	H. sapiens	TNFSF4	TNF superfamily member 4	GO:2000572 positive regulation of interleukin-4-dependent isotype switching to IgE isotypes;GO:2000571 regulation of interleukin-4-dependent isotype switching to IgE isotypes;GO:0045626 negative regulation of T-helper 1 cell differentiation		CD markers	Nucleus;Vesicles(Approved)		(M5883)NABA SECRETED FACTORS; (M5885)NABA MATRISOME ASSOCIATED; (M5889)NABA MATRISOME		0.0	0.0	0.0	0.0	0.0	0.0	0.0	0.0	0.0	0.0	0.0	0.0	0.0	0.0	0.0	0.0	0.0	1.0	0.0	0.0
NRP2	8828	symbol	H. sapiens	8828	H. sapiens	NRP2	neuropilin 2	GO:0021828 gonadotrophin-releasing hormone neuronal migration to the hypothalamus;GO:0021824 cerebral cortex tangential migration using cell-axon interactions;GO:0021888 hypothalamus gonadotrophin-releasing hormone neuron development			Plasma membrane;Vesicles(Supported)		(M137)PID VEGF VEGFR PATHWAY; (M226)PID VEGFR1 PATHWAY	(M5919)HALLMARK HEDGEHOG SIGNALING	0.0	0.0	1.0	1.0	0.0	1.0	1.0	1.0	0.0	1.0	0.0	0.0	0.0	0.0	0.0	1.0	0.0	0.0	0.0	0.0
FILIP1	27145	symbol	H. sapiens	27145	H. sapiens	FILIP1	filamin A interacting protein 1				Actin filaments;Plasma membrane(Approved)				0.0	0.0	0.0	0.0	0.0	0.0	0.0	0.0	0.0	0.0	0.0	0.0	0.0	0.0	0.0	0.0	0.0	0.0	0.0	0.0
SGIP1	84251	symbol	H. sapiens	84251	H. sapiens	SGIP1	SH3GL interacting endocytic adaptor 1	GO:2000253 positive regulation of feeding behavior;GO:0048260 positive regulation of receptor-mediated endocytosis;GO:0002021 response to dietary excess			Mitochondria(Approved)				0.0	0.0	0.0	0.0	0.0	0.0	0.0	0.0	0.0	0.0	0.0	0.0	0.0	0.0	0.0	0.0	0.0	0.0	0.0	0.0
CASQ2	845	symbol	H. sapiens	845	H. sapiens	CASQ2	calsequestrin 2	GO:0010881 regulation of cardiac muscle contraction by regulation of the release of sequestered calcium ion;GO:0060315 negative regulation of ryanodine-sensitive calcium-release channel activity;GO:0010880 regulation of release of sequestered calcium ion into cytosol by sarcoplasmic reticulum						(M5909)HALLMARK MYOGENESIS	0.0	0.0	0.0	1.0	0.0	0.0	0.0	0.0	1.0	0.0	0.0	0.0	1.0	1.0	0.0	0.0	0.0	0.0	0.0	1.0
PKD2	5311	symbol	H. sapiens	5311	H. sapiens	PKD2	polycystin 2, transient receptor potential cation channel	GO:0031587 positive regulation of inositol 1,4,5-trisphosphate-sensitive calcium-release channel activity;GO:0060315 negative regulation of ryanodine-sensitive calcium-release channel activity;GO:0031585 regulation of inositol 1,4,5-trisphosphate-sensitive calcium-release channel activity		Transporters/Transporter channels and pores;Voltage-gated ion channels/Transient Receptor Potential Channels	Endoplasmic reticulum(Enhanced)			(M5893)HALLMARK MITOTIC SPINDLE	0.0	0.0	1.0	1.0	0.0	1.0	0.0	0.0	0.0	0.0	0.0	0.0	0.0	1.0	0.0	0.0	0.0	0.0	1.0	0.0
PCDH17	27253	symbol	H. sapiens	27253	H. sapiens	PCDH17	protocadherin 17	GO:1904071 presynaptic active zone assembly;GO:2000807 regulation of synaptic vesicle clustering;GO:0097091 synaptic vesicle clustering			Cytosol;Plasma membrane;Vesicles(Approved)				0.0	0.0	0.0	0.0	0.0	0.0	0.0	0.0	0.0	0.0	0.0	0.0	0.0	0.0	0.0	0.0	0.0	0.0	0.0	0.0
TGFB3	7043	symbol	H. sapiens	7043	H. sapiens	TGFB3	transforming growth factor beta 3	GO:1905075 positive regulation of tight junction disassembly;GO:0042704 uterine wall breakdown;GO:0060364 frontal suture morphogenesis			Vesicles(Approved)	1,4-Diethylene Dioxide (Type iii transforming growth factor beta receptor binding)	(M185)PID ALK1 PATHWAY; (M33)PID GLYPICAN 1PATHWAY; (M286)PID TGFBR PATHWAY	(M5891)HALLMARK HYPOXIA	0.0	1.0	0.0	1.0	1.0	1.0	1.0	1.0	1.0	1.0	1.0	1.0	0.0	0.0	0.0	0.0	1.0	1.0	0.0	1.0
RHOQ	23433	symbol	H. sapiens	23433	H. sapiens	RHOQ	ras homolog family member Q	GO:0046326 positive regulation of glucose import;GO:0010828 positive regulation of glucose transmembrane transport;GO:0046324 regulation of glucose import			Cytosol;Vesicles(Approved)		(M247)PID INSULIN GLUCOSE PATHWAY; (M16)PID INSULIN PATHWAY		0.0	0.0	0.0	0.0	0.0	0.0	1.0	0.0	1.0	1.0	0.0	0.0	0.0	1.0	0.0	0.0	0.0	0.0	0.0	0.0
PPP1R3C	5507	symbol	H. sapiens	5507	H. sapiens	PPP1R3C	protein phosphatase 1 regulatory subunit 3C	GO:0005978 glycogen biosynthetic process;GO:0009250 glucan biosynthetic process;GO:0005977 glycogen metabolic process						(M5909)HALLMARK MYOGENESIS; (M5891)HALLMARK HYPOXIA	0.0	0.0	0.0	0.0	0.0	0.0	0.0	0.0	0.0	0.0	0.0	0.0	0.0	0.0	0.0	0.0	0.0	0.0	0.0	0.0
PLXDC2	84898	symbol	H. sapiens	84898	H. sapiens	PLXDC2	plexin domain containing 2				Nuclear bodies(Supported)		(M5880)NABA ECM AFFILIATED; (M5885)NABA MATRISOME ASSOCIATED; (M5889)NABA MATRISOME		0.0	0.0	0.0	0.0	0.0	0.0	0.0	0.0	0.0	0.0	0.0	0.0	0.0	0.0	0.0	0.0	0.0	1.0	0.0	0.0
GLT8D2	83468	symbol	H. sapiens	83468	H. sapiens	GLT8D2	glycosyltransferase 8 domain containing 2				Cytosol(Approved)				0.0	0.0	0.0	0.0	0.0	0.0	0.0	0.0	0.0	0.0	0.0	0.0	0.0	0.0	0.0	0.0	0.0	0.0	0.0	0.0
CRISPLD1	83690	symbol	H. sapiens	83690	H. sapiens	CRISPLD1	cysteine rich secretory protein LCCL domain containing 1	GO:0060325 face morphogenesis;GO:0060323 head morphogenesis;GO:0060324 face development					(M3008)NABA ECM GLYCOPROTEINS; (M5884)NABA CORE MATRISOME; (M5889)NABA MATRISOME		1.0	0.0	0.0	0.0	0.0	0.0	0.0	0.0	0.0	0.0	0.0	0.0	0.0	0.0	0.0	0.0	0.0	0.0	0.0	0.0
TSHZ3	57616	symbol	H. sapiens	57616	H. sapiens	TSHZ3	teashirt zinc finger homeobox 3	GO:0002087 regulation of respiratory gaseous exchange by neurological system process;GO:0051968 positive regulation of synaptic transmission, glutamatergic;GO:0044065 regulation of respiratory system process		Transcription factors/Helix-turn-helix domains	Nucleoplasm(Supported)				0.0	0.0	0.0	0.0	0.0	0.0	0.0	0.0	0.0	0.0	0.0	0.0	0.0	1.0	0.0	0.0	0.0	0.0	0.0	0.0
POPDC2	64091	symbol	H. sapiens	64091	H. sapiens	POPDC2	popeye domain containing 2	GO:0002027 regulation of heart rate;GO:0008016 regulation of heart contraction;GO:0007519 skeletal muscle tissue development							0.0	0.0	0.0	1.0	0.0	0.0	0.0	0.0	0.0	0.0	0.0	0.0	0.0	1.0	0.0	0.0	0.0	0.0	0.0	1.0
CPXM2	119587	symbol	H. sapiens	119587	H. sapiens	CPXM2	carboxypeptidase X, M14 family member 2	GO:0016485 protein processing;GO:0051604 protein maturation;GO:0006518 peptide metabolic process		Enzymes/Peptidases/Metallopeptidases					0.0	0.0	0.0	0.0	0.0	0.0	0.0	0.0	0.0	0.0	0.0	0.0	0.0	0.0	0.0	0.0	0.0	0.0	0.0	0.0
LDB3	11155	symbol	H. sapiens	11155	H. sapiens	LDB3	LIM domain binding 3	GO:0045214 sarcomere organization;GO:0030239 myofibril assembly;GO:0055002 striated muscle cell development			Cytosol;Focal adhesion sites(Supported)Nucleoplasm(Approved)			(M5909)HALLMARK MYOGENESIS	0.0	0.0	0.0	1.0	0.0	0.0	0.0	0.0	1.0	0.0	0.0	0.0	0.0	0.0	0.0	0.0	0.0	0.0	0.0	1.0
PTGFR	5737	symbol	H. sapiens	5737	H. sapiens	PTGFR	prostaglandin F receptor	GO:0071799 cellular response to prostaglandin D stimulus;GO:0071798 response to prostaglandin D;GO:0071379 cellular response to prostaglandin stimulus		G-protein coupled receptors/GPCRs excl olfactory receptors		Travoprost (Prostaglandin f receptor activity);Latanoprost (Prostaglandin f receptor activity);Bimatoprost (Prostaglandin f receptor activity);Dinoprost Tromethamine (Prostaglandin f receptor activity);Tafluprost (Prostaglandin f receptor activity)		(M5942)HALLMARK UV RESPONSE DN; (M5956)HALLMARK KRAS SIGNALING DN	0.0	0.0	0.0	0.0	0.0	0.0	0.0	0.0	0.0	0.0	0.0	0.0	0.0	1.0	0.0	0.0	0.0	0.0	0.0	0.0
INHBA	3624	symbol	H. sapiens	3624	H. sapiens	INHBA	inhibin subunit beta A	GO:0046882 negative regulation of follicle-stimulating hormone secretion;GO:0046881 positive regulation of follicle-stimulating hormone secretion;GO:0021773 striatal medium spiny neuron differentiation					(M185)PID ALK1 PATHWAY; (M5883)NABA SECRETED FACTORS; (M5885)NABA MATRISOME ASSOCIATED	(M5932)HALLMARK INFLAMMATORY RESPONSE; (M5953)HALLMARK KRAS SIGNALING UP; (M5930)HALLMARK EPITHELIAL MESENCHYMAL TRANSITION	0.0	0.0	0.0	0.0	0.0	1.0	0.0	0.0	0.0	0.0	1.0	0.0	0.0	1.0	1.0	0.0	0.0	1.0	0.0	0.0
CALD1	800	symbol	H. sapiens	800	H. sapiens	CALD1	caldesmon 1	GO:0006936 muscle contraction;GO:0003012 muscle system process;GO:0003008 system process			Actin filaments;Plasma membrane(Enhanced)			(M5930)HALLMARK EPITHELIAL MESENCHYMAL TRANSITION	0.0	0.0	0.0	0.0	0.0	0.0	0.0	0.0	0.0	0.0	0.0	0.0	1.0	1.0	0.0	0.0	0.0	0.0	0.0	0.0
BICC1	80114	symbol	H. sapiens	80114	H. sapiens	BICC1	BicC family RNA binding protein 1	GO:0090090 negative regulation of canonical Wnt signaling pathway;GO:0030178 negative regulation of Wnt signaling pathway;GO:0007368 determination of left/right symmetry			Nucleoplasm(Approved)				0.0	0.0	0.0	1.0	0.0	0.0	0.0	0.0	0.0	0.0	0.0	0.0	0.0	0.0	0.0	0.0	0.0	0.0	0.0	0.0
RASSF8	11228	symbol	H. sapiens	11228	H. sapiens	RASSF8	Ras association domain family member 8	GO:0034334 adherens junction maintenance;GO:0034331 cell junction maintenance;GO:0043954 cellular component maintenance			Cytosol;Mitochondria(Approved)				0.0	0.0	0.0	0.0	0.0	0.0	0.0	0.0	0.0	0.0	0.0	0.0	0.0	0.0	0.0	0.0	1.0	0.0	0.0	0.0
SSPN	8082	symbol	H. sapiens	8082	H. sapiens	SSPN	sarcospan	GO:0006936 muscle contraction;GO:0003012 muscle system process;GO:0007155 cell adhesion			Nuclear membrane;Nucleus(Approved)			(M5910)HALLMARK PROTEIN SECRETION; (M5905)HALLMARK ADIPOGENESIS; (M5909)HALLMARK MYOGENESIS	0.0	0.0	0.0	0.0	0.0	0.0	0.0	0.0	0.0	0.0	0.0	0.0	1.0	0.0	0.0	0.0	0.0	0.0	0.0	0.0
MMP19	4327	symbol	H. sapiens	4327	H. sapiens	MMP19	matrix metallopeptidase 19	GO:0001554 luteolysis;GO:0001542 ovulation from ovarian follicle;GO:0001541 ovarian follicle development		Enzymes/Peptidases/Metallopeptidases	Endoplasmic reticulum;Vesicles(Approved)	Marimastat (Zinc ion binding)	(M3468)NABA ECM REGULATORS; (M5885)NABA MATRISOME ASSOCIATED; (M5889)NABA MATRISOME		0.0	1.0	1.0	0.0	0.0	0.0	0.0	0.0	0.0	0.0	0.0	0.0	0.0	0.0	1.0	0.0	0.0	1.0	0.0	0.0
COL10A1	1300	symbol	H. sapiens	1300	H. sapiens	COL10A1	collagen type X alpha 1 chain	GO:0030198 extracellular matrix organization;GO:0043062 extracellular structure organization;GO:0001501 skeletal system development			Endoplasmic reticulum(Approved)		(M3005)NABA COLLAGENS; (M198)PID SYNDECAN 1 PATHWAY; (M160)PID AVB3 INTEGRIN PATHWAY		1.0	1.0	0.0	0.0	1.0	0.0	0.0	1.0	0.0	0.0	0.0	0.0	0.0	0.0	1.0	0.0	0.0	0.0	0.0	0.0
PLP1	5354	symbol	H. sapiens	5354	H. sapiens	PLP1	proteolipid protein 1	GO:0022010 central nervous system myelination;GO:0021762 substantia nigra development;GO:0042759 long-chain fatty acid biosynthetic process							0.0	0.0	0.0	0.0	0.0	0.0	0.0	0.0	0.0	1.0	0.0	0.0	0.0	0.0	0.0	0.0	0.0	0.0	0.0	0.0
NRK	203447	symbol	H. sapiens	203447	H. sapiens	NRK	Nik related kinase	GO:0060721 regulation of spongiotrophoblast cell proliferation;GO:0060720 spongiotrophoblast cell proliferation;GO:0060723 regulation of cell proliferation involved in embryonic placenta development	STE Ser/Thr protein kinase family	Enzymes/{ENZYME proteins/Transferases,Kinases/STE Ser/Thr protein kinases}	Cytosol;Nucleoplasm(Approved)		(M128)PID TNF PATHWAY		0.0	0.0	0.0	1.0	0.0	0.0	0.0	0.0	1.0	1.0	0.0	0.0	0.0	0.0	0.0	0.0	0.0	0.0	0.0	0.0
PTGIS	5740	symbol	H. sapiens	5740	H. sapiens	PTGIS	prostaglandin I2 synthase	GO:0019371 cyclooxygenase pathway;GO:0034356 NAD biosynthesis via nicotinamide riboside salvage pathway;GO:0001516 prostaglandin biosynthetic process		Enzymes/ENZYME proteins/Isomerase	Endoplasmic reticulum(Approved)	Phenylbutazone (Prostaglandin-i synthase activity);Epoprostenol (Prostaglandin-i synthase activity);(6E)-7-{6-[(1E)-OCT-1-ENYL]-2,3-DIAZABICYCLO[2.2.1]HEPT-2-EN-5-YL}HEPT-6-ENOIC ACID (Prostaglandin-i synthase activity)		(M5909)HALLMARK MYOGENESIS	0.0	0.0	1.0	0.0	0.0	0.0	0.0	0.0	0.0	0.0	0.0	0.0	0.0	0.0	0.0	0.0	0.0	0.0	0.0	0.0
CD93	22918	symbol	H. sapiens	22918	H. sapiens	CD93	CD93 molecule	GO:0043312 neutrophil degranulation;GO:0002283 neutrophil activation involved in immune response;GO:0042116 macrophage activation		CD markers	Plasma membrane;Vesicles(Approved)				0.0	0.0	0.0	0.0	0.0	0.0	0.0	0.0	0.0	0.0	0.0	0.0	0.0	0.0	0.0	0.0	0.0	0.0	0.0	0.0
OMD	4958	symbol	H. sapiens	4958	H. sapiens	OMD	osteomodulin	GO:0042340 keratan sulfate catabolic process;GO:0018146 keratan sulfate biosynthetic process;GO:0042339 keratan sulfate metabolic process			Endoplasmic reticulum;Nucleoli fibrillar center(Approved)		(M5882)NABA PROTEOGLYCANS; (M5884)NABA CORE MATRISOME; (M5889)NABA MATRISOME	(M5905)HALLMARK ADIPOGENESIS	1.0	0.0	0.0	0.0	0.0	0.0	0.0	0.0	0.0	0.0	0.0	1.0	0.0	0.0	0.0	0.0	0.0	0.0	0.0	0.0
KDR	3791	symbol	H. sapiens	3791	H. sapiens	KDR	kinase insert domain receptor	GO:0038033 positive regulation of endothelial cell chemotaxis by VEGF-activated vascular endothelial growth factor receptor signaling pathway;GO:0090050 positive regulation of cell migration involved in sprouting angiogenesis;GO:2001214 positive regulation of vasculogenesis	Tyr protein kinase family	CD markers;Enzymes/{ENZYME proteins/Transferases,Kinases/Tyr protein kinases};RAS pathway related proteins	Plasma membrane(Supported)	Sorafenib (Vascular endothelial growth factor-activated receptor activity);Sunitinib (Vascular endothelial growth factor-activated receptor activity);N-(4-{4-AMINO-6-[4-(METHYLOXY)PHENYL]FURO[2,3-D]PYRIMIDIN-5-YL}PHENYL)-N'-[2-FLUORO-5-(TRIFLUOROMETHYL)PHENYL]UREA (Vascular endothelial growth factor-activated receptor activity);AZD2171 (Vascular endothelial growth factor-activated receptor activi…	(M137)PID VEGF VEGFR PATHWAY; (M103)PID S1P S1P1 PATHWAY; (M44)PID HIF2PATHWAY		0.0	1.0	1.0	0.0	0.0	0.0	1.0	1.0	1.0	1.0	0.0	0.0	0.0	1.0	1.0	1.0	1.0	0.0	0.0	0.0
DOCK4	9732	symbol	H. sapiens	9732	H. sapiens	DOCK4	dedicator of cytokinesis 4	GO:1904694 negative regulation of vascular smooth muscle contraction;GO:0003056 regulation of vascular smooth muscle contraction;GO:0045906 negative regulation of vasoconstriction			Plasma membrane(Supported)Cytosol;Golgi apparatus;Nucleoli(Approved)		(M186)PID PDGFRB PATHWAY	(M5893)HALLMARK MITOTIC SPINDLE; (M5921)HALLMARK COMPLEMENT	0.0	0.0	0.0	0.0	0.0	0.0	0.0	0.0	0.0	1.0	0.0	0.0	1.0	1.0	0.0	1.0	0.0	0.0	0.0	0.0
PALLD	23022	symbol	H. sapiens	23022	H. sapiens	PALLD	palladin, cytoskeletal associated protein	GO:0003334 keratinocyte development;GO:0070593 dendrite self-avoidance;GO:0003382 epithelial cell morphogenesis			Actin filaments;Cytosol(Supported)Plasma membrane(Approved)			(M5893)HALLMARK MITOTIC SPINDLE	0.0	0.0	0.0	0.0	0.0	0.0	0.0	0.0	1.0	1.0	0.0	0.0	0.0	0.0	0.0	0.0	0.0	0.0	0.0	0.0
CNN1	1264	symbol	H. sapiens	1264	H. sapiens	CNN1	calponin 1	GO:1904706 negative regulation of vascular smooth muscle cell proliferation;GO:1904705 regulation of vascular smooth muscle cell proliferation;GO:0048662 negative regulation of smooth muscle cell proliferation			Actin filaments(Approved)				0.0	0.0	0.0	0.0	0.0	0.0	0.0	0.0	1.0	0.0	0.0	0.0	1.0	1.0	0.0	0.0	0.0	0.0	0.0	1.0
AKAP12	9590	symbol	H. sapiens	9590	H. sapiens	AKAP12	A-kinase anchoring protein 12	GO:0061870 positive regulation of hepatic stellate cell migration;GO:1900143 positive regulation of oligodendrocyte apoptotic process;GO:0061869 regulation of hepatic stellate cell migration			Cytosol;Plasma membrane(Supported)			(M5908)HALLMARK ANDROGEN RESPONSE; (M5953)HALLMARK KRAS SIGNALING UP; (M5891)HALLMARK HYPOXIA	0.0	0.0	1.0	0.0	0.0	0.0	0.0	0.0	0.0	0.0	0.0	0.0	0.0	1.0	0.0	1.0	0.0	0.0	0.0	0.0
SYNE1	23345	symbol	H. sapiens	23345	H. sapiens	SYNE1	spectrin repeat containing nuclear envelope protein 1	GO:0090292 nuclear matrix anchoring at nuclear membrane;GO:0043578 nuclear matrix organization;GO:0090286 cytoskeletal anchoring at nuclear membrane			Nuclear membrane;Nucleoplasm(Supported)			(M5942)HALLMARK UV RESPONSE DN	0.0	0.0	0.0	1.0	0.0	0.0	0.0	0.0	0.0	0.0	0.0	0.0	0.0	1.0	0.0	0.0	0.0	0.0	0.0	1.0
GALNT15	117248	symbol	H. sapiens	117248	H. sapiens	GALNT15	polypeptide N-acetylgalactosaminyltransferase 15	GO:0016266 O-glycan processing;GO:0006493 protein O-linked glycosylation;GO:0006486 protein glycosylation		Enzymes/ENZYME proteins/Transferases	Cytosol;Golgi apparatus(Approved)				0.0	0.0	0.0	0.0	0.0	0.0	0.0	0.0	0.0	0.0	0.0	0.0	0.0	0.0	0.0	0.0	0.0	0.0	0.0	0.0
GFPT2	9945	symbol	H. sapiens	9945	H. sapiens	GFPT2	glutamine-fructose-6-phosphate transaminase 2	GO:0006048 UDP-N-acetylglucosamine biosynthetic process;GO:0006541 glutamine metabolic process;GO:0006047 UDP-N-acetylglucosamine metabolic process		Enzymes/ENZYME proteins/Transferases	Vesicles(Supported)			(M5953)HALLMARK KRAS SIGNALING UP; (M5890)HALLMARK TNFA SIGNALING VIA NFKB	0.0	0.0	0.0	0.0	0.0	0.0	0.0	0.0	0.0	0.0	0.0	0.0	0.0	0.0	0.0	0.0	0.0	0.0	0.0	0.0
AOC3	8639	symbol	H. sapiens	8639	H. sapiens	AOC3	amine oxidase copper containing 3	GO:1902283 negative regulation of primary amine oxidase activity;GO:0051354 negative regulation of oxidoreductase activity;GO:0006805 xenobiotic metabolic process		Enzymes/ENZYME proteins/Oxidoreductases	Cytosol;Golgi apparatus(Approved)	Phenelzine (Tryptamine:oxygen oxidoreductase (deaminating) activity);Hydralazine (Tryptamine:oxygen oxidoreductase (deaminating) activity);6-hydroxydopa quinone (Tryptamine:oxygen oxidoreductase (deaminating) activity)		(M5935)HALLMARK FATTY ACID METABOLISM	0.0	0.0	0.0	0.0	0.0	0.0	0.0	0.0	0.0	0.0	0.0	0.0	0.0	0.0	0.0	0.0	0.0	0.0	0.0	0.0
MAP1B	4131	symbol	H. sapiens	4131	H. sapiens	MAP1B	microtubule associated protein 1B	GO:0051915 induction of synaptic plasticity by chemical substance;GO:0051914 positive regulation of synaptic plasticity by chemical substance;GO:0051913 regulation of synaptic plasticity by chemical substance			Cytosol(Enhanced)		(M163)PID LIS1 PATHWAY; (M69)PID REELIN PATHWAY; (M108)PID NETRIN PATHWAY	(M5942)HALLMARK UV RESPONSE DN	0.0	0.0	0.0	1.0	0.0	0.0	1.0	0.0	1.0	1.0	0.0	0.0	0.0	0.0	0.0	0.0	0.0	0.0	0.0	0.0
SYT11	23208	symbol	H. sapiens	23208	H. sapiens	SYT11	synaptotagmin 11	GO:1900243 negative regulation of synaptic vesicle endocytosis;GO:1905171 positive regulation of protein localization to phagocytic vesicle;GO:1905469 negative regulation of clathrin-coated pit assembly						(M5947)HALLMARK IL2 STAT5 SIGNALING	0.0	0.0	0.0	0.0	0.0	0.0	0.0	0.0	0.0	0.0	0.0	0.0	0.0	1.0	0.0	0.0	0.0	0.0	0.0	0.0
MYH10	4628	symbol	H. sapiens	4628	H. sapiens	MYH10	myosin heavy chain 10	GO:0055015 ventricular cardiac muscle cell development;GO:0021592 fourth ventricle development;GO:0021680 cerebellar Purkinje cell layer development			Actin filaments;Cytosol;Mitochondria(Enhanced)			(M5893)HALLMARK MITOTIC SPINDLE; (M5915)HALLMARK APICAL JUNCTION	0.0	0.0	1.0	1.0	0.0	0.0	0.0	0.0	1.0	1.0	1.0	0.0	0.0	0.0	0.0	0.0	0.0	0.0	1.0	1.0
DCLK1	9201	symbol	H. sapiens	9201	H. sapiens	DCLK1	doublecortin like kinase 1	GO:0021952 central nervous system projection neuron axonogenesis;GO:0021955 central nervous system neuron axonogenesis;GO:1900181 negative regulation of protein localization to nucleus	CAMK Ser/Thr protein kinase family	Enzymes/{ENZYME proteins/Transferases,Kinases/CAMK Ser/Thr protein kinases}	Cytosol;Nucleoplasm(Approved)				0.0	0.0	0.0	1.0	0.0	0.0	0.0	0.0	0.0	1.0	0.0	0.0	0.0	0.0	0.0	0.0	0.0	0.0	0.0	0.0
SPG20	23111	gene_synonym	H. sapiens	23111	H. sapiens	SPART	spartin	GO:0048698 negative regulation of collateral sprouting in absence of injury;GO:0048696 regulation of collateral sprouting in absence of injury;GO:0048671 negative regulation of collateral sprouting			Cytosol(Supported)Plasma membrane(Approved)				0.0	0.0	0.0	1.0	1.0	0.0	1.0	0.0	0.0	1.0	0.0	0.0	0.0	0.0	0.0	0.0	0.0	0.0	0.0	0.0
POSTN	10631	symbol	H. sapiens	10631	H. sapiens	POSTN	periostin	GO:1904209 positive regulation of chemokine (C-C motif) ligand 2 secretion;GO:1904207 regulation of chemokine (C-C motif) ligand 2 secretion;GO:0071307 cellular response to vitamin K			Golgi apparatus(Supported)Nucleoplasm(Approved)		(M3008)NABA ECM GLYCOPROTEINS; (M5884)NABA CORE MATRISOME; (M5889)NABA MATRISOME	(M5944)HALLMARK ANGIOGENESIS; (M5930)HALLMARK EPITHELIAL MESENCHYMAL TRANSITION	1.0	1.0	0.0	1.0	0.0	0.0	1.0	0.0	0.0	1.0	0.0	0.0	0.0	1.0	0.0	1.0	0.0	0.0	0.0	0.0
MYH11	4629	symbol	H. sapiens	4629	H. sapiens	MYH11	myosin heavy chain 11	GO:0030241 skeletal muscle myosin thick filament assembly;GO:0048739 cardiac muscle fiber development;GO:0071688 striated muscle myosin thick filament assembly			Cytosol;Plasma membrane(Approved)	Tetrafluoroaluminate Ion (Structural constituent of muscle)		(M5909)HALLMARK MYOGENESIS	0.0	1.0	0.0	1.0	0.0	0.0	0.0	0.0	1.0	0.0	0.0	0.0	1.0	1.0	0.0	0.0	0.0	0.0	0.0	1.0
PDZD2	23037	symbol	H. sapiens	23037	H. sapiens	PDZD2	PDZ domain containing 2	GO:0007155 cell adhesion;GO:0022610 biological adhesion;GO:0008150 biological_process			Cytosol(Supported)Plasma membrane(Approved)				0.0	0.0	0.0	0.0	0.0	0.0	0.0	0.0	0.0	0.0	0.0	0.0	0.0	0.0	0.0	0.0	0.0	0.0	0.0	0.0
TMTC1	83857	symbol	H. sapiens	83857	H. sapiens	TMTC1	transmembrane O-mannosyltransferase targeting cadherins 1	GO:0035269 protein O-linked mannosylation;GO:0035268 protein mannosylation;GO:0006493 protein O-linked glycosylation			Cytosol;Nucleoplasm(Approved)				0.0	0.0	0.0	0.0	0.0	0.0	0.0	0.0	0.0	0.0	0.0	0.0	0.0	0.0	0.0	0.0	0.0	0.0	0.0	0.0
CHL1	10752	symbol	H. sapiens	10752	H. sapiens	CHL1	cell adhesion molecule L1 like	GO:0035640 exploration behavior;GO:0007411 axon guidance;GO:0043524 negative regulation of neuron apoptotic process							0.0	0.0	0.0	0.0	0.0	0.0	0.0	0.0	0.0	1.0	0.0	0.0	0.0	0.0	0.0	0.0	0.0	0.0	0.0	0.0
PDGFRA	5156	symbol	H. sapiens	5156	H. sapiens	PDGFRA	platelet derived growth factor receptor alpha	GO:0072277 metanephric glomerular capillary formation;GO:0072276 metanephric glomerulus vasculature morphogenesis;GO:0072104 glomerular capillary formation	Tyr protein kinase family	CD markers;Enzymes/{ENZYME proteins/Transferases,Kinases/Tyr protein kinases};RAS pathway related proteins	Cell Junctions;Plasma membrane(Supported)Nucleus(Approved)	Becaplermin (Vascular endothelial growth factor-activated receptor activity);Imatinib (Vascular endothelial growth factor-activated receptor activity);Sunitinib (Vascular endothelial growth factor-activated receptor activity);XL820 (Vascular endothelial growth factor-activated receptor activity);MP470 (Vascular endothelial growth factor-activated receptor activity);Olaratumab (Vascular endothelia…	(M206)PID PDGFRA PATHWAY; (M166)PID ATF2 PATHWAY		0.0	1.0	1.0	1.0	1.0	1.0	1.0	1.0	1.0	1.0	1.0	0.0	0.0	1.0	0.0	1.0	0.0	0.0	0.0	1.0
ETS1	2113	symbol	H. sapiens	2113	H. sapiens	ETS1	ETS proto-oncogene 1, transcription factor	GO:0045648 positive regulation of erythrocyte differentiation;GO:1904996 positive regulation of leukocyte adhesion to vascular endothelial cell;GO:0060055 angiogenesis involved in wound healing		RAS pathway related proteins;Transcription factors/Helix-turn-helix domains	Nucleoplasm(Enhanced)		(M44)PID HIF2PATHWAY; (M92)PID ANGIOPOIETIN RECEPTOR PATHWAY; (M281)PID FAK PATHWAY	(M5950)HALLMARK ALLOGRAFT REJECTION; (M5953)HALLMARK KRAS SIGNALING UP; (M5891)HALLMARK HYPOXIA	0.0	1.0	1.0	0.0	0.0	0.0	0.0	0.0	0.0	0.0	0.0	0.0	0.0	0.0	0.0	1.0	0.0	0.0	0.0	0.0
MDFIC	29969	symbol	H. sapiens	29969	H. sapiens	MDFIC	MyoD family inhibitor domain containing	GO:0007257 activation of JUN kinase activity;GO:0042308 negative regulation of protein import into nucleus;GO:0050434 positive regulation of viral transcription			Nucleoplasm(Supported)Golgi apparatus(Approved)		(M223)PID BETA CATENIN NUC PATHWAY		0.0	0.0	0.0	0.0	0.0	0.0	0.0	0.0	0.0	0.0	0.0	0.0	0.0	0.0	0.0	0.0	0.0	0.0	0.0	0.0
ANKRD6	22881	symbol	H. sapiens	22881	H. sapiens	ANKRD6	ankyrin repeat domain 6	GO:2000096 positive regulation of Wnt signaling pathway, planar cell polarity pathway;GO:2000095 regulation of Wnt signaling pathway, planar cell polarity pathway;GO:2000052 positive regulation of non-canonical Wnt signaling pathway			Vesicles(Supported)		(M17761)ST WNT BETA CATENIN PATHWAY		0.0	0.0	0.0	0.0	0.0	1.0	0.0	0.0	0.0	0.0	0.0	0.0	0.0	0.0	0.0	0.0	0.0	0.0	0.0	0.0
FAM129A	116496	gene_synonym	H. sapiens	116496	H. sapiens	NIBAN1	niban apoptosis regulator 1	GO:0045727 positive regulation of translation;GO:0001933 negative regulation of protein phosphorylation;GO:0034250 positive regulation of cellular amide metabolic process			Cytosol(Supported)Plasma membrane(Approved)			(M5892)HALLMARK CHOLESTEROL HOMEOSTASIS; (M5924)HALLMARK MTORC1 SIGNALING	0.0	0.0	0.0	0.0	0.0	0.0	0.0	0.0	0.0	0.0	0.0	0.0	0.0	0.0	0.0	0.0	0.0	0.0	0.0	0.0
LAMC1	3915	symbol	H. sapiens	3915	H. sapiens	LAMC1	laminin subunit gamma 1	GO:0031581 hemidesmosome assembly;GO:0022617 extracellular matrix disassembly;GO:0034446 substrate adhesion-dependent cell spreading			Endoplasmic reticulum;Plasma membrane(Approved)		(M158)PID INTEGRIN4 PATHWAY; (M5887)NABA BASEMENT MEMBRANES; (M53)PID INTEGRIN3 PATHWAY	(M5942)HALLMARK UV RESPONSE DN; (M5930)HALLMARK EPITHELIAL MESENCHYMAL TRANSITION	1.0	1.0	1.0	0.0	0.0	0.0	0.0	1.0	0.0	1.0	0.0	0.0	0.0	0.0	1.0	0.0	1.0	0.0	0.0	0.0
DOCK10	55619	symbol	H. sapiens	55619	H. sapiens	DOCK10	dedicator of cytokinesis 10	GO:0002315 marginal zone B cell differentiation;GO:0002313 mature B cell differentiation involved in immune response;GO:0002335 mature B cell differentiation			Cytosol;Nucleoplasm(Supported)		(M83)PID CDC42 REG PATHWAY	(M5921)HALLMARK COMPLEMENT	0.0	0.0	0.0	0.0	0.0	0.0	0.0	0.0	0.0	1.0	0.0	0.0	0.0	0.0	0.0	0.0	0.0	0.0	0.0	0.0
HTR2B	3357	symbol	H. sapiens	3357	H. sapiens	HTR2B	5-hydroxytryptamine receptor 2B	GO:0010513 positive regulation of phosphatidylinositol biosynthetic process;GO:0051209 release of sequestered calcium ion into cytosol;GO:0007202 activation of phospholipase C activity		G-protein coupled receptors/{GPCRs excl olfactory receptors,Serotonin receptors};Transporters	Nucleoplasm(Approved)	Eletriptan (Serotonin receptor activity);Methysergide (Serotonin receptor activity);Cabergoline (Serotonin receptor activity);Ropinirole (Serotonin receptor activity);Dihydroergotamine (Serotonin receptor activity);Olanzapine (Serotonin receptor activity);Mirtazapine (Serotonin receptor activity);Pramipexole (Serotonin receptor activity);Triflupromazine (Serotonin receptor activity);Amoxapine (Se…			0.0	0.0	1.0	1.0	0.0	0.0	0.0	0.0	0.0	0.0	0.0	0.0	1.0	1.0	0.0	0.0	0.0	0.0	0.0	0.0
PLXNC1	10154	symbol	H. sapiens	10154	H. sapiens	PLXNC1	plexin C1	GO:1902287 semaphorin-plexin signaling pathway involved in axon guidance;GO:1902285 semaphorin-plexin signaling pathway involved in neuron projection guidance;GO:0050772 positive regulation of axonogenesis		CD markers	Mitochondria(Approved)		(M5880)NABA ECM AFFILIATED; (M5885)NABA MATRISOME ASSOCIATED; (M5889)NABA MATRISOME		0.0	0.0	0.0	0.0	0.0	0.0	0.0	0.0	0.0	1.0	0.0	0.0	0.0	0.0	0.0	0.0	0.0	1.0	0.0	0.0
ERMN	57471	symbol	H. sapiens	57471	H. sapiens	ERMN	ermin	GO:0008360 regulation of cell shape;GO:0001763 morphogenesis of a branching structure;GO:0007015 actin filament organization							0.0	0.0	0.0	0.0	0.0	1.0	0.0	0.0	1.0	1.0	0.0	0.0	0.0	0.0	0.0	0.0	0.0	0.0	0.0	0.0
SCN7A	6332	symbol	H. sapiens	6332	H. sapiens	SCN7A	sodium voltage-gated channel alpha subunit 7	GO:0055078 sodium ion homeostasis;GO:0086010 membrane depolarization during action potential;GO:0019228 neuronal action potential							0.0	0.0	0.0	0.0	0.0	0.0	0.0	0.0	0.0	0.0	0.0	0.0	1.0	1.0	0.0	0.0	0.0	0.0	0.0	0.0
DNAJB5	25822	symbol	H. sapiens	25822	H. sapiens	DNAJB5	DnaJ heat shock protein family (Hsp40) member B5	GO:0051085 chaperone cofactor-dependent protein refolding;GO:0051084 'de novo' posttranslational protein folding;GO:0006458 'de novo' protein folding			Cytosol;Nucleus(Approved)				0.0	0.0	0.0	0.0	0.0	0.0	0.0	0.0	0.0	0.0	0.0	0.0	0.0	0.0	0.0	0.0	0.0	0.0	0.0	0.0
SULF1	23213	symbol	H. sapiens	23213	H. sapiens	SULF1	sulfatase 1	GO:0060686 negative regulation of prostatic bud formation;GO:0060685 regulation of prostatic bud formation;GO:0014846 esophagus smooth muscle contraction					(M3468)NABA ECM REGULATORS; (M5885)NABA MATRISOME ASSOCIATED; (M5889)NABA MATRISOME		0.0	1.0	1.0	0.0	1.0	1.0	1.0	0.0	0.0	0.0	0.0	0.0	1.0	0.0	1.0	0.0	0.0	1.0	0.0	0.0
FXYD6	53826	symbol	H. sapiens	53826	H. sapiens	FXYD6	FXYD domain containing ion transport regulator 6	GO:1903779 regulation of cardiac conduction;GO:2000649 regulation of sodium ion transmembrane transporter activity;GO:1902305 regulation of sodium ion transmembrane transport		Transporters/Transporter channels and pores	Cytosol;Nucleoplasm(Approved)				0.0	0.0	0.0	0.0	0.0	0.0	0.0	0.0	0.0	0.0	0.0	0.0	0.0	1.0	0.0	0.0	0.0	0.0	0.0	0.0
CYP1B1	1545	symbol	H. sapiens	1545	H. sapiens	CYP1B1	cytochrome P450 family 1 subfamily B member 1	GO:0061304 retinal blood vessel morphogenesis;GO:0097267 omega-hydroxylase P450 pathway;GO:0002930 trabecular meshwork development		Enzymes/ENZYME proteins/Oxidoreductases	Mitochondria(Uncertain)	2-Methoxyestradiol (Oxygen binding)			0.0	1.0	1.0	0.0	0.0	0.0	0.0	0.0	1.0	0.0	1.0	0.0	0.0	0.0	0.0	0.0	0.0	0.0	0.0	0.0
CILP	8483	symbol	H. sapiens	8483	H. sapiens	CILP	cartilage intermediate layer protein	GO:0060392 negative regulation of SMAD protein signal transduction;GO:0043569 negative regulation of insulin-like growth factor receptor signaling pathway;GO:0060390 regulation of SMAD protein signal transduction					(M3008)NABA ECM GLYCOPROTEINS; (M5884)NABA CORE MATRISOME; (M5889)NABA MATRISOME		1.0	0.0	0.0	0.0	0.0	0.0	1.0	1.0	0.0	0.0	0.0	0.0	0.0	0.0	0.0	0.0	0.0	0.0	0.0	0.0
KIAA1644	85352	gene_synonym	H. sapiens	85352	H. sapiens	SHISAL1	shisa like 1				Cytosol;Vesicles(Approved)				0.0	0.0	0.0	0.0	0.0	0.0	0.0	0.0	0.0	0.0	0.0	0.0	0.0	0.0	0.0	0.0	0.0	0.0	0.0	0.0
PRICKLE1	144165	symbol	H. sapiens	144165	H. sapiens	PRICKLE1	prickle planar cell polarity protein 1	GO:2000691 negative regulation of cardiac muscle cell myoblast differentiation;GO:2000690 regulation of cardiac muscle cell myoblast differentiation;GO:0051892 negative regulation of cardioblast differentiation			Nucleoplasm(Approved)				0.0	0.0	1.0	1.0	0.0	1.0	0.0	0.0	0.0	0.0	0.0	0.0	0.0	0.0	0.0	0.0	0.0	0.0	1.0	1.0
LUM	4060	symbol	H. sapiens	4060	H. sapiens	LUM	lumican	GO:0042340 keratan sulfate catabolic process;GO:0032914 positive regulation of transforming growth factor beta1 production;GO:0018146 keratan sulfate biosynthetic process					(M5882)NABA PROTEOGLYCANS; (M5884)NABA CORE MATRISOME; (M5889)NABA MATRISOME	(M5944)HALLMARK ANGIOGENESIS; (M5902)HALLMARK APOPTOSIS; (M5930)HALLMARK EPITHELIAL MESENCHYMAL TRANSITION	1.0	1.0	0.0	0.0	1.0	0.0	1.0	1.0	1.0	0.0	0.0	0.0	0.0	0.0	0.0	0.0	0.0	0.0	0.0	0.0
FRMD6	122786	symbol	H. sapiens	122786	H. sapiens	FRMD6	FERM domain containing 6	GO:0003383 apical constriction;GO:0003382 epithelial cell morphogenesis;GO:0070252 actin-mediated cell contraction			Mitochondria(Approved)				0.0	0.0	0.0	0.0	0.0	1.0	0.0	0.0	1.0	1.0	0.0	0.0	0.0	0.0	0.0	0.0	0.0	0.0	0.0	1.0
FGF7	2252	symbol	H. sapiens	2252	H. sapiens	FGF7	fibroblast growth factor 7	GO:0060665 regulation of branching involved in salivary gland morphogenesis by mesenchymal-epithelial signaling;GO:0060501 positive regulation of epithelial cell proliferation involved in lung morphogenesis;GO:0061033 secretion by lung epithelial cell involved in lung growth		RAS pathway related proteins	Nucleoli;Nucleus(Approved)		(M5883)NABA SECRETED FACTORS; (M5885)NABA MATRISOME ASSOCIATED; (M5889)NABA MATRISOME		0.0	0.0	1.0	1.0	0.0	1.0	1.0	1.0	1.0	1.0	0.0	0.0	0.0	0.0	0.0	1.0	0.0	1.0	0.0	0.0
CMTM3	123920	symbol	H. sapiens	123920	H. sapiens	CMTM3	CKLF like MARVEL transmembrane domain containing 3	GO:0050861 positive regulation of B cell receptor signaling pathway;GO:0050855 regulation of B cell receptor signaling pathway;GO:0050857 positive regulation of antigen receptor-mediated signaling pathway			Nucleoplasm(Approved)				0.0	0.0	0.0	0.0	0.0	0.0	0.0	0.0	0.0	1.0	0.0	0.0	0.0	0.0	0.0	0.0	0.0	0.0	0.0	0.0
CDH11	1009	symbol	H. sapiens	1009	H. sapiens	CDH11	cadherin 11	GO:0021957 corticospinal tract morphogenesis;GO:0021952 central nervous system projection neuron axonogenesis;GO:0021955 central nervous system neuron axonogenesis						(M5915)HALLMARK APICAL JUNCTION; (M5930)HALLMARK EPITHELIAL MESENCHYMAL TRANSITION	0.0	0.0	0.0	0.0	1.0	0.0	0.0	0.0	0.0	1.0	0.0	1.0	0.0	0.0	0.0	0.0	1.0	0.0	0.0	0.0
MYOCD	93649	symbol	H. sapiens	93649	H. sapiens	MYOCD	myocardin	GO:2000724 positive regulation of cardiac vascular smooth muscle cell differentiation;GO:0003257 positive regulation of transcription from RNA polymerase II promoter involved in myocardial precursor cell differentiation;GO:2000587 negative regulation of platelet-derived growth factor receptor-beta signaling pathway					(M186)PID PDGFRB PATHWAY		0.0	0.0	1.0	1.0	0.0	1.0	1.0	0.0	0.0	0.0	0.0	0.0	1.0	1.0	0.0	0.0	0.0	0.0	1.0	1.0
DPT	1805	symbol	H. sapiens	1805	H. sapiens	DPT	dermatopontin	GO:0030199 collagen fibril organization;GO:0030198 extracellular matrix organization;GO:0043062 extracellular structure organization			Vesicles(Approved)		(M3008)NABA ECM GLYCOPROTEINS; (M5884)NABA CORE MATRISOME; (M5889)NABA MATRISOME		1.0	1.0	0.0	0.0	0.0	0.0	0.0	0.0	1.0	0.0	0.0	0.0	0.0	0.0	0.0	0.0	0.0	0.0	0.0	0.0
HMCN1	83872	symbol	H. sapiens	83872	H. sapiens	HMCN1	hemicentin 1	GO:0007157 heterophilic cell-cell adhesion via plasma membrane cell adhesion molecules;GO:0007156 homophilic cell adhesion via plasma membrane adhesion molecules;GO:0007601 visual perception					(M5887)NABA BASEMENT MEMBRANES; (M3008)NABA ECM GLYCOPROTEINS; (M5884)NABA CORE MATRISOME		1.0	0.0	0.0	0.0	0.0	0.0	0.0	1.0	0.0	0.0	0.0	0.0	0.0	0.0	0.0	0.0	0.0	0.0	0.0	0.0
CTSK	1513	symbol	H. sapiens	1513	H. sapiens	CTSK	cathepsin K	GO:0001957 intramembranous ossification;GO:0002224 toll-like receptor signaling pathway;GO:0006590 thyroid hormone generation		Enzymes/{ENZYME proteins/Hydrolases,Peptidases/Cysteine-type peptidases}	Vesicles(Supported)	[1-(4-Fluorobenzyl)Cyclobutyl]Methyl (1s)-1-[Oxo(1h-Pyrazol-5-Ylamino)Acetyl]Pentylcarbamate (Proteoglycan binding);3-amino-5-phenylpentane (Proteoglycan binding);1-[N[(Phenylmethoxy)Carbonyl]-L-Leucyl-4-[[N/N-[(Phenylmethoxy)Carbonyl]-/Nl-Leucyl]Amino]-3-Pyrrolidinone/N (Proteoglycan binding);N2-[(benzyloxy)carbonyl]-n1-[(3S)-1-cyanopyrrolidin-3-yl]-l-leucinamide (Proteoglycan binding);Benzofura…	(M3468)NABA ECM REGULATORS; (M5885)NABA MATRISOME ASSOCIATED; (M5889)NABA MATRISOME	(M5946)HALLMARK COAGULATION	0.0	1.0	0.0	0.0	1.0	0.0	0.0	0.0	0.0	0.0	0.0	1.0	0.0	0.0	1.0	0.0	0.0	1.0	0.0	0.0
MEIS1	4211	symbol	H. sapiens	4211	H. sapiens	MEIS1	Meis homeobox 1	GO:0060044 negative regulation of cardiac muscle cell proliferation;GO:0055022 negative regulation of cardiac muscle tissue growth;GO:0035855 megakaryocyte development		Transcription factors/Helix-turn-helix domains	Nucleoplasm(Supported)			(M5901)HALLMARK G2M CHECKPOINT	0.0	0.0	1.0	1.0	1.0	0.0	0.0	0.0	0.0	1.0	1.0	0.0	0.0	0.0	0.0	0.0	0.0	0.0	0.0	0.0
FAM171B	165215	symbol	H. sapiens	165215	H. sapiens	FAM171B	family with sequence similarity 171 member B				Mitochondria;Nucleus(Approved)				0.0	0.0	0.0	0.0	0.0	0.0	0.0	0.0	0.0	0.0	0.0	0.0	0.0	0.0	0.0	0.0	0.0	0.0	0.0	0.0
RBMS3	27303	symbol	H. sapiens	27303	H. sapiens	RBMS3	RNA binding motif single stranded interacting protein 3	GO:0002357 defense response to tumor cell;GO:0002347 response to tumor cell;GO:0090090 negative regulation of canonical Wnt signaling pathway			Vesicles(Approved)				0.0	0.0	0.0	0.0	0.0	0.0	0.0	0.0	0.0	0.0	0.0	0.0	0.0	0.0	0.0	0.0	0.0	0.0	0.0	0.0
COL8A1	1295	symbol	H. sapiens	1295	H. sapiens	COL8A1	collagen type VIII alpha 1 chain	GO:0035987 endodermal cell differentiation;GO:0001706 endoderm formation;GO:0048593 camera-type eye morphogenesis			Vesicles(Supported)		(M3005)NABA COLLAGENS; (M198)PID SYNDECAN 1 PATHWAY; (M160)PID AVB3 INTEGRIN PATHWAY		1.0	1.0	1.0	0.0	0.0	0.0	0.0	1.0	0.0	0.0	1.0	0.0	0.0	0.0	1.0	0.0	0.0	0.0	0.0	0.0
PHLDB2	90102	symbol	H. sapiens	90102	H. sapiens	PHLDB2	pleckstrin homology like domain family B member 2	GO:1903690 negative regulation of wound healing, spreading of epidermal cells;GO:1903689 regulation of wound healing, spreading of epidermal cells;GO:1904261 positive regulation of basement membrane assembly involved in embryonic body morphogenesis			Cytosol;Plasma membrane(Supported)				0.0	1.0	0.0	0.0	0.0	1.0	0.0	0.0	1.0	0.0	0.0	0.0	0.0	0.0	1.0	0.0	1.0	0.0	0.0	1.0
BOC	91653	symbol	H. sapiens	91653	H. sapiens	BOC	BOC cell adhesion associated, oncogene regulated	GO:0045663 positive regulation of myoblast differentiation;GO:0045661 regulation of myoblast differentiation;GO:0007411 axon guidance			Nucleoplasm;Plasma membrane(Supported)		(M211)PID HEDGEHOG 2PATHWAY		0.0	0.0	0.0	1.0	0.0	0.0	0.0	0.0	0.0	1.0	0.0	0.0	0.0	0.0	0.0	0.0	0.0	0.0	0.0	1.0
TRPC1	7220	symbol	H. sapiens	7220	H. sapiens	TRPC1	transient receptor potential cation channel subfamily C member 1	GO:0051281 positive regulation of release of sequestered calcium ion into cytosol;GO:0051279 regulation of release of sequestered calcium ion into cytosol;GO:0010524 positive regulation of calcium ion transport into cytosol		Transporters/Transporter channels and pores;Voltage-gated ion channels/Transient Receptor Potential Channels	Vesicles(Approved)				0.0	0.0	0.0	0.0	0.0	0.0	0.0	0.0	0.0	0.0	0.0	0.0	0.0	1.0	0.0	0.0	0.0	0.0	0.0	0.0
SLIT2	9353	symbol	H. sapiens	9353	H. sapiens	SLIT2	slit guidance ligand 2	GO:0021836 chemorepulsion involved in postnatal olfactory bulb interneuron migration;GO:0021972 corticospinal neuron axon guidance through spinal cord;GO:0021827 postnatal olfactory bulb interneuron migration					(M33)PID GLYPICAN 1PATHWAY; (M3008)NABA ECM GLYCOPROTEINS; (M5884)NABA CORE MATRISOME	(M5915)HALLMARK APICAL JUNCTION; (M5930)HALLMARK EPITHELIAL MESENCHYMAL TRANSITION	1.0	0.0	1.0	1.0	0.0	1.0	1.0	0.0	1.0	1.0	0.0	0.0	0.0	1.0	0.0	1.0	0.0	0.0	0.0	0.0
CORIN	10699	symbol	H. sapiens	10699	H. sapiens	CORIN	corin, serine peptidase	GO:0003050 regulation of systemic arterial blood pressure by atrial natriuretic peptide;GO:0035813 regulation of renal sodium excretion;GO:0035812 renal sodium excretion		Enzymes/Peptidases/Serine-type peptidases	Plasma membrane(Approved)Actin filaments;Nuclear bodies(Uncertain)				0.0	0.0	0.0	0.0	0.0	0.0	0.0	0.0	0.0	0.0	0.0	0.0	0.0	1.0	0.0	0.0	0.0	0.0	0.0	0.0
ANK2	287	symbol	H. sapiens	287	H. sapiens	ANK2	ankyrin 2	GO:0010881 regulation of cardiac muscle contraction by regulation of the release of sequestered calcium ion;GO:0098907 regulation of SA node cell action potential;GO:0010880 regulation of release of sequestered calcium ion into cytosol by sarcoplasmic reticulum		Transporters/Accessory Factors Involved in Transport	Plasma membrane(Supported)				0.0	0.0	0.0	1.0	0.0	0.0	0.0	0.0	1.0	0.0	0.0	0.0	1.0	1.0	0.0	0.0	1.0	0.0	0.0	1.0
SFRP2	6423	symbol	H. sapiens	6423	H. sapiens	SFRP2	secreted frizzled related protein 2	GO:2000041 negative regulation of planar cell polarity pathway involved in axis elongation;GO:0042662 negative regulation of mesodermal cell fate specification;GO:0090179 planar cell polarity pathway involved in neural tube closure			Intermediate filaments(Approved)		(M5883)NABA SECRETED FACTORS; (M5885)NABA MATRISOME ASSOCIATED; (M5889)NABA MATRISOME		0.0	1.0	1.0	1.0	1.0	1.0	1.0	0.0	1.0	1.0	0.0	1.0	0.0	0.0	1.0	1.0	0.0	1.0	0.0	0.0
PDGFC	56034	symbol	H. sapiens	56034	H. sapiens	PDGFC	platelet derived growth factor C	GO:0007171 activation of transmembrane receptor protein tyrosine kinase activity;GO:0031954 positive regulation of protein autophosphorylation;GO:0014068 positive regulation of phosphatidylinositol 3-kinase signaling		RAS pathway related proteins	Cytosol;Plasma membrane(Supported)		(M5883)NABA SECRETED FACTORS; (M5885)NABA MATRISOME ASSOCIATED; (M5889)NABA MATRISOME	(M5897)HALLMARK IL6 JAK STAT3 SIGNALING	0.0	0.0	0.0	0.0	1.0	0.0	1.0	1.0	0.0	0.0	0.0	0.0	0.0	0.0	0.0	1.0	0.0	1.0	0.0	0.0
ADAMTS16	170690	symbol	H. sapiens	170690	H. sapiens	ADAMTS16	ADAM metallopeptidase with thrombospondin type 1 motif 16	GO:0001658 branching involved in ureteric bud morphogenesis;GO:0060675 ureteric bud morphogenesis;GO:0072171 mesonephric tubule morphogenesis					(M3468)NABA ECM REGULATORS; (M5885)NABA MATRISOME ASSOCIATED; (M5889)NABA MATRISOME		0.0	1.0	0.0	0.0	0.0	1.0	0.0	0.0	0.0	1.0	0.0	0.0	0.0	1.0	1.0	0.0	0.0	1.0	0.0	0.0
OSMR	9180	symbol	H. sapiens	9180	H. sapiens	OSMR	oncostatin M receptor	GO:0038165 oncostatin-M-mediated signaling pathway;GO:0002675 positive regulation of acute inflammatory response;GO:0002673 regulation of acute inflammatory response			Nucleoli(Approved)			(M5897)HALLMARK IL6 JAK STAT3 SIGNALING; (M5932)HALLMARK INFLAMMATORY RESPONSE	0.0	0.0	0.0	0.0	0.0	0.0	0.0	1.0	0.0	0.0	0.0	0.0	0.0	0.0	0.0	0.0	0.0	0.0	0.0	0.0
KCNMB1	3779	symbol	H. sapiens	3779	H. sapiens	KCNMB1	potassium calcium-activated channel subfamily M regulatory beta subunit 1	GO:1903413 cellular response to bile acid;GO:1901381 positive regulation of potassium ion transmembrane transport;GO:1903412 response to bile acid		Transporters/Accessory Factors Involved in Transport		Miconazole (Potassium channel regulator activity)		(M5956)HALLMARK KRAS SIGNALING DN	0.0	0.0	0.0	0.0	0.0	0.0	0.0	0.0	0.0	0.0	0.0	0.0	0.0	1.0	0.0	0.0	0.0	0.0	0.0	0.0
TMEM47	83604	symbol	H. sapiens	83604	H. sapiens	TMEM47	transmembrane protein 47	GO:0008150 biological_process			Nuclear membrane(Approved)				0.0	0.0	0.0	0.0	0.0	0.0	0.0	0.0	0.0	0.0	0.0	0.0	0.0	0.0	0.0	0.0	0.0	0.0	0.0	0.0
MSN	4478	symbol	H. sapiens	4478	H. sapiens	MSN	moesin	GO:0070489 T cell aggregation;GO:1902966 positive regulation of protein localization to early endosome;GO:0071593 lymphocyte aggregation			Plasma membrane(Enhanced)		(M41)PID ER NONGENOMIC PATHWAY; (M12)PID RHOA PATHWAY	(M5915)HALLMARK APICAL JUNCTION	0.0	0.0	0.0	0.0	0.0	1.0	0.0	0.0	1.0	1.0	0.0	0.0	0.0	0.0	0.0	0.0	0.0	0.0	0.0	0.0
ZEB1	6935	symbol	H. sapiens	6935	H. sapiens	ZEB1	zinc finger E-box binding homeobox 1	GO:0033081 regulation of T cell differentiation in thymus;GO:0048752 semicircular canal morphogenesis;GO:0045602 negative regulation of endothelial cell differentiation		Transcription factors/Helix-turn-helix domains	Nucleoplasm(Supported)		(M71)PID ILK PATHWAY	(M5921)HALLMARK COMPLEMENT	0.0	0.0	0.0	1.0	1.0	0.0	1.0	0.0	0.0	1.0	1.0	0.0	0.0	0.0	0.0	0.0	0.0	0.0	0.0	1.0
ADAM12	8038	symbol	H. sapiens	8038	H. sapiens	ADAM12	ADAM metallopeptidase domain 12	GO:0045766 positive regulation of angiogenesis;GO:0007520 myoblast fusion;GO:0045765 regulation of angiogenesis		Transporters/Accessory Factors Involved in Transport	Plasma membrane(Supported)		(M118)PID INTEGRIN A9B1 PATHWAY; (M165)PID SYNDECAN 4 PATHWAY; (M17)PID NOTCH PATHWAY	(M5909)HALLMARK MYOGENESIS; (M5930)HALLMARK EPITHELIAL MESENCHYMAL TRANSITION	0.0	1.0	1.0	1.0	0.0	0.0	0.0	1.0	0.0	0.0	0.0	0.0	0.0	0.0	0.0	0.0	0.0	1.0	0.0	1.0
TENM4	26011	symbol	H. sapiens	26011	H. sapiens	TENM4	teneurin transmembrane protein 4	GO:0032289 central nervous system myelin formation;GO:0060912 cardiac cell fate specification;GO:0048714 positive regulation of oligodendrocyte differentiation							0.0	0.0	0.0	1.0	0.0	0.0	0.0	0.0	0.0	1.0	0.0	0.0	0.0	1.0	1.0	0.0	0.0	0.0	0.0	1.0
P4HA3	283208	symbol	H. sapiens	283208	H. sapiens	P4HA3	prolyl 4-hydroxylase subunit alpha 3	GO:0018401 peptidyl-proline hydroxylation to 4-hydroxy-L-proline;GO:0019471 4-hydroxyproline metabolic process;GO:0019511 peptidyl-proline hydroxylation		Enzymes/ENZYME proteins/Oxidoreductases			(M3468)NABA ECM REGULATORS; (M5885)NABA MATRISOME ASSOCIATED; (M5889)NABA MATRISOME		0.0	1.0	0.0	0.0	0.0	0.0	0.0	0.0	0.0	0.0	0.0	0.0	0.0	0.0	1.0	0.0	0.0	1.0	0.0	0.0
JPH2	57158	symbol	H. sapiens	57158	H. sapiens	JPH2	junctophilin 2	GO:0060316 positive regulation of ryanodine-sensitive calcium-release channel activity;GO:0060314 regulation of ryanodine-sensitive calcium-release channel activity;GO:0051281 positive regulation of release of sequestered calcium ion into cytosol							0.0	0.0	0.0	1.0	0.0	0.0	0.0	0.0	0.0	0.0	0.0	0.0	0.0	1.0	0.0	0.0	0.0	0.0	0.0	0.0
GPM6A	2823	symbol	H. sapiens	2823	H. sapiens	GPM6A	glycoprotein M6A	GO:0051491 positive regulation of filopodium assembly;GO:0003407 neural retina development;GO:0051489 regulation of filopodium assembly							0.0	0.0	0.0	0.0	0.0	0.0	0.0	0.0	1.0	1.0	1.0	0.0	0.0	1.0	0.0	0.0	0.0	0.0	0.0	0.0
ITPR1	3708	symbol	H. sapiens	3708	H. sapiens	ITPR1	inositol 1,4,5-trisphosphate receptor type 1	GO:0099566 regulation of postsynaptic cytosolic calcium ion concentration;GO:0051209 release of sequestered calcium ion into cytosol;GO:0097553 calcium ion transmembrane import into cytosol		Transporters/Transporter channels and pores	Vesicles(Approved)	Caffeine (Phosphatidylinositol binding);D-Myo-Inositol-1,4,5-Triphosphate (Phosphatidylinositol binding);Glycerol (Phosphatidylinositol binding)	(M16518)ST WNT CA2 CYCLIC GMP PATHWAY; (M2701)ST MYOCYTE AD PATHWAY; (M7416)ST GAQ PATHWAY		0.0	0.0	0.0	0.0	0.0	0.0	0.0	1.0	0.0	0.0	0.0	0.0	0.0	1.0	0.0	0.0	0.0	0.0	0.0	0.0
ADAMTS12	81792	symbol	H. sapiens	81792	H. sapiens	ADAMTS12	ADAM metallopeptidase with thrombospondin type 1 motif 12	GO:2001113 negative regulation of cellular response to hepatocyte growth factor stimulus;GO:1902203 negative regulation of hepatocyte growth factor receptor signaling pathway;GO:2001112 regulation of cellular response to hepatocyte growth factor stimulus			Mitochondria;Nucleoli(Approved)		(M3468)NABA ECM REGULATORS; (M5885)NABA MATRISOME ASSOCIATED; (M5889)NABA MATRISOME		0.0	0.0	1.0	0.0	1.0	1.0	1.0	0.0	0.0	0.0	0.0	0.0	0.0	0.0	0.0	0.0	0.0	1.0	0.0	0.0
KCNE4	23704	symbol	H. sapiens	23704	H. sapiens	KCNE4	potassium voltage-gated channel subfamily E regulatory subunit 4	GO:1902260 negative regulation of delayed rectifier potassium channel activity;GO:1903817 negative regulation of voltage-gated potassium channel activity;GO:0098915 membrane repolarization during ventricular cardiac muscle cell action potential			Microtubules;Nuclear bodies(Approved)				0.0	0.0	0.0	0.0	0.0	0.0	0.0	0.0	1.0	0.0	0.0	0.0	1.0	1.0	0.0	0.0	0.0	0.0	0.0	0.0
HSPB8	26353	symbol	H. sapiens	26353	H. sapiens	HSPB8	heat shock protein family B (small) member 8	GO:1905337 positive regulation of aggrephagy;GO:1905335 regulation of aggrephagy;GO:0035973 aggrephagy			Cytosol(Supported)			(M5905)HALLMARK ADIPOGENESIS; (M5906)HALLMARK ESTROGEN RESPONSE EARLY; (M5909)HALLMARK MYOGENESIS	0.0	0.0	0.0	0.0	0.0	0.0	0.0	0.0	0.0	0.0	0.0	0.0	0.0	0.0	0.0	0.0	0.0	0.0	0.0	0.0
SETBP1	26040	symbol	H. sapiens	26040	H. sapiens	SETBP1	SET binding protein 1	GO:0006357 regulation of transcription by RNA polymerase II;GO:0006366 transcription by RNA polymerase II;GO:0006355 regulation of transcription, DNA-templated			Nuclear bodies;Nucleus(Supported)Cytosol(Uncertain)				0.0	0.0	0.0	0.0	0.0	0.0	0.0	0.0	0.0	0.0	0.0	0.0	0.0	0.0	0.0	0.0	0.0	0.0	0.0	0.0
SPOCK1	6695	symbol	H. sapiens	6695	H. sapiens	SPOCK1	SPARC (osteonectin), cwcv and kazal like domains proteoglycan 1	GO:0010812 negative regulation of cell-substrate adhesion;GO:0010977 negative regulation of neuron projection development;GO:0010951 negative regulation of endopeptidase activity			Vesicles(Approved)		(M5882)NABA PROTEOGLYCANS; (M5884)NABA CORE MATRISOME; (M5889)NABA MATRISOME	(M5930)HALLMARK EPITHELIAL MESENCHYMAL TRANSITION	1.0	0.0	0.0	0.0	0.0	0.0	0.0	0.0	0.0	1.0	0.0	0.0	0.0	0.0	0.0	0.0	0.0	0.0	0.0	0.0
SPARCL1	8404	symbol	H. sapiens	8404	H. sapiens	SPARCL1	SPARC like 1	GO:0099560 synaptic membrane adhesion;GO:0043687 post-translational protein modification;GO:0098742 cell-cell adhesion via plasma-membrane adhesion molecules					(M3008)NABA ECM GLYCOPROTEINS; (M5884)NABA CORE MATRISOME; (M5889)NABA MATRISOME	(M5905)HALLMARK ADIPOGENESIS; (M5953)HALLMARK KRAS SIGNALING UP	1.0	0.0	0.0	0.0	0.0	0.0	0.0	0.0	0.0	0.0	0.0	0.0	0.0	0.0	0.0	0.0	0.0	0.0	0.0	0.0
GJA1	2697	symbol	H. sapiens	2697	H. sapiens	GJA1	gap junction protein alpha 1	GO:0003104 positive regulation of glomerular filtration;GO:0086014 atrial cardiac muscle cell action potential;GO:1905772 positive regulation of mesodermal cell differentiation			Cell Junctions(Supported)Nucleoplasm;Vesicles(Approved)	Carvedilol (Signal transducer activity)	(M266)PID NCADHERIN PATHWAY; (M65)PID FRA PATHWAY; (M167)PID AP1 PATHWAY	(M5942)HALLMARK UV RESPONSE DN; (M5906)HALLMARK ESTROGEN RESPONSE EARLY; (M5930)HALLMARK EPITHELIAL MESENCHYMAL TRANSITION	0.0	0.0	1.0	1.0	1.0	1.0	0.0	0.0	1.0	1.0	0.0	1.0	1.0	1.0	1.0	0.0	1.0	0.0	0.0	0.0
RASGRP3	25780	symbol	H. sapiens	25780	H. sapiens	RASGRP3	RAS guanyl releasing protein 3	GO:0043547 positive regulation of GTPase activity;GO:0043087 regulation of GTPase activity;GO:0007265 Ras protein signal transduction		RAS pathway related proteins	Golgi apparatus;Nucleoplasm(Approved)		(M269)PID RAS PATHWAY; (M9526)ST T CELL SIGNAL TRANSDUCTION		0.0	0.0	0.0	0.0	0.0	0.0	0.0	0.0	0.0	0.0	0.0	0.0	0.0	0.0	0.0	0.0	0.0	0.0	0.0	0.0
RBMS1	5937	symbol	H. sapiens	5937	H. sapiens	RBMS1	RNA binding motif single stranded interacting protein 1	GO:0006260 DNA replication;GO:0006259 DNA metabolic process;GO:0006396 RNA processing			Cytosol(Supported)				0.0	0.0	0.0	0.0	0.0	0.0	0.0	0.0	0.0	0.0	0.0	0.0	0.0	0.0	0.0	0.0	0.0	0.0	0.0	0.0
JAZF1	221895	symbol	H. sapiens	221895	H. sapiens	JAZF1	JAZF zinc finger 1	GO:0000122 negative regulation of transcription by RNA polymerase II;GO:0045892 negative regulation of transcription, DNA-templated;GO:1903507 negative regulation of nucleic acid-templated transcription			Nucleoli fibrillar center;Nucleus(Supported)				0.0	0.0	0.0	0.0	0.0	0.0	0.0	0.0	0.0	0.0	0.0	0.0	0.0	0.0	0.0	0.0	0.0	0.0	0.0	0.0
CACNA2D1	781	symbol	H. sapiens	781	H. sapiens	CACNA2D1	calcium voltage-gated channel auxiliary subunit alpha2delta 1	GO:0086048 membrane depolarization during bundle of His cell action potential;GO:1901843 positive regulation of high voltage-gated calcium channel activity;GO:0086043 bundle of His cell action potential		Transporters/Accessory Factors Involved in Transport		Isradipine (Voltage-gated calcium channel activity);Ibutilide (Voltage-gated calcium channel activity);Amlodipine (Voltage-gated calcium channel activity);Nisoldipine (Voltage-gated calcium channel activity);Nicardipine (Voltage-gated calcium channel activity);Magnesium Sulfate (Voltage-gated calcium channel activity);Gabapentin (Voltage-gated calcium channel activity);Felodipine (Voltage-gated c…			0.0	0.0	0.0	0.0	0.0	0.0	0.0	0.0	1.0	0.0	0.0	0.0	1.0	1.0	0.0	0.0	0.0	0.0	0.0	0.0
ABI3BP	25890	symbol	H. sapiens	25890	H. sapiens	ABI3BP	ABI family member 3 binding protein	GO:0010811 positive regulation of cell-substrate adhesion;GO:0010810 regulation of cell-substrate adhesion;GO:0045785 positive regulation of cell adhesion					(M3008)NABA ECM GLYCOPROTEINS; (M5884)NABA CORE MATRISOME; (M5889)NABA MATRISOME	(M5930)HALLMARK EPITHELIAL MESENCHYMAL TRANSITION	1.0	1.0	0.0	0.0	0.0	0.0	0.0	0.0	0.0	0.0	0.0	0.0	0.0	0.0	0.0	0.0	0.0	0.0	0.0	0.0
ABCA9	10350	symbol	H. sapiens	10350	H. sapiens	ABCA9	ATP binding cassette subfamily A member 9	GO:0006869 lipid transport;GO:0010876 lipid localization;GO:0055085 transmembrane transport		Transporters/Primary Active Transporters	Endoplasmic reticulum(Approved)			(M5948)HALLMARK BILE ACID METABOLISM	0.0	0.0	0.0	0.0	0.0	0.0	0.0	0.0	0.0	0.0	0.0	0.0	0.0	0.0	0.0	0.0	0.0	0.0	0.0	0.0
ABCA6	23460	symbol	H. sapiens	23460	H. sapiens	ABCA6	ATP binding cassette subfamily A member 6	GO:0006869 lipid transport;GO:0010876 lipid localization;GO:0055085 transmembrane transport		Transporters/Primary Active Transporters	Nucleoplasm(Approved)			(M5948)HALLMARK BILE ACID METABOLISM	0.0	0.0	0.0	0.0	0.0	0.0	0.0	0.0	0.0	0.0	0.0	0.0	0.0	0.0	0.0	0.0	0.0	0.0	0.0	0.0
PDLIM3	27295	symbol	H. sapiens	27295	H. sapiens	PDLIM3	PDZ and LIM domain 3	GO:0007015 actin filament organization;GO:0007507 heart development;GO:0030036 actin cytoskeleton organization						(M5941)HALLMARK UV RESPONSE UP; (M5906)HALLMARK ESTROGEN RESPONSE EARLY; (M5907)HALLMARK ESTROGEN RESPONSE LATE	0.0	0.0	0.0	1.0	0.0	0.0	0.0	0.0	1.0	0.0	0.0	0.0	0.0	0.0	0.0	0.0	0.0	0.0	0.0	0.0
NCAM2	4685	symbol	H. sapiens	4685	H. sapiens	NCAM2	neural cell adhesion molecule 2	GO:0007413 axonal fasciculation;GO:0106030 neuron projection fasciculation;GO:0007158 neuron cell-cell adhesion			Plasma membrane(Supported)Nuclear bodies(Approved)				0.0	0.0	0.0	0.0	0.0	0.0	0.0	0.0	0.0	1.0	0.0	0.0	0.0	0.0	0.0	0.0	0.0	0.0	0.0	0.0
JAM2	58494	symbol	H. sapiens	58494	H. sapiens	JAM2	junctional adhesion molecule 2	GO:0071593 lymphocyte aggregation;GO:0031642 negative regulation of myelination;GO:0097241 hematopoietic stem cell migration to bone marrow		CD markers	Plasma membrane(Supported)Nucleoplasm(Approved)		(M277)PID INTEGRIN A4B1 PATHWAY; (M159)PID AMB2 NEUTROPHILS PATHWAY; (M18)PID INTEGRIN1 PATHWAY		0.0	1.0	0.0	1.0	0.0	0.0	0.0	1.0	0.0	0.0	0.0	0.0	0.0	1.0	0.0	1.0	0.0	0.0	0.0	1.0
PIEZO2	63895	symbol	H. sapiens	63895	H. sapiens	PIEZO2	piezo type mechanosensitive ion channel component 2	GO:0050974 detection of mechanical stimulus involved in sensory perception;GO:0050982 detection of mechanical stimulus;GO:0071260 cellular response to mechanical stimulus		Transporters/Transporter channels and pores	Vesicles(Approved)				0.0	0.0	0.0	0.0	0.0	0.0	0.0	0.0	0.0	0.0	0.0	0.0	0.0	0.0	0.0	0.0	0.0	0.0	0.0	0.0
MMP16	4325	symbol	H. sapiens	4325	H. sapiens	MMP16	matrix metallopeptidase 16	GO:0001958 endochondral ossification;GO:0097094 craniofacial suture morphogenesis;GO:0048701 embryonic cranial skeleton morphogenesis		Enzymes/Peptidases/Metallopeptidases	Cytosol;Vesicles(Approved)	Marimastat (Zinc ion binding);Batimastat (Zinc ion binding)	(M3468)NABA ECM REGULATORS; (M5885)NABA MATRISOME ASSOCIATED; (M5889)NABA MATRISOME	(M5942)HALLMARK UV RESPONSE DN	0.0	1.0	0.0	0.0	1.0	0.0	0.0	0.0	0.0	0.0	0.0	1.0	0.0	0.0	1.0	0.0	0.0	1.0	0.0	0.0
ADAMTSL3	57188	symbol	H. sapiens	57188	H. sapiens	ADAMTSL3	ADAMTS like 3	GO:0006508 proteolysis;GO:0019538 protein metabolic process;GO:1901564 organonitrogen compound metabolic process			Vesicles(Approved)		(M3468)NABA ECM REGULATORS; (M5885)NABA MATRISOME ASSOCIATED; (M5889)NABA MATRISOME		0.0	0.0	0.0	0.0	0.0	0.0	0.0	0.0	0.0	0.0	0.0	0.0	0.0	0.0	0.0	0.0	0.0	1.0	0.0	0.0
ERG	2078	symbol	H. sapiens	2078	H. sapiens	ERG	ETS transcription factor ERG	GO:0045944 positive regulation of transcription by RNA polymerase II;GO:0045893 positive regulation of transcription, DNA-templated;GO:1903508 positive regulation of nucleic acid-templated transcription		Transcription factors/Helix-turn-helix domains	Cytosol;Nucleoplasm(Approved)				0.0	0.0	0.0	0.0	0.0	0.0	0.0	0.0	0.0	0.0	0.0	0.0	0.0	0.0	0.0	0.0	0.0	0.0	0.0	0.0
DGKI	9162	symbol	H. sapiens	9162	H. sapiens	DGKI	diacylglycerol kinase iota	GO:1900452 regulation of long-term synaptic depression;GO:0046959 habituation;GO:0060292 long-term synaptic depression		Enzymes/ENZYME proteins/Transferases	Nucleoplasm(Approved)				0.0	0.0	0.0	0.0	0.0	0.0	0.0	0.0	0.0	0.0	0.0	0.0	0.0	0.0	0.0	0.0	0.0	0.0	0.0	0.0
MRAS	22808	symbol	H. sapiens	22808	H. sapiens	MRAS	muscle RAS oncogene homolog	GO:1990830 cellular response to leukemia inhibitory factor;GO:1990823 response to leukemia inhibitory factor;GO:0007517 muscle organ development		RAS pathway related proteins			(M3270)ST INTEGRIN SIGNALING PATHWAY	(M5909)HALLMARK MYOGENESIS	0.0	0.0	0.0	1.0	0.0	0.0	0.0	0.0	1.0	0.0	0.0	0.0	0.0	0.0	0.0	0.0	0.0	0.0	0.0	0.0
COLEC12	81035	symbol	H. sapiens	81035	H. sapiens	COLEC12	collectin subfamily member 12	GO:0034138 toll-like receptor 3 signaling pathway;GO:0060355 positive regulation of cell adhesion molecule production;GO:0071360 cellular response to exogenous dsRNA			Cell Junctions;Golgi apparatus;Vesicles(Approved)		(M5880)NABA ECM AFFILIATED; (M5885)NABA MATRISOME ASSOCIATED; (M5889)NABA MATRISOME		0.0	0.0	0.0	0.0	0.0	0.0	0.0	0.0	0.0	0.0	0.0	0.0	0.0	0.0	0.0	0.0	0.0	1.0	0.0	0.0
PDPN	10630	symbol	H. sapiens	10630	H. sapiens	PDPN	podoplanin	GO:1901731 positive regulation of platelet aggregation;GO:1904328 regulation of myofibroblast contraction;GO:0060838 lymphatic endothelial cell fate commitment						(M5932)HALLMARK INFLAMMATORY RESPONSE	0.0	1.0	0.0	0.0	0.0	1.0	0.0	0.0	1.0	1.0	0.0	0.0	0.0	0.0	0.0	1.0	0.0	0.0	0.0	0.0
SYNC	81493	symbol	H. sapiens	81493	H. sapiens	SYNC	syncoilin, intermediate filament protein	GO:0045103 intermediate filament-based process;GO:0009987 cellular process;GO:0008150 biological_process			Golgi apparatus;Plasma membrane;Vesicles(Approved)				0.0	0.0	0.0	0.0	0.0	0.0	0.0	0.0	0.0	0.0	0.0	0.0	0.0	0.0	0.0	0.0	0.0	0.0	0.0	0.0
NEXN	91624	symbol	H. sapiens	91624	H. sapiens	NEXN	nexilin F-actin binding protein	GO:0070593 dendrite self-avoidance;GO:0008038 neuron recognition;GO:0007411 axon guidance						(M5915)HALLMARK APICAL JUNCTION	0.0	0.0	0.0	0.0	0.0	0.0	0.0	0.0	1.0	1.0	0.0	0.0	0.0	0.0	0.0	0.0	0.0	0.0	0.0	0.0
ELTD1	64123	gene_synonym	H. sapiens	64123	H. sapiens	ADGRL4	adhesion G protein-coupled receptor L4	GO:0007189 adenylate cyclase-activating G protein-coupled receptor signaling pathway;GO:0019933 cAMP-mediated signaling;GO:0007188 adenylate cyclase-modulating G protein-coupled receptor signaling pathway		G-protein coupled receptors/{Family 2 (B) receptors,GPCRs excl olfactory receptors};Transporters				(M5953)HALLMARK KRAS SIGNALING UP	0.0	0.0	0.0	0.0	0.0	0.0	0.0	0.0	0.0	0.0	0.0	0.0	0.0	1.0	0.0	0.0	0.0	0.0	0.0	0.0
DDR2	4921	symbol	H. sapiens	4921	H. sapiens	DDR2	discoidin domain receptor tyrosine kinase 2	GO:0090091 positive regulation of extracellular matrix disassembly;GO:0010763 positive regulation of fibroblast migration;GO:0010715 regulation of extracellular matrix disassembly	Tyr protein kinase family	CD markers;Enzymes/{ENZYME proteins/Transferases,Kinases/Tyr protein kinases}	Plasma membrane(Supported)Actin filaments(Approved)	Regorafenib (Transmembrane receptor protein tyrosine kinase activity)			0.0	1.0	1.0	1.0	0.0	0.0	1.0	1.0	1.0	0.0	0.0	1.0	0.0	0.0	1.0	1.0	0.0	0.0	0.0	0.0
KIF26B	55083	symbol	H. sapiens	55083	H. sapiens	KIF26B	kinesin family member 26B	GO:0072092 ureteric bud invasion;GO:0072093 metanephric renal vesicle formation;GO:0060677 ureteric bud elongation			Microtubules;Plasma membrane(Approved)				0.0	0.0	0.0	1.0	0.0	1.0	0.0	0.0	0.0	0.0	0.0	0.0	0.0	0.0	0.0	0.0	0.0	0.0	0.0	0.0
C1QTNF7	114905	symbol	H. sapiens	114905	H. sapiens	C1QTNF7	C1q and TNF related 7				Vesicles(Approved)		(M5880)NABA ECM AFFILIATED; (M5885)NABA MATRISOME ASSOCIATED; (M5889)NABA MATRISOME		0.0	0.0	0.0	0.0	0.0	0.0	0.0	0.0	0.0	0.0	0.0	0.0	0.0	0.0	0.0	0.0	0.0	1.0	0.0	0.0
COL6A3	1293	symbol	H. sapiens	1293	H. sapiens	COL6A3	collagen type VI alpha 3 chain	GO:0003429 growth plate cartilage chondrocyte morphogenesis;GO:0003414 chondrocyte morphogenesis involved in endochondral bone morphogenesis;GO:0003422 growth plate cartilage morphogenesis					(M5887)NABA BASEMENT MEMBRANES; (M3005)NABA COLLAGENS; (M198)PID SYNDECAN 1 PATHWAY	(M5909)HALLMARK MYOGENESIS; (M5930)HALLMARK EPITHELIAL MESENCHYMAL TRANSITION	1.0	1.0	0.0	1.0	1.0	1.0	0.0	1.0	0.0	1.0	0.0	0.0	0.0	0.0	1.0	0.0	0.0	0.0	0.0	0.0
FSTL1	11167	symbol	H. sapiens	11167	H. sapiens	FSTL1	follistatin like 1	GO:0030510 regulation of BMP signaling pathway;GO:0030509 BMP signaling pathway;GO:0071773 cellular response to BMP stimulus			Cytosol;Vesicles(Approved)		(M17761)ST WNT BETA CATENIN PATHWAY; (M5883)NABA SECRETED FACTORS; (M5885)NABA MATRISOME ASSOCIATED	(M5944)HALLMARK ANGIOGENESIS; (M5930)HALLMARK EPITHELIAL MESENCHYMAL TRANSITION	0.0	0.0	0.0	0.0	0.0	0.0	1.0	0.0	0.0	0.0	0.0	0.0	0.0	0.0	0.0	0.0	0.0	1.0	0.0	0.0
LMOD1	25802	symbol	H. sapiens	25802	H. sapiens	LMOD1	leiomodin 1	GO:0051694 pointed-end actin filament capping;GO:0051693 actin filament capping;GO:0030835 negative regulation of actin filament depolymerization			Cytosol(Approved)				0.0	0.0	0.0	1.0	0.0	0.0	0.0	0.0	1.0	0.0	0.0	0.0	1.0	1.0	0.0	0.0	0.0	0.0	0.0	1.0
PRICKLE2	166336	symbol	H. sapiens	166336	H. sapiens	PRICKLE2	prickle planar cell polarity protein 2	GO:0060071 Wnt signaling pathway, planar cell polarity pathway;GO:0090175 regulation of establishment of planar polarity;GO:0001736 establishment of planar polarity			Golgi apparatus;Vesicles(Approved)				0.0	0.0	0.0	0.0	0.0	1.0	0.0	0.0	0.0	0.0	0.0	0.0	0.0	0.0	0.0	0.0	0.0	0.0	0.0	0.0
SCRG1	11341	symbol	H. sapiens	11341	H. sapiens	SCRG1	stimulator of chondrogenesis 1	GO:0007399 nervous system development;GO:0048731 system development;GO:0007275 multicellular organism development							0.0	0.0	0.0	0.0	0.0	0.0	0.0	0.0	0.0	0.0	0.0	0.0	0.0	0.0	0.0	0.0	0.0	0.0	0.0	0.0
HAND2	9464	symbol	H. sapiens	9464	H. sapiens	HAND2	heart and neural crest derivatives expressed 2	GO:2000763 positive regulation of transcription from RNA polymerase II promoter involved in norepinephrine biosynthetic process;GO:2000764 positive regulation of semaphorin-plexin signaling pathway involved in outflow tract morphogenesis;GO:0003253 cardiac neural crest cell migration involved in outflow tract morphogenesis		Transcription factors/Basic domains	Nucleoplasm(Supported)Vesicles(Approved)				0.0	0.0	1.0	1.0	1.0	1.0	0.0	0.0	0.0	0.0	1.0	1.0	1.0	1.0	1.0	0.0	0.0	0.0	1.0	1.0
GUCY1A3	2982	gene_synonym	H. sapiens	2982	H. sapiens	GUCY1A1	guanylate cyclase 1 soluble subunit alpha 1	GO:0052163 modulation by symbiont of defense-related host nitric oxide production;GO:0098925 retrograde trans-synaptic signaling by nitric oxide, modulating synaptic transmission;GO:0052565 response to defense-related host nitric oxide production		Enzymes/ENZYME proteins/Lyases	Nucleus(Supported)			(M5908)HALLMARK ANDROGEN RESPONSE; (M5953)HALLMARK KRAS SIGNALING UP	0.0	0.0	0.0	0.0	0.0	0.0	0.0	0.0	0.0	0.0	0.0	0.0	1.0	1.0	0.0	0.0	0.0	0.0	0.0	0.0
RNF180	285671	symbol	H. sapiens	285671	H. sapiens	RNF180	ring finger protein 180	GO:0042415 norepinephrine metabolic process;GO:0032436 positive regulation of proteasomal ubiquitin-dependent protein catabolic process;GO:0042428 serotonin metabolic process		Enzymes/ENZYME proteins/Transferases	Cytosol(Approved)				0.0	0.0	0.0	0.0	0.0	0.0	0.0	0.0	0.0	0.0	0.0	0.0	0.0	0.0	0.0	0.0	0.0	0.0	0.0	0.0
EBF1	1879	symbol	H. sapiens	1879	H. sapiens	EBF1	EBF transcription factor 1	GO:0045944 positive regulation of transcription by RNA polymerase II;GO:0045893 positive regulation of transcription, DNA-templated;GO:1903508 positive regulation of nucleic acid-templated transcription		Transcription factors/Immunoglobulin fold	Nucleoplasm;Vesicles(Approved)				0.0	0.0	0.0	0.0	0.0	0.0	0.0	0.0	0.0	0.0	0.0	0.0	0.0	0.0	0.0	0.0	0.0	0.0	0.0	0.0
FNDC1	84624	symbol	H. sapiens	84624	H. sapiens	FNDC1	fibronectin type III domain containing 1				Nuclear speckles(Supported)		(M3008)NABA ECM GLYCOPROTEINS; (M5884)NABA CORE MATRISOME; (M5889)NABA MATRISOME		1.0	0.0	0.0	0.0	0.0	0.0	0.0	0.0	0.0	0.0	0.0	0.0	0.0	0.0	0.0	0.0	0.0	0.0	0.0	0.0
DLC1	10395	symbol	H. sapiens	10395	H. sapiens	DLC1	DLC1 Rho GTPase activating protein	GO:0051497 negative regulation of stress fiber assembly;GO:0051895 negative regulation of focal adhesion assembly;GO:0001843 neural tube closure			Golgi apparatus;Nucleoplasm;Vesicles(Approved)		(M68)PID RHOA REG PATHWAY	(M5942)HALLMARK UV RESPONSE DN; (M5906)HALLMARK ESTROGEN RESPONSE EARLY	0.0	0.0	0.0	1.0	0.0	1.0	0.0	0.0	1.0	1.0	0.0	0.0	0.0	0.0	0.0	0.0	1.0	0.0	0.0	1.0
CTHRC1	115908	symbol	H. sapiens	115908	H. sapiens	CTHRC1	collagen triple helix repeat containing 1	GO:0090177 establishment of planar polarity involved in neural tube closure;GO:0043932 ossification involved in bone remodeling;GO:0060122 inner ear receptor cell stereocilium organization			Nucleoplasm(Approved)		(M77)PID WNT SIGNALING PATHWAY; (M23)PID WNT NONCANONICAL PATHWAY; (M3008)NABA ECM GLYCOPROTEINS	(M5930)HALLMARK EPITHELIAL MESENCHYMAL TRANSITION	1.0	0.0	0.0	0.0	0.0	1.0	0.0	0.0	0.0	0.0	1.0	1.0	0.0	0.0	0.0	0.0	0.0	0.0	0.0	0.0
ABCA1	19	symbol	H. sapiens	19	H. sapiens	ABCA1	ATP binding cassette subfamily A member 1	GO:0090108 positive regulation of high-density lipoprotein particle assembly;GO:0090107 regulation of high-density lipoprotein particle assembly;GO:0010875 positive regulation of cholesterol efflux		Transporters/Primary Active Transporters	Nucleoplasm;Vesicles(Approved)	Adenosine triphosphate (Syntaxin binding);Glyburide (Syntaxin binding);Probucol (Syntaxin binding)	(M162)PID RXR VDR PATHWAY	(M5910)HALLMARK PROTEIN SECRETION; (M5948)HALLMARK BILE ACID METABOLISM; (M5932)HALLMARK INFLAMMATORY RESPONSE	0.0	1.0	0.0	0.0	0.0	0.0	0.0	0.0	1.0	0.0	0.0	0.0	0.0	1.0	0.0	0.0	0.0	0.0	0.0	0.0
MAMDC2	256691	symbol	H. sapiens	256691	H. sapiens	MAMDC2	MAM domain containing 2				Nuclear speckles;Plasma membrane(Approved)				0.0	0.0	0.0	0.0	0.0	0.0	0.0	0.0	0.0	0.0	0.0	0.0	0.0	0.0	0.0	0.0	0.0	0.0	0.0	0.0
VSTM4	196740	symbol	H. sapiens	196740	H. sapiens	VSTM4	V-set and transmembrane domain containing 4				Nucleus;Vesicles(Approved)				0.0	0.0	0.0	0.0	0.0	0.0	0.0	0.0	0.0	0.0	0.0	0.0	0.0	0.0	0.0	0.0	0.0	0.0	0.0	0.0
KIAA1462	57608	gene_synonym	H. sapiens	57608	H. sapiens	JCAD	junctional cadherin 5 associated	GO:1903589 positive regulation of blood vessel endothelial cell proliferation involved in sprouting angiogenesis;GO:0090050 positive regulation of cell migration involved in sprouting angiogenesis;GO:1900748 positive regulation of vascular endothelial growth factor signaling pathway			Cell Junctions;Vesicles(Supported)				0.0	0.0	1.0	0.0	0.0	0.0	1.0	0.0	0.0	0.0	0.0	0.0	0.0	0.0	0.0	1.0	0.0	0.0	0.0	0.0
SALL2	6297	symbol	H. sapiens	6297	H. sapiens	SALL2	spalt like transcription factor 2	GO:0021915 neural tube development;GO:0000122 negative regulation of transcription by RNA polymerase II;GO:0001654 eye development		Transcription factors/Zinc-coordinating DNA-binding domains	Nucleus;Vesicles(Approved)				0.0	0.0	0.0	0.0	0.0	0.0	0.0	0.0	0.0	0.0	1.0	0.0	0.0	0.0	0.0	0.0	0.0	0.0	0.0	0.0
PDZRN4	29951	symbol	H. sapiens	29951	H. sapiens	PDZRN4	PDZ domain containing ring finger 4								0.0	0.0	0.0	0.0	0.0	0.0	0.0	0.0	0.0	0.0	0.0	0.0	0.0	0.0	0.0	0.0	0.0	0.0	0.0	0.0
AMOTL1	154810	symbol	H. sapiens	154810	H. sapiens	AMOTL1	angiomotin like 1	GO:0043536 positive regulation of blood vessel endothelial cell migration;GO:0003365 establishment of cell polarity involved in ameboidal cell migration;GO:0010595 positive regulation of endothelial cell migration			Cell Junctions;Cytosol(Supported)				0.0	0.0	1.0	0.0	0.0	0.0	0.0	0.0	1.0	0.0	0.0	0.0	0.0	0.0	0.0	1.0	0.0	0.0	0.0	0.0
GPR176	11245	symbol	H. sapiens	11245	H. sapiens	GPR176	G protein-coupled receptor 176	GO:0007193 adenylate cyclase-inhibiting G protein-coupled receptor signaling pathway;GO:0048512 circadian behavior;GO:0007622 rhythmic behavior		G-protein coupled receptors/GPCRs excl olfactory receptors					0.0	0.0	0.0	0.0	0.0	0.0	0.0	0.0	0.0	0.0	0.0	0.0	0.0	0.0	0.0	0.0	0.0	0.0	0.0	0.0
JAM3	83700	symbol	H. sapiens	83700	H. sapiens	JAM3	junctional adhesion molecule 3	GO:0033624 negative regulation of integrin activation;GO:0090138 regulation of actin cytoskeleton organization by cell-cell adhesion;GO:0090022 regulation of neutrophil chemotaxis			Golgi apparatus(Enhanced)		(M169)PID INTEGRIN2 PATHWAY; (M159)PID AMB2 NEUTROPHILS PATHWAY	(M5951)HALLMARK SPERMATOGENESIS; (M5915)HALLMARK APICAL JUNCTION	0.0	1.0	1.0	0.0	0.0	0.0	0.0	1.0	1.0	1.0	0.0	0.0	0.0	1.0	0.0	0.0	1.0	0.0	0.0	0.0
FBN1	2200	symbol	H. sapiens	2200	H. sapiens	FBN1	fibrillin 1	GO:2001205 negative regulation of osteoclast development;GO:0035583 sequestering of TGFbeta in extracellular matrix;GO:0035582 sequestering of BMP in extracellular matrix			Cytosol(Approved)		(M212)PID INTEGRIN5 PATHWAY; (M53)PID INTEGRIN3 PATHWAY; (M18)PID INTEGRIN1 PATHWAY	(M5946)HALLMARK COAGULATION; (M5915)HALLMARK APICAL JUNCTION; (M5930)HALLMARK EPITHELIAL MESENCHYMAL TRANSITION	1.0	1.0	0.0	1.0	1.0	1.0	1.0	1.0	0.0	0.0	1.0	0.0	0.0	1.0	1.0	0.0	0.0	0.0	0.0	0.0
AVPR1A	552	symbol	H. sapiens	552	H. sapiens	AVPR1A	arginine vasopressin receptor 1A	GO:0032849 positive regulation of cellular pH reduction;GO:0031394 positive regulation of prostaglandin biosynthetic process;GO:0032847 regulation of cellular pH reduction		G-protein coupled receptors/GPCRs excl olfactory receptors		Desmopressin (Vasopressin receptor activity);Vasopressin (Vasopressin receptor activity);Felypressin (Vasopressin receptor activity);Conivaptan (Vasopressin receptor activity);Terlipressin (Vasopressin receptor activity);PH-284 (Vasopressin receptor activity);Tolvaptan (Vasopressin receptor activity)		(M5892)HALLMARK CHOLESTEROL HOMEOSTASIS; (M5902)HALLMARK APOPTOSIS	0.0	0.0	0.0	1.0	0.0	0.0	0.0	0.0	0.0	0.0	0.0	0.0	0.0	1.0	0.0	0.0	0.0	0.0	0.0	1.0
CLMP	79827	symbol	H. sapiens	79827	H. sapiens	CLMP	CXADR like membrane protein	GO:0048565 digestive tract development;GO:0055123 digestive system development;GO:0035295 tube development							0.0	0.0	0.0	0.0	0.0	0.0	0.0	0.0	0.0	0.0	0.0	0.0	0.0	0.0	0.0	0.0	0.0	0.0	0.0	0.0
TUB	7275	symbol	H. sapiens	7275	H. sapiens	TUB	TUB bipartite transcription factor	GO:1903546 protein localization to photoreceptor outer segment;GO:0097500 receptor localization to non-motile cilium;GO:1903441 protein localization to ciliary membrane			Centrosome;Microtubule organizing center;Nucleoli(Approved)	L-Alpha-Glycerophospho-D-Myo-Inositol-4,5-Bis-Phosphate (Protein complex binding)			0.0	0.0	0.0	0.0	0.0	0.0	0.0	0.0	0.0	0.0	1.0	0.0	0.0	0.0	0.0	0.0	0.0	0.0	0.0	0.0
RIMKLB	57494	symbol	H. sapiens	57494	H. sapiens	RIMKLB	ribosomal modification protein rimK like family member B	GO:0008652 cellular amino acid biosynthetic process;GO:0006520 cellular amino acid metabolic process;GO:0046394 carboxylic acid biosynthetic process		Enzymes/ENZYME proteins/Ligase	Microtubule organizing center;Nucleoplasm(Approved)				0.0	0.0	0.0	0.0	0.0	0.0	0.0	0.0	0.0	0.0	0.0	0.0	0.0	0.0	0.0	0.0	0.0	0.0	0.0	0.0
RBPMS2	348093	symbol	H. sapiens	348093	H. sapiens	RBPMS2	RNA binding protein, mRNA processing factor 2	GO:0051151 negative regulation of smooth muscle cell differentiation;GO:0030514 negative regulation of BMP signaling pathway;GO:0048557 embryonic digestive tract morphogenesis							0.0	0.0	0.0	1.0	0.0	0.0	1.0	0.0	0.0	0.0	0.0	0.0	0.0	0.0	0.0	0.0	0.0	0.0	0.0	1.0
GREM1	26585	symbol	H. sapiens	26585	H. sapiens	GREM1	gremlin 1, DAN family BMP antagonist	GO:0090190 positive regulation of branching involved in ureteric bud morphogenesis;GO:0060676 ureteric bud formation;GO:0090189 regulation of branching involved in ureteric bud morphogenesis					(M181)PID BMP PATHWAY; (M5880)NABA ECM AFFILIATED; (M5885)NABA MATRISOME ASSOCIATED	(M5930)HALLMARK EPITHELIAL MESENCHYMAL TRANSITION	0.0	1.0	1.0	1.0	1.0	1.0	1.0	0.0	1.0	1.0	0.0	1.0	0.0	0.0	0.0	1.0	1.0	1.0	0.0	1.0
MAP1A	4130	symbol	H. sapiens	4130	H. sapiens	MAP1A	microtubule associated protein 1A	GO:0099642 retrograde axonal protein transport;GO:1902817 negative regulation of protein localization to microtubule;GO:0099641 anterograde axonal protein transport			Cytosol(Approved)	Estramustine (Structural molecule activity)			0.0	0.0	0.0	0.0	0.0	0.0	0.0	0.0	1.0	1.0	0.0	0.0	0.0	0.0	0.0	0.0	0.0	0.0	0.0	0.0
FILIP1L	11259	symbol	H. sapiens	11259	H. sapiens	FILIP1L	filamin A interacting protein 1 like	GO:0008150 biological_process			Plasma membrane(Approved)				0.0	0.0	0.0	0.0	0.0	0.0	0.0	0.0	0.0	0.0	0.0	0.0	0.0	0.0	0.0	0.0	0.0	0.0	0.0	0.0
RAB31	11031	symbol	H. sapiens	11031	H. sapiens	RAB31	RAB31, member RAS oncogene family	GO:0060100 positive regulation of phagocytosis, engulfment;GO:0060099 regulation of phagocytosis, engulfment;GO:1905155 positive regulation of membrane invagination						(M5896)HALLMARK TGF BETA SIGNALING; (M5906)HALLMARK ESTROGEN RESPONSE EARLY; (M5907)HALLMARK ESTROGEN RESPONSE LATE	0.0	0.0	0.0	0.0	0.0	0.0	0.0	0.0	0.0	0.0	0.0	0.0	0.0	0.0	0.0	0.0	0.0	0.0	0.0	0.0
TNXB	7148	symbol	H. sapiens	7148	H. sapiens	TNXB	tenascin XB	GO:0048251 elastic fiber assembly;GO:0085029 extracellular matrix assembly;GO:0030199 collagen fibril organization					(M3008)NABA ECM GLYCOPROTEINS; (M5884)NABA CORE MATRISOME; (M5889)NABA MATRISOME		1.0	1.0	0.0	0.0	0.0	0.0	0.0	1.0	1.0	0.0	0.0	0.0	0.0	0.0	0.0	0.0	0.0	0.0	0.0	0.0
COL3A1	1281	symbol	H. sapiens	1281	H. sapiens	COL3A1	collagen type III alpha 1 chain	GO:0060414 aorta smooth muscle tissue morphogenesis;GO:2001223 negative regulation of neuron migration;GO:0035909 aorta morphogenesis				Collagenase clostridium histolyticum (Platelet-derived growth factor binding)	(M3005)NABA COLLAGENS; (M198)PID SYNDECAN 1 PATHWAY; (M8)PID ENDOTHELIN PATHWAY	(M5944)HALLMARK ANGIOGENESIS; (M5942)HALLMARK UV RESPONSE DN; (M5909)HALLMARK MYOGENESIS	1.0	1.0	1.0	1.0	1.0	1.0	1.0	1.0	1.0	0.0	0.0	0.0	0.0	0.0	1.0	0.0	0.0	0.0	1.0	0.0
MN1	4330	symbol	H. sapiens	4330	H. sapiens	MN1	MN1 proto-oncogene, transcriptional regulator	GO:0001957 intramembranous ossification;GO:0036072 direct ossification;GO:0001503 ossification			Nucleoplasm(Approved)				0.0	0.0	0.0	0.0	0.0	0.0	0.0	0.0	0.0	0.0	0.0	1.0	0.0	0.0	0.0	0.0	0.0	0.0	0.0	0.0
SDC2	6383	symbol	H. sapiens	6383	H. sapiens	SDC2	syndecan 2	GO:0048814 regulation of dendrite morphogenesis;GO:0001523 retinoid metabolic process;GO:0006027 glycosaminoglycan catabolic process		CD markers	Cytosol;Plasma membrane(Approved)	Sargramostim (Pdz domain binding)	(M240)PID SYNDECAN 2 PATHWAY; (M276)PID FGF PATHWAY; (M100)PID SHP2 PATHWAY	(M5942)HALLMARK UV RESPONSE DN; (M5937)HALLMARK GLYCOLYSIS; (M5891)HALLMARK HYPOXIA	0.0	1.0	0.0	0.0	0.0	0.0	1.0	1.0	0.0	1.0	0.0	0.0	0.0	0.0	0.0	0.0	0.0	1.0	0.0	0.0
ZEB2	9839	symbol	H. sapiens	9839	H. sapiens	ZEB2	zinc finger E-box binding homeobox 2	GO:1902748 positive regulation of lens fiber cell differentiation;GO:0021540 corpus callosum morphogenesis;GO:0021957 corticospinal tract morphogenesis		Transcription factors/Helix-turn-helix domains	Cytosol;Nucleoli;Nucleus(Approved)				0.0	0.0	1.0	1.0	0.0	1.0	0.0	0.0	0.0	1.0	1.0	0.0	0.0	0.0	0.0	0.0	0.0	0.0	0.0	0.0
ANTXR1	84168	symbol	H. sapiens	84168	H. sapiens	ANTXR1	ANTXR cell adhesion molecule 1	GO:1901202 negative regulation of extracellular matrix assembly;GO:1905050 positive regulation of metallopeptidase activity;GO:1901201 regulation of extracellular matrix assembly			Vesicles(Uncertain)		(M267)PID ANTHRAX PATHWAY		0.0	1.0	1.0	0.0	0.0	0.0	0.0	0.0	1.0	1.0	0.0	0.0	0.0	0.0	0.0	0.0	0.0	0.0	0.0	0.0
CSGALNACT2	55454	symbol	H. sapiens	55454	H. sapiens	CSGALNACT2	chondroitin sulfate N-acetylgalactosaminyltransferase 2	GO:0050652 dermatan sulfate proteoglycan biosynthetic process, polysaccharide chain biosynthetic process;GO:0050653 chondroitin sulfate proteoglycan biosynthetic process, polysaccharide chain biosynthetic process;GO:0050651 dermatan sulfate proteoglycan biosynthetic process		Enzymes/ENZYME proteins/Transferases	Endoplasmic reticulum(Approved)				0.0	0.0	0.0	0.0	0.0	0.0	0.0	0.0	0.0	0.0	0.0	0.0	0.0	0.0	0.0	0.0	0.0	0.0	0.0	0.0
PCDH7	5099	symbol	H. sapiens	5099	H. sapiens	PCDH7	protocadherin 7	GO:0002576 platelet degranulation;GO:0007156 homophilic cell adhesion via plasma membrane adhesion molecules;GO:0098742 cell-cell adhesion via plasma-membrane adhesion molecules			Cell Junctions;Plasma membrane(Enhanced)			(M5932)HALLMARK INFLAMMATORY RESPONSE	0.0	0.0	0.0	0.0	0.0	0.0	0.0	0.0	0.0	0.0	0.0	0.0	0.0	0.0	0.0	0.0	0.0	0.0	0.0	0.0
ZFPM2	23414	symbol	H. sapiens	23414	H. sapiens	ZFPM2	zinc finger protein, FOG family member 2	GO:0003221 right ventricular cardiac muscle tissue morphogenesis;GO:2000195 negative regulation of female gonad development;GO:2000020 positive regulation of male gonad development		Transcription factors/Zinc-coordinating DNA-binding domains	Nucleoplasm(Supported)			(M5921)HALLMARK COMPLEMENT	0.0	0.0	1.0	1.0	0.0	1.0	0.0	0.0	0.0	0.0	0.0	0.0	0.0	0.0	0.0	0.0	0.0	0.0	0.0	0.0
RNF150	57484	symbol	H. sapiens	57484	H. sapiens	RNF150	ring finger protein 150	GO:0006511 ubiquitin-dependent protein catabolic process;GO:0019941 modification-dependent protein catabolic process;GO:0051603 proteolysis involved in cellular protein catabolic process							0.0	0.0	0.0	0.0	0.0	0.0	0.0	0.0	0.0	0.0	0.0	0.0	0.0	0.0	0.0	0.0	0.0	0.0	0.0	0.0
LONRF2	164832	symbol	H. sapiens	164832	H. sapiens	LONRF2	LON peptidase N-terminal domain and ring finger 2				Nucleus(Supported)				0.0	0.0	0.0	0.0	0.0	0.0	0.0	0.0	0.0	0.0	0.0	0.0	0.0	0.0	0.0	0.0	0.0	0.0	0.0	0.0
CDH2	1000	symbol	H. sapiens	1000	H. sapiens	CDH2	cadherin 2	GO:1902897 regulation of postsynaptic density protein 95 clustering;GO:2000809 positive regulation of synaptic vesicle clustering;GO:0097118 neuroligin clustering involved in postsynaptic membrane assembly		CD markers	Cell Junctions(Supported)Plasma membrane(Approved)		(M266)PID NCADHERIN PATHWAY; (M142)PID AJDISS 2PATHWAY; (M50)PID PTP1B PATHWAY	(M5930)HALLMARK EPITHELIAL MESENCHYMAL TRANSITION	0.0	0.0	1.0	1.0	0.0	0.0	0.0	0.0	0.0	1.0	0.0	0.0	0.0	0.0	0.0	0.0	1.0	0.0	0.0	1.0
SGCD	6444	symbol	H. sapiens	6444	H. sapiens	SGCD	sarcoglycan delta	GO:0048739 cardiac muscle fiber development;GO:0060977 coronary vasculature morphogenesis;GO:0086003 cardiac muscle cell contraction						(M5909)HALLMARK MYOGENESIS; (M5930)HALLMARK EPITHELIAL MESENCHYMAL TRANSITION	0.0	0.0	1.0	1.0	0.0	0.0	0.0	0.0	1.0	0.0	0.0	0.0	1.0	1.0	0.0	0.0	0.0	0.0	0.0	1.0
S1PR1	1901	symbol	H. sapiens	1901	H. sapiens	S1PR1	sphingosine-1-phosphate receptor 1	GO:0003245 cardiac muscle tissue growth involved in heart morphogenesis;GO:0051497 negative regulation of stress fiber assembly;GO:0003241 growth involved in heart morphogenesis		CD markers;G-protein coupled receptors/{GPCRs excl olfactory receptors,Lysolipids receptors};Transporters	Vesicles(Supported)		(M155)PID S1P META PATHWAY; (M103)PID S1P S1P1 PATHWAY; (M55)PID S1P S1P3 PATHWAY		0.0	0.0	1.0	1.0	0.0	1.0	0.0	0.0	1.0	1.0	0.0	1.0	0.0	1.0	0.0	1.0	0.0	0.0	0.0	1.0
PYGO1	26108	symbol	H. sapiens	26108	H. sapiens	PYGO1	pygopus family PHD finger 1	GO:0007289 spermatid nucleus differentiation;GO:1904837 beta-catenin-TCF complex assembly;GO:0007286 spermatid development			Cytosol;Nucleoplasm(Approved)		(M5493)WNT SIGNALING		0.0	0.0	0.0	0.0	0.0	1.0	0.0	0.0	0.0	0.0	0.0	0.0	0.0	0.0	0.0	0.0	0.0	0.0	0.0	0.0
MCC	4163	symbol	H. sapiens	4163	H. sapiens	MCC	MCC regulator of WNT signaling pathway	GO:0010633 negative regulation of epithelial cell migration;GO:0090090 negative regulation of canonical Wnt signaling pathway;GO:0030178 negative regulation of Wnt signaling pathway			Nucleoplasm(Supported)				0.0	0.0	1.0	0.0	0.0	0.0	0.0	0.0	0.0	0.0	0.0	0.0	0.0	0.0	0.0	0.0	0.0	0.0	0.0	0.0
LRRC8C	84230	symbol	H. sapiens	84230	H. sapiens	LRRC8C	leucine rich repeat containing 8 VRAC subunit C	GO:0015810 aspartate transmembrane transport;GO:0015734 taurine transport;GO:0034214 protein hexamerization		Transporters/Transporter channels and pores	Golgi apparatus(Approved)			(M5947)HALLMARK IL2 STAT5 SIGNALING	0.0	0.0	0.0	0.0	0.0	0.0	0.0	0.0	0.0	0.0	0.0	0.0	0.0	0.0	0.0	0.0	0.0	0.0	0.0	0.0
COL24A1	255631	symbol	H. sapiens	255631	H. sapiens	COL24A1	collagen type XXIV alpha 1 chain	GO:0030198 extracellular matrix organization;GO:0043062 extracellular structure organization;GO:0016043 cellular component organization					(M3005)NABA COLLAGENS; (M166)PID ATF2 PATHWAY; (M5884)NABA CORE MATRISOME		1.0	1.0	0.0	0.0	0.0	0.0	0.0	1.0	0.0	0.0	0.0	0.0	0.0	0.0	1.0	0.0	0.0	0.0	0.0	0.0
LRRC15	131578	symbol	H. sapiens	131578	H. sapiens	LRRC15	leucine rich repeat containing 15	GO:0046813 receptor-mediated virion attachment to host cell;GO:0019062 virion attachment to host cell;GO:0044650 adhesion of symbiont to host cell			Plasma membrane;Vesicles(Approved)			(M5930)HALLMARK EPITHELIAL MESENCHYMAL TRANSITION	0.0	0.0	0.0	0.0	0.0	0.0	0.0	0.0	0.0	0.0	0.0	0.0	0.0	0.0	0.0	1.0	0.0	0.0	0.0	0.0
NEGR1	257194	symbol	H. sapiens	257194	H. sapiens	NEGR1	neuronal growth regulator 1	GO:0010976 positive regulation of neuron projection development;GO:0045666 positive regulation of neuron differentiation;GO:0010975 regulation of neuron projection development			Actin filaments;Cytosol;Vesicles(Approved)			(M5915)HALLMARK APICAL JUNCTION	0.0	0.0	0.0	0.0	0.0	0.0	0.0	0.0	0.0	1.0	0.0	0.0	0.0	0.0	0.0	0.0	0.0	0.0	0.0	0.0
SYNPO2	171024	symbol	H. sapiens	171024	H. sapiens	SYNPO2	synaptopodin 2	GO:0032233 positive regulation of actin filament bundle assembly;GO:0061684 chaperone-mediated autophagy;GO:0032231 regulation of actin filament bundle assembly			Actin filaments(Supported)Cytosol;Vesicles(Approved)				0.0	0.0	0.0	0.0	0.0	0.0	0.0	0.0	1.0	0.0	0.0	0.0	0.0	0.0	0.0	0.0	0.0	0.0	0.0	0.0
BNC2	54796	symbol	H. sapiens	54796	H. sapiens	BNC2	basonuclin 2	GO:0003416 endochondral bone growth;GO:0043586 tongue development;GO:0098868 bone growth		Transcription factors/Zinc-coordinating DNA-binding domains	Nucleoplasm(Supported)				0.0	0.0	0.0	1.0	0.0	0.0	0.0	0.0	0.0	0.0	1.0	0.0	0.0	0.0	1.0	0.0	0.0	0.0	0.0	0.0
OLR1	4973	symbol	H. sapiens	4973	H. sapiens	OLR1	oxidized low density lipoprotein receptor 1	GO:0043312 neutrophil degranulation;GO:0002283 neutrophil activation involved in immune response;GO:0042119 neutrophil activation			Plasma membrane(Supported)Vesicles(Approved)Nucleoplasm(Uncertain)			(M5944)HALLMARK ANGIOGENESIS; (M5946)HALLMARK COAGULATION; (M5932)HALLMARK INFLAMMATORY RESPONSE	0.0	0.0	0.0	0.0	0.0	0.0	0.0	0.0	0.0	0.0	0.0	0.0	0.0	1.0	0.0	0.0	0.0	0.0	0.0	0.0
PTPRM	5797	symbol	H. sapiens	5797	H. sapiens	PTPRM	protein tyrosine phosphatase receptor type M	GO:0031290 retinal ganglion cell axon guidance;GO:0010842 retina layer formation;GO:0010596 negative regulation of endothelial cell migration		Enzymes/ENZYME proteins/Hydrolases	Plasma membrane(Approved)		(M72)PID NECTIN PATHWAY	(M5942)HALLMARK UV RESPONSE DN	0.0	0.0	1.0	0.0	0.0	0.0	0.0	0.0	0.0	1.0	1.0	0.0	0.0	1.0	0.0	0.0	0.0	0.0	0.0	0.0
HSPB7	27129	symbol	H. sapiens	27129	H. sapiens	HSPB7	heat shock protein family B (small) member 7	GO:0008016 regulation of heart contraction;GO:0060047 heart contraction;GO:1903522 regulation of blood circulation			Nucleoplasm(Approved)				0.0	0.0	0.0	1.0	0.0	0.0	0.0	0.0	0.0	0.0	0.0	0.0	0.0	1.0	0.0	0.0	0.0	0.0	0.0	0.0
HEG1	57493	symbol	H. sapiens	57493	H. sapiens	HEG1	heart development protein with EGF like domains 1	GO:2000299 negative regulation of Rho-dependent protein serine/threonine kinase activity;GO:0003222 ventricular trabecula myocardium morphogenesis;GO:0090271 positive regulation of fibroblast growth factor production			Vesicles(Approved)				0.0	0.0	1.0	1.0	0.0	1.0	0.0	0.0	0.0	1.0	0.0	0.0	0.0	1.0	0.0	0.0	1.0	0.0	0.0	0.0
MSRB3	253827	symbol	H. sapiens	253827	H. sapiens	MSRB3	methionine sulfoxide reductase B3	GO:0030091 protein repair;GO:0006979 response to oxidative stress;GO:0055114 oxidation-reduction process							0.0	0.0	0.0	0.0	0.0	0.0	0.0	0.0	0.0	0.0	0.0	0.0	0.0	0.0	0.0	0.0	0.0	0.0	0.0	0.0
TLR6	10333	symbol	H. sapiens	10333	H. sapiens	TLR6	toll like receptor 6	GO:0042496 detection of diacyl bacterial lipopeptide;GO:0034136 negative regulation of toll-like receptor 2 signaling pathway;GO:0034150 toll-like receptor 6 signaling pathway		CD markers	Endoplasmic reticulum(Approved)		(M264)PID TOLL ENDOGENOUS PATHWAY	(M5950)HALLMARK ALLOGRAFT REJECTION	0.0	0.0	0.0	0.0	0.0	0.0	0.0	0.0	1.0	0.0	0.0	0.0	0.0	0.0	0.0	0.0	0.0	0.0	0.0	0.0
FZD4	8322	symbol	H. sapiens	8322	H. sapiens	FZD4	frizzled class receptor 4	GO:0061301 cerebellum vasculature morphogenesis;GO:0061304 retinal blood vessel morphogenesis;GO:0150012 positive regulation of neuron projection arborization		CD markers;G-protein coupled receptors/{Family fz/smo receptors,GPCRs excl olfactory receptors}	Cytosol;Nucleoplasm;Plasma membrane(Approved)		(M77)PID WNT SIGNALING PATHWAY; (M5493)WNT SIGNALING	(M5905)HALLMARK ADIPOGENESIS	0.0	0.0	1.0	0.0	0.0	1.0	1.0	0.0	0.0	1.0	1.0	0.0	0.0	0.0	0.0	0.0	0.0	0.0	0.0	0.0
SYNE3	161176	symbol	H. sapiens	161176	H. sapiens	SYNE3	spectrin repeat containing nuclear envelope family member 3	GO:0090286 cytoskeletal anchoring at nuclear membrane;GO:0007097 nuclear migration;GO:0032507 maintenance of protein location in cell			Nuclear membrane(Enhanced)				0.0	0.0	0.0	0.0	0.0	0.0	0.0	0.0	0.0	1.0	0.0	0.0	0.0	1.0	0.0	0.0	0.0	0.0	0.0	0.0
BASP1	10409	symbol	H. sapiens	10409	H. sapiens	BASP1	brain abundant membrane attached signal protein 1	GO:2001076 positive regulation of metanephric ureteric bud development;GO:2001074 regulation of metanephric ureteric bud development;GO:0007356 thorax and anterior abdomen determination		Transporters/Transporter channels and pores	Plasma membrane(Supported)			(M5930)HALLMARK EPITHELIAL MESENCHYMAL TRANSITION	0.0	0.0	0.0	1.0	0.0	1.0	0.0	0.0	0.0	0.0	0.0	0.0	0.0	0.0	0.0	0.0	0.0	0.0	0.0	0.0
FIBIN	387758	symbol	H. sapiens	387758	H. sapiens	FIBIN	fin bud initiation factor homolog	GO:0071548 response to dexamethasone;GO:0010042 response to manganese ion;GO:0070528 protein kinase C signaling							0.0	0.0	0.0	0.0	0.0	0.0	0.0	0.0	0.0	0.0	0.0	0.0	0.0	0.0	0.0	0.0	0.0	0.0	0.0	0.0
FAM26E	254228	gene_synonym	H. sapiens	254228	H. sapiens	CALHM5	calcium homeostasis modulator family member 5	GO:0098655 cation transmembrane transport;GO:0034220 ion transmembrane transport;GO:0006812 cation transport			Golgi apparatus(Approved)				0.0	0.0	0.0	0.0	0.0	0.0	0.0	0.0	0.0	0.0	0.0	0.0	0.0	0.0	0.0	0.0	0.0	0.0	0.0	0.0
MAF	4094	symbol	H. sapiens	4094	H. sapiens	MAF	MAF bZIP transcription factor	GO:0070306 lens fiber cell differentiation;GO:0032330 regulation of chondrocyte differentiation;GO:0002088 lens development in camera-type eye		Transcription factors/Basic domains			(M60)PID NFAT TFPATHWAY; (M167)PID AP1 PATHWAY; (M195)PID CMYB PATHWAY	(M5908)HALLMARK ANDROGEN RESPONSE	0.0	0.0	0.0	0.0	1.0	0.0	0.0	0.0	0.0	0.0	1.0	0.0	0.0	0.0	0.0	0.0	0.0	0.0	0.0	0.0
THBD	7056	symbol	H. sapiens	7056	H. sapiens	THBD	thrombomodulin	GO:0051918 negative regulation of fibrinolysis;GO:0051917 regulation of fibrinolysis;GO:0010544 negative regulation of platelet activation		CD markers	Cytosol;Nucleoplasm(Approved)	Drotrecogin alfa (Transmembrane signaling receptor activity);Ibuprofen (Transmembrane signaling receptor activity)	(M65)PID FRA PATHWAY	(M5944)HALLMARK ANGIOGENESIS; (M5946)HALLMARK COAGULATION	0.0	0.0	0.0	0.0	0.0	0.0	0.0	0.0	0.0	0.0	0.0	0.0	0.0	0.0	0.0	0.0	0.0	0.0	0.0	0.0
NRXN1	9378	symbol	H. sapiens	9378	H. sapiens	NRXN1	neurexin 1	GO:0097116 gephyrin clustering involved in postsynaptic density assembly;GO:0042297 vocal learning;GO:0097118 neuroligin clustering involved in postsynaptic membrane assembly		Transporters/Accessory Factors Involved in Transport	Plasma membrane(Supported)Nucleoli(Uncertain)				0.0	1.0	0.0	0.0	0.0	0.0	0.0	1.0	1.0	1.0	0.0	0.0	0.0	1.0	0.0	0.0	0.0	0.0	0.0	0.0
GAS1	2619	symbol	H. sapiens	2619	H. sapiens	GAS1	growth arrest specific 1	GO:0060628 regulation of ER to Golgi vesicle-mediated transport;GO:0010955 negative regulation of protein processing;GO:1903318 negative regulation of protein maturation			Nuclear speckles(Approved)		(M211)PID HEDGEHOG 2PATHWAY; (M176)PID FOXM1 PATHWAY	(M5916)HALLMARK APICAL SURFACE; (M5930)HALLMARK EPITHELIAL MESENCHYMAL TRANSITION	0.0	0.0	1.0	1.0	0.0	0.0	1.0	0.0	0.0	0.0	0.0	0.0	0.0	0.0	0.0	0.0	0.0	0.0	0.0	0.0
TSPYL5	85453	symbol	H. sapiens	85453	H. sapiens	TSPYL5	TSPY like 5	GO:0071480 cellular response to gamma radiation;GO:0071479 cellular response to ionizing radiation;GO:0031398 positive regulation of protein ubiquitination			Cytosol;Golgi apparatus(Approved)				0.0	0.0	0.0	0.0	0.0	0.0	0.0	0.0	0.0	0.0	0.0	0.0	0.0	0.0	0.0	0.0	0.0	0.0	0.0	0.0
CHRM2	1129	symbol	H. sapiens	1129	H. sapiens	CHRM2	cholinergic receptor muscarinic 2	GO:0007207 phospholipase C-activating G protein-coupled acetylcholine receptor signaling pathway;GO:0007197 adenylate cyclase-inhibiting G protein-coupled acetylcholine receptor signaling pathway;GO:0007213 G protein-coupled acetylcholine receptor signaling pathway		G-protein coupled receptors/GPCRs excl olfactory receptors		Succinylcholine (G-protein coupled acetylcholine receptor activity);Ziprasidone (G-protein coupled acetylcholine receptor activity);Disopyramide (G-protein coupled acetylcholine receptor activity);Amitriptyline (G-protein coupled acetylcholine receptor activity);Ipratropium bromide (G-protein coupled acetylcholine receptor activity);Olanzapine (G-protein coupled acetylcholine receptor activity);M…			0.0	0.0	0.0	0.0	0.0	0.0	0.0	1.0	0.0	0.0	0.0	0.0	1.0	1.0	0.0	0.0	0.0	0.0	0.0	0.0
MAB21L2	10586	symbol	H. sapiens	10586	H. sapiens	MAB21L2	mab-21 like 2	GO:0010172 embryonic body morphogenesis;GO:0010171 body morphogenesis;GO:0043010 camera-type eye development			Nucleus(Enhanced)Cytosol(Supported)				0.0	0.0	0.0	0.0	0.0	0.0	0.0	0.0	0.0	0.0	1.0	0.0	0.0	0.0	0.0	0.0	0.0	0.0	0.0	0.0
CHST15	51363	symbol	H. sapiens	51363	H. sapiens	CHST15	carbohydrate sulfotransferase 15	GO:0030206 chondroitin sulfate biosynthetic process;GO:0030204 chondroitin sulfate metabolic process;GO:0050650 chondroitin sulfate proteoglycan biosynthetic process		Enzymes/ENZYME proteins/Transferases	Centrosome;Cytosol(Approved)				0.0	0.0	0.0	0.0	0.0	0.0	0.0	0.0	0.0	0.0	0.0	0.0	0.0	0.0	0.0	0.0	0.0	0.0	0.0	0.0
SYNM	23336	symbol	H. sapiens	23336	H. sapiens	SYNM	synemin	GO:0031443 fast-twitch skeletal muscle fiber contraction;GO:0014721 twitch skeletal muscle contraction;GO:0003010 voluntary skeletal muscle contraction							0.0	0.0	0.0	0.0	0.0	0.0	0.0	0.0	0.0	0.0	0.0	0.0	1.0	0.0	0.0	0.0	0.0	0.0	0.0	0.0
C1S	716	symbol	H. sapiens	716	H. sapiens	C1S	complement C1s	GO:0006958 complement activation, classical pathway;GO:0030449 regulation of complement activation;GO:0002455 humoral immune response mediated by circulating immunoglobulin		Enzymes/{ENZYME proteins/Hydrolases,Peptidases/Serine-type peptidases}	Cytosol;Nucleus(Approved)	Cetuximab (Serine-type endopeptidase activity);Etanercept (Serine-type endopeptidase activity);Adalimumab (Serine-type endopeptidase activity);Abciximab (Serine-type endopeptidase activity);Gemtuzumab ozogamicin (Serine-type endopeptidase activity);Trastuzumab (Serine-type endopeptidase activity);Rituximab (Serine-type endopeptidase activity);Basiliximab (Serine-type endopeptidase activity);Murom…		(M5911)HALLMARK INTERFERON ALPHA RESPONSE; (M5946)HALLMARK COAGULATION; (M5921)HALLMARK COMPLEMENT	0.0	0.0	0.0	0.0	0.0	0.0	0.0	0.0	0.0	0.0	0.0	0.0	0.0	0.0	0.0	0.0	0.0	0.0	0.0	0.0
TSHZ2	128553	symbol	H. sapiens	128553	H. sapiens	TSHZ2	teashirt zinc finger homeobox 2	GO:0006357 regulation of transcription by RNA polymerase II;GO:0006366 transcription by RNA polymerase II;GO:0006355 regulation of transcription, DNA-templated		Transcription factors/Helix-turn-helix domains	Golgi apparatus;Nucleoplasm(Approved)				0.0	0.0	0.0	0.0	0.0	0.0	0.0	0.0	0.0	0.0	0.0	0.0	0.0	0.0	0.0	0.0	0.0	0.0	0.0	0.0
NTM	50863	symbol	H. sapiens	50863	H. sapiens	NTM	neurotrimin	GO:0008038 neuron recognition;GO:0008037 cell recognition;GO:0048666 neuron development						(M5930)HALLMARK EPITHELIAL MESENCHYMAL TRANSITION	0.0	0.0	0.0	0.0	0.0	0.0	0.0	0.0	0.0	0.0	0.0	0.0	0.0	0.0	0.0	0.0	0.0	0.0	0.0	0.0
PAPPA	5069	symbol	H. sapiens	5069	H. sapiens	PAPPA	pappalysin 1	GO:0032354 response to follicle-stimulating hormone;GO:0034698 response to gonadotropin;GO:0051384 response to glucocorticoid		Enzymes/{ENZYME proteins/Hydrolases,Peptidases/Metallopeptidases}	Cytosol;Plasma membrane(Uncertain)		(M17200)SA B CELL RECEPTOR COMPLEXES; (M3721)ST JNK MAPK PATHWAY; (M3468)NABA ECM REGULATORS		0.0	0.0	0.0	0.0	0.0	0.0	0.0	0.0	0.0	0.0	0.0	0.0	0.0	0.0	0.0	0.0	0.0	1.0	0.0	0.0
GJC1	10052	symbol	H. sapiens	10052	H. sapiens	GJC1	gap junction protein gamma 1	GO:0086021 SA node cell to atrial cardiac muscle cell communication by electrical coupling;GO:0086053 AV node cell to bundle of His cell communication by electrical coupling;GO:0086014 atrial cardiac muscle cell action potential		Transporters/Transporter channels and pores	Cell Junctions(Supported)Cytosol;Nucleoli(Uncertain)				0.0	0.0	1.0	1.0	0.0	0.0	0.0	0.0	1.0	0.0	0.0	0.0	1.0	1.0	0.0	0.0	1.0	0.0	0.0	0.0
SLC8A1	6546	symbol	H. sapiens	6546	H. sapiens	SLC8A1	solute carrier family 8 member A1	GO:0010881 regulation of cardiac muscle contraction by regulation of the release of sequestered calcium ion;GO:0010880 regulation of release of sequestered calcium ion into cytosol by sarcoplasmic reticulum;GO:0014808 release of sequestered calcium ion into cytosol by sarcoplasmic reticulum		Transporters/Electrochemical Potential-driven transporters	Plasma membrane(Supported)Nucleoplasm(Approved)	Alpha-Linolenic Acid (Ion channel binding);Icosapent (Ion channel binding)			0.0	0.0	1.0	1.0	0.0	0.0	0.0	0.0	0.0	0.0	0.0	1.0	1.0	1.0	1.0	1.0	0.0	0.0	0.0	1.0
GPC6	10082	symbol	H. sapiens	10082	H. sapiens	GPC6	glypican 6	GO:0098696 regulation of neurotransmitter receptor localization to postsynaptic specialization membrane;GO:0099645 neurotransmitter receptor localization to postsynaptic specialization membrane;GO:0060071 Wnt signaling pathway, planar cell polarity pathway			Golgi apparatus;Vesicles(Approved)		(M5880)NABA ECM AFFILIATED; (M5885)NABA MATRISOME ASSOCIATED; (M5889)NABA MATRISOME		0.0	0.0	0.0	0.0	0.0	1.0	0.0	0.0	0.0	0.0	0.0	0.0	0.0	0.0	0.0	0.0	0.0	1.0	0.0	0.0
CCBE1	147372	symbol	H. sapiens	147372	H. sapiens	CCBE1	collagen and calcium binding EGF domains 1	GO:1901492 positive regulation of lymphangiogenesis;GO:1901490 regulation of lymphangiogenesis;GO:1900748 positive regulation of vascular endothelial growth factor signaling pathway			Cytosol;Plasma membrane(Enhanced)		(M5883)NABA SECRETED FACTORS; (M5885)NABA MATRISOME ASSOCIATED; (M5889)NABA MATRISOME		0.0	0.0	1.0	0.0	0.0	0.0	1.0	0.0	0.0	0.0	0.0	0.0	0.0	0.0	0.0	1.0	0.0	1.0	0.0	0.0
FBXL7	23194	symbol	H. sapiens	23194	H. sapiens	FBXL7	F-box and leucine rich repeat protein 7	GO:0010265 SCF complex assembly;GO:0010972 negative regulation of G2/M transition of mitotic cell cycle;GO:0031146 SCF-dependent proteasomal ubiquitin-dependent protein catabolic process							0.0	0.0	0.0	0.0	0.0	0.0	0.0	0.0	0.0	0.0	0.0	0.0	0.0	0.0	0.0	0.0	0.0	0.0	0.0	0.0
LHFP	10186	gene_synonym	H. sapiens	10186	H. sapiens	LHFPL6	LHFPL tetraspan subfamily member 6				Nucleoli(Approved)				0.0	0.0	0.0	0.0	0.0	0.0	0.0	0.0	0.0	0.0	0.0	0.0	0.0	0.0	0.0	0.0	0.0	0.0	0.0	0.0
OLFML1	283298	symbol	H. sapiens	283298	H. sapiens	OLFML1	olfactomedin like 1								0.0	0.0	0.0	0.0	0.0	0.0	0.0	0.0	0.0	0.0	0.0	0.0	0.0	0.0	0.0	0.0	0.0	0.0	0.0	0.0
KIRREL	55243	gene_synonym	H. sapiens	55243	H. sapiens	KIRREL1	kirre like nephrin family adhesion molecule 1	GO:0030838 positive regulation of actin filament polymerization;GO:0030833 regulation of actin filament polymerization;GO:0032273 positive regulation of protein polymerization					(M193)PID NEPHRIN NEPH1 PATHWAY		0.0	0.0	0.0	0.0	0.0	0.0	0.0	0.0	1.0	0.0	0.0	0.0	0.0	0.0	0.0	0.0	0.0	0.0	0.0	0.0
PCDH9	5101	symbol	H. sapiens	5101	H. sapiens	PCDH9	protocadherin 9	GO:0007156 homophilic cell adhesion via plasma membrane adhesion molecules;GO:0098742 cell-cell adhesion via plasma-membrane adhesion molecules;GO:0098609 cell-cell adhesion			Centrosome;Nucleoplasm(Approved)				0.0	0.0	0.0	0.0	0.0	0.0	0.0	0.0	0.0	0.0	0.0	0.0	0.0	0.0	0.0	0.0	0.0	0.0	0.0	0.0
PRKD1	5587	symbol	H. sapiens	5587	H. sapiens	PRKD1	protein kinase D1	GO:0038033 positive regulation of endothelial cell chemotaxis by VEGF-activated vascular endothelial growth factor receptor signaling pathway;GO:1901727 positive regulation of histone deacetylase activity;GO:2001028 positive regulation of endothelial cell chemotaxis	CAMK Ser/Thr protein kinase family	Enzymes/{ENZYME proteins/Transferases,Kinases/CAMK Ser/Thr protein kinases}	Cytosol;Plasma membrane(Supported)		(M125)PID IGF1 PATHWAY; (M12645)ST GA13 PATHWAY; (M15)PID LYSOPHOSPHOLIPID PATHWAY		0.0	0.0	1.0	0.0	0.0	0.0	1.0	0.0	0.0	1.0	0.0	1.0	0.0	0.0	0.0	1.0	0.0	0.0	0.0	0.0
ARMCX2	9823	symbol	H. sapiens	9823	H. sapiens	ARMCX2	armadillo repeat containing X-linked 2				Mitochondria;Nucleus(Approved)				0.0	0.0	0.0	0.0	0.0	0.0	0.0	0.0	0.0	0.0	0.0	0.0	0.0	0.0	0.0	0.0	0.0	0.0	0.0	0.0
TCEAL2	140597	symbol	H. sapiens	140597	H. sapiens	TCEAL2	transcription elongation factor A like 2				Cytosol;Nuclear speckles(Approved)				0.0	0.0	0.0	0.0	0.0	0.0	0.0	0.0	0.0	0.0	0.0	0.0	0.0	0.0	0.0	0.0	0.0	0.0	0.0	0.0
FLRT2	23768	symbol	H. sapiens	23768	H. sapiens	FLRT2	fibronectin leucine rich transmembrane protein 2	GO:0061343 cell adhesion involved in heart morphogenesis;GO:2001222 regulation of neuron migration;GO:0071711 basement membrane organization							0.0	1.0	0.0	1.0	0.0	0.0	1.0	1.0	1.0	1.0	0.0	0.0	0.0	0.0	0.0	0.0	0.0	0.0	0.0	0.0
LSAMP	4045	symbol	H. sapiens	4045	H. sapiens	LSAMP	limbic system associated membrane protein	GO:0007155 cell adhesion;GO:0022610 biological adhesion;GO:0007399 nervous system development			Cytosol(Approved)				0.0	0.0	0.0	0.0	0.0	0.0	0.0	0.0	0.0	0.0	0.0	0.0	0.0	0.0	0.0	0.0	0.0	0.0	0.0	0.0
THBS2	7058	symbol	H. sapiens	7058	H. sapiens	THBS2	thrombospondin 2	GO:0016525 negative regulation of angiogenesis;GO:2000181 negative regulation of blood vessel morphogenesis;GO:0051965 positive regulation of synapse assembly			Cytosol;Nuclear speckles;Plasma membrane(Approved)		(M277)PID INTEGRIN A4B1 PATHWAY; (M18)PID INTEGRIN1 PATHWAY; (M3008)NABA ECM GLYCOPROTEINS	(M5930)HALLMARK EPITHELIAL MESENCHYMAL TRANSITION	1.0	0.0	1.0	0.0	0.0	0.0	0.0	1.0	1.0	1.0	0.0	0.0	0.0	0.0	0.0	0.0	0.0	0.0	0.0	0.0
MITF	4286	symbol	H. sapiens	4286	H. sapiens	MITF	melanocyte inducing transcription factor	GO:0044336 canonical Wnt signaling pathway involved in negative regulation of apoptotic process;GO:0045670 regulation of osteoclast differentiation;GO:0030318 melanocyte differentiation		Transcription factors/Basic domains			(M229)PID P38 ALPHA BETA DOWNSTREAM PATHWAY; (M183)PID IL6 7 PATHWAY; (M231)PID KIT PATHWAY		0.0	0.0	0.0	0.0	0.0	0.0	0.0	0.0	1.0	0.0	1.0	1.0	0.0	0.0	0.0	0.0	0.0	0.0	0.0	0.0
COL4A1	1282	symbol	H. sapiens	1282	H. sapiens	COL4A1	collagen type IV alpha 1 chain	GO:0061304 retinal blood vessel morphogenesis;GO:0061299 retina vasculature morphogenesis in camera-type eye;GO:0061298 retina vasculature development in camera-type eye			Cytosol;Nucleoplasm(Uncertain)		(M5887)NABA BASEMENT MEMBRANES; (M53)PID INTEGRIN3 PATHWAY; (M3005)NABA COLLAGENS	(M5905)HALLMARK ADIPOGENESIS; (M5930)HALLMARK EPITHELIAL MESENCHYMAL TRANSITION	1.0	1.0	1.0	0.0	0.0	1.0	1.0	1.0	0.0	0.0	1.0	0.0	0.0	0.0	1.0	0.0	0.0	0.0	0.0	0.0
COL14A1	7373	symbol	H. sapiens	7373	H. sapiens	COL14A1	collagen type XIV alpha 1 chain	GO:0003429 growth plate cartilage chondrocyte morphogenesis;GO:0003414 chondrocyte morphogenesis involved in endochondral bone morphogenesis;GO:0003422 growth plate cartilage morphogenesis			Vesicles(Approved)		(M3005)NABA COLLAGENS; (M198)PID SYNDECAN 1 PATHWAY; (M160)PID AVB3 INTEGRIN PATHWAY		1.0	1.0	0.0	1.0	1.0	1.0	0.0	0.0	1.0	1.0	0.0	0.0	0.0	0.0	1.0	0.0	0.0	0.0	0.0	0.0
PRELP	5549	symbol	H. sapiens	5549	H. sapiens	PRELP	proline and arginine rich end leucine rich repeat protein	GO:0042340 keratan sulfate catabolic process;GO:0018146 keratan sulfate biosynthetic process;GO:0042339 keratan sulfate metabolic process					(M5882)NABA PROTEOGLYCANS; (M5884)NABA CORE MATRISOME; (M5889)NABA MATRISOME		1.0	0.0	0.0	0.0	1.0	0.0	0.0	0.0	0.0	0.0	0.0	0.0	0.0	0.0	0.0	0.0	0.0	0.0	0.0	0.0
LRRK2	120892	symbol	H. sapiens	120892	H. sapiens	LRRK2	leucine rich repeat kinase 2	GO:1903217 negative regulation of protein processing involved in protein targeting to mitochondrion;GO:1903125 negative regulation of thioredoxin peroxidase activity by peptidyl-threonine phosphorylation;GO:1903216 regulation of protein processing involved in protein targeting to mitochondrion	TKL Ser/Thr protein kinase family	Enzymes/{ENZYME proteins/Transferases,Kinases/TKL Ser/Thr protein kinases}	Nucleus;Vesicles(Approved)				0.0	0.0	0.0	0.0	0.0	1.0	0.0	0.0	0.0	1.0	0.0	0.0	0.0	1.0	0.0	0.0	0.0	0.0	0.0	0.0
PTPLAD2	401494	gene_synonym	H. sapiens	401494	H. sapiens	HACD4	3-hydroxyacyl-CoA dehydratase 4	GO:0042761 very long-chain fatty acid biosynthetic process;GO:0030497 fatty acid elongation;GO:0000038 very long-chain fatty acid metabolic process		Enzymes/ENZYME proteins/Lyases					0.0	0.0	0.0	0.0	0.0	0.0	0.0	0.0	0.0	0.0	0.0	0.0	0.0	0.0	0.0	0.0	0.0	0.0	0.0	0.0
RELN	5649	symbol	H. sapiens	5649	H. sapiens	RELN	reelin	GO:1902078 positive regulation of lateral motor column neuron migration;GO:1902076 regulation of lateral motor column neuron migration;GO:0021819 layer formation in cerebral cortex			Focal adhesion sites;Plasma membrane(Approved)		(M163)PID LIS1 PATHWAY; (M69)PID REELIN PATHWAY; (M3008)NABA ECM GLYCOPROTEINS	(M5953)HALLMARK KRAS SIGNALING UP	1.0	0.0	0.0	0.0	0.0	0.0	0.0	1.0	0.0	1.0	0.0	0.0	0.0	1.0	0.0	1.0	0.0	0.0	0.0	0.0
FAT4	79633	symbol	H. sapiens	79633	H. sapiens	FAT4	FAT atypical cadherin 4	GO:0072307 regulation of metanephric nephron tubule epithelial cell differentiation;GO:0072257 metanephric nephron tubule epithelial cell differentiation;GO:0001658 branching involved in ureteric bud morphogenesis			Cytosol(Approved)				0.0	0.0	0.0	1.0	1.0	1.0	1.0	0.0	0.0	0.0	1.0	1.0	0.0	0.0	0.0	0.0	0.0	0.0	0.0	0.0
LAMA2	3908	symbol	H. sapiens	3908	H. sapiens	LAMA2	laminin subunit alpha 2	GO:0032224 positive regulation of synaptic transmission, cholinergic;GO:0032222 regulation of synaptic transmission, cholinergic;GO:0014037 Schwann cell differentiation					(M158)PID INTEGRIN4 PATHWAY; (M5887)NABA BASEMENT MEMBRANES; (M239)PID A6B1 A6B4 INTEGRIN PATHWAY	(M5909)HALLMARK MYOGENESIS; (M5930)HALLMARK EPITHELIAL MESENCHYMAL TRANSITION	1.0	1.0	0.0	1.0	0.0	0.0	0.0	1.0	0.0	1.0	0.0	0.0	0.0	0.0	0.0	0.0	0.0	0.0	0.0	0.0
TCF4	6925	symbol	H. sapiens	6925	H. sapiens	TCF4	transcription factor 4	GO:0006367 transcription initiation from RNA polymerase II promoter;GO:0045666 positive regulation of neuron differentiation;GO:0006352 DNA-templated transcription, initiation		Transcription factors/Basic domains	Nucleoplasm(Supported)Cytosol(Approved)		(M58)PID AR PATHWAY; (M223)PID BETA CATENIN NUC PATHWAY		0.0	0.0	0.0	0.0	0.0	0.0	0.0	0.0	0.0	1.0	0.0	0.0	0.0	0.0	0.0	0.0	0.0	0.0	0.0	0.0
KANK2	25959	symbol	H. sapiens	25959	H. sapiens	KANK2	KN motif and ankyrin repeat domains 2	GO:0070563 negative regulation of vitamin D receptor signaling pathway;GO:0070562 regulation of vitamin D receptor signaling pathway;GO:0033147 negative regulation of intracellular estrogen receptor signaling pathway							0.0	0.0	1.0	0.0	0.0	1.0	0.0	0.0	0.0	0.0	0.0	0.0	0.0	0.0	0.0	0.0	0.0	0.0	0.0	0.0
DACT3	147906	symbol	H. sapiens	147906	H. sapiens	DACT3	dishevelled binding antagonist of beta catenin 3	GO:0010719 negative regulation of epithelial to mesenchymal transition;GO:0010717 regulation of epithelial to mesenchymal transition;GO:0090090 negative regulation of canonical Wnt signaling pathway			Nucleoplasm;Vesicles(Approved)				0.0	0.0	0.0	0.0	0.0	0.0	0.0	0.0	0.0	0.0	0.0	0.0	0.0	0.0	0.0	0.0	0.0	0.0	0.0	0.0
MYO5A	4644	symbol	H. sapiens	4644	H. sapiens	MYO5A	myosin VA	GO:0031585 regulation of inositol 1,4,5-trisphosphate-sensitive calcium-release channel activity;GO:0051279 regulation of release of sequestered calcium ion into cytosol;GO:0099089 establishment of endoplasmic reticulum localization to postsynapse			Focal adhesion sites;Microtubule organizing center(Approved)				0.0	0.0	0.0	0.0	0.0	0.0	0.0	0.0	1.0	0.0	0.0	0.0	0.0	1.0	0.0	0.0	0.0	0.0	0.0	0.0
MFAP5	8076	symbol	H. sapiens	8076	H. sapiens	MFAP5	microfibril associated protein 5	GO:0060216 definitive hemopoiesis;GO:0030198 extracellular matrix organization;GO:0043062 extracellular structure organization					(M17)PID NOTCH PATHWAY; (M3008)NABA ECM GLYCOPROTEINS; (M5884)NABA CORE MATRISOME	(M5930)HALLMARK EPITHELIAL MESENCHYMAL TRANSITION	1.0	1.0	0.0	0.0	0.0	0.0	0.0	0.0	1.0	0.0	0.0	0.0	0.0	0.0	0.0	0.0	0.0	0.0	0.0	0.0
PLN	5350	symbol	H. sapiens	5350	H. sapiens	PLN	phospholamban	GO:0010881 regulation of cardiac muscle contraction by regulation of the release of sequestered calcium ion;GO:0010880 regulation of release of sequestered calcium ion into cytosol by sarcoplasmic reticulum;GO:0060314 regulation of ryanodine-sensitive calcium-release channel activity		Transporters/Transporter channels and pores			(M2701)ST MYOCYTE AD PATHWAY		0.0	0.0	0.0	1.0	0.0	0.0	0.0	0.0	1.0	0.0	0.0	0.0	1.0	1.0	0.0	0.0	0.0	0.0	0.0	0.0
ITGBL1	9358	symbol	H. sapiens	9358	H. sapiens	ITGBL1	integrin subunit beta like 1	GO:0033627 cell adhesion mediated by integrin;GO:0007229 integrin-mediated signaling pathway;GO:0007160 cell-matrix adhesion						(M5953)HALLMARK KRAS SIGNALING UP	0.0	0.0	0.0	0.0	0.0	0.0	0.0	0.0	0.0	0.0	0.0	0.0	0.0	0.0	0.0	0.0	0.0	0.0	0.0	0.0
ZNF521	25925	symbol	H. sapiens	25925	H. sapiens	ZNF521	zinc finger protein 521	GO:0048663 neuron fate commitment;GO:0045165 cell fate commitment;GO:0030182 neuron differentiation		Transcription factors/Zinc-coordinating DNA-binding domains	Nucleoplasm(Approved)				0.0	0.0	0.0	0.0	0.0	0.0	0.0	0.0	0.0	0.0	0.0	0.0	0.0	0.0	0.0	0.0	0.0	0.0	0.0	0.0
SFMBT2	57713	symbol	H. sapiens	57713	H. sapiens	SFMBT2	Scm like with four mbt domains 2	GO:1903507 negative regulation of nucleic acid-templated transcription;GO:1902679 negative regulation of RNA biosynthetic process;GO:0051253 negative regulation of RNA metabolic process			Nuclear speckles(Supported)				0.0	0.0	0.0	0.0	0.0	0.0	0.0	0.0	0.0	0.0	0.0	0.0	0.0	0.0	0.0	0.0	0.0	0.0	0.0	0.0
GPRASP1	9737	symbol	H. sapiens	9737	H. sapiens	GPRASP1	G protein-coupled receptor associated sorting protein 1	GO:1990172 G protein-coupled receptor catabolic process;GO:0032801 receptor catabolic process;GO:0008333 endosome to lysosome transport			Cytosol(Supported)				0.0	0.0	0.0	0.0	0.0	0.0	0.0	0.0	0.0	0.0	0.0	0.0	0.0	0.0	0.0	0.0	0.0	0.0	0.0	0.0
PPAPDC1A	196051	gene_synonym	H. sapiens	196051	H. sapiens	PLPP4	phospholipid phosphatase 4	GO:0038096 Fc-gamma receptor signaling pathway involved in phagocytosis;GO:0090279 regulation of calcium ion import;GO:0001835 blastocyst hatching		Enzymes/ENZYME proteins/Hydrolases	Nucleoli;Nucleus(Approved)				0.0	0.0	0.0	0.0	0.0	0.0	0.0	0.0	0.0	0.0	0.0	0.0	0.0	1.0	0.0	0.0	0.0	0.0	0.0	0.0
COL5A2	1290	symbol	H. sapiens	1290	H. sapiens	COL5A2	collagen type V alpha 2 chain	GO:1903225 negative regulation of endodermal cell differentiation;GO:1903224 regulation of endodermal cell differentiation;GO:2000542 negative regulation of gastrulation					(M3005)NABA COLLAGENS; (M198)PID SYNDECAN 1 PATHWAY; (M18)PID INTEGRIN1 PATHWAY	(M5944)HALLMARK ANGIOGENESIS; (M5942)HALLMARK UV RESPONSE DN; (M5930)HALLMARK EPITHELIAL MESENCHYMAL TRANSITION	1.0	1.0	0.0	0.0	1.0	0.0	0.0	1.0	1.0	0.0	1.0	1.0	0.0	0.0	1.0	0.0	0.0	0.0	0.0	0.0
COL15A1	1306	symbol	H. sapiens	1306	H. sapiens	COL15A1	collagen type XV alpha 1 chain	GO:0030574 collagen catabolic process;GO:0001525 angiogenesis;GO:0032963 collagen metabolic process			Endoplasmic reticulum(Approved)		(M5887)NABA BASEMENT MEMBRANES; (M3005)NABA COLLAGENS; (M198)PID SYNDECAN 1 PATHWAY	(M5905)HALLMARK ADIPOGENESIS; (M5909)HALLMARK MYOGENESIS	1.0	1.0	1.0	0.0	0.0	0.0	0.0	1.0	0.0	0.0	0.0	0.0	0.0	0.0	1.0	0.0	0.0	0.0	0.0	0.0
LAYN	143903	symbol	H. sapiens	143903	H. sapiens	LAYN	layilin				Cytosol(Approved)	Hyaluronic acid (Hyaluronic acid binding)		(M5915)HALLMARK APICAL JUNCTION	0.0	0.0	0.0	0.0	0.0	0.0	0.0	0.0	0.0	0.0	0.0	0.0	0.0	0.0	0.0	0.0	0.0	0.0	0.0	0.0
VGLL3	389136	symbol	H. sapiens	389136	H. sapiens	VGLL3	vestigial like family member 3	GO:0006357 regulation of transcription by RNA polymerase II;GO:0006366 transcription by RNA polymerase II;GO:0006355 regulation of transcription, DNA-templated			Cytosol;Nucleoli(Approved)				0.0	0.0	0.0	0.0	0.0	0.0	0.0	0.0	0.0	0.0	0.0	0.0	0.0	0.0	0.0	0.0	0.0	0.0	0.0	0.0
DIO2	1734	symbol	H. sapiens	1734	H. sapiens	DIO2	iodothyronine deiodinase 2	GO:0042404 thyroid hormone catabolic process;GO:0001514 selenocysteine incorporation;GO:0006451 translational readthrough		Enzymes/ENZYME proteins/Oxidoreductases	Cytosol;Nucleoplasm(Supported)			(M5948)HALLMARK BILE ACID METABOLISM	0.0	0.0	0.0	0.0	0.0	0.0	0.0	0.0	0.0	0.0	0.0	0.0	0.0	0.0	0.0	0.0	0.0	0.0	0.0	0.0
MLLT11	10962	symbol	H. sapiens	10962	H. sapiens	MLLT11	MLLT11 transcription factor 7 cofactor	GO:0051901 positive regulation of mitochondrial depolarization;GO:0090200 positive regulation of release of cytochrome c from mitochondria;GO:1904181 positive regulation of membrane depolarization			Cytosol;Nucleoplasm(Supported)			(M5924)HALLMARK MTORC1 SIGNALING	0.0	0.0	0.0	0.0	0.0	0.0	0.0	0.0	0.0	0.0	0.0	0.0	0.0	0.0	0.0	0.0	0.0	0.0	0.0	0.0
S1PR3	1903	symbol	H. sapiens	1903	H. sapiens	S1PR3	sphingosine-1-phosphate receptor 3	GO:1903141 negative regulation of establishment of endothelial barrier;GO:1901551 negative regulation of endothelial cell development;GO:1903140 regulation of establishment of endothelial barrier		G-protein coupled receptors/{GPCRs excl olfactory receptors,Lysolipids receptors}			(M155)PID S1P META PATHWAY; (M55)PID S1P S1P3 PATHWAY		0.0	0.0	0.0	0.0	0.0	0.0	0.0	0.0	0.0	0.0	0.0	0.0	0.0	1.0	0.0	0.0	0.0	0.0	0.0	0.0
TENM3	55714	symbol	H. sapiens	55714	H. sapiens	TENM3	teneurin transmembrane protein 3	GO:1903385 regulation of homophilic cell adhesion;GO:0007157 heterophilic cell-cell adhesion via plasma membrane cell adhesion molecules;GO:0048593 camera-type eye morphogenesis			Nucleoplasm(Approved)				0.0	0.0	0.0	0.0	0.0	0.0	0.0	0.0	0.0	1.0	1.0	0.0	0.0	0.0	0.0	0.0	0.0	0.0	0.0	0.0
PLXNA4	91584	symbol	H. sapiens	91584	H. sapiens	PLXNA4	plexin A4	GO:0021793 chemorepulsion of branchiomotor axon;GO:0021644 vagus nerve morphogenesis;GO:0021960 anterior commissure morphogenesis			Plasma membrane(Approved)		(M5880)NABA ECM AFFILIATED; (M5885)NABA MATRISOME ASSOCIATED; (M5889)NABA MATRISOME		0.0	0.0	0.0	1.0	0.0	0.0	0.0	0.0	0.0	1.0	0.0	0.0	0.0	0.0	0.0	0.0	0.0	1.0	0.0	0.0
ARHGEF25	115557	symbol	H. sapiens	115557	H. sapiens	ARHGEF25	Rho guanine nucleotide exchange factor 25	GO:0035023 regulation of Rho protein signal transduction;GO:0007266 Rho protein signal transduction;GO:0046578 regulation of Ras protein signal transduction			Vesicles(Approved)		(M83)PID CDC42 REG PATHWAY; (M241)PID RAC1 REG PATHWAY; (M68)PID RHOA REG PATHWAY		0.0	0.0	0.0	0.0	0.0	0.0	0.0	0.0	0.0	0.0	0.0	0.0	0.0	0.0	0.0	0.0	0.0	0.0	0.0	0.0
STON1	11037	symbol	H. sapiens	11037	H. sapiens	STON1	stonin 1	GO:0030100 regulation of endocytosis;GO:0060627 regulation of vesicle-mediated transport;GO:0006897 endocytosis							0.0	0.0	0.0	0.0	0.0	0.0	0.0	0.0	0.0	0.0	0.0	0.0	0.0	0.0	0.0	0.0	0.0	0.0	0.0	0.0
PECAM1	5175	symbol	H. sapiens	5175	H. sapiens	PECAM1	platelet and endothelial cell adhesion molecule 1	GO:0072011 glomerular endothelium development;GO:0072672 neutrophil extravasation;GO:0050904 diapedesis					(M53)PID INTEGRIN3 PATHWAY	(M5946)HALLMARK COAGULATION; (M5953)HALLMARK KRAS SIGNALING UP; (M5915)HALLMARK APICAL JUNCTION	0.0	1.0	1.0	0.0	0.0	1.0	0.0	1.0	0.0	1.0	0.0	0.0	0.0	0.0	0.0	1.0	1.0	0.0	0.0	0.0
LIX1L	128077	symbol	H. sapiens	128077	H. sapiens	LIX1L	limb and CNS expressed 1 like	GO:0097352 autophagosome maturation;GO:0016236 macroautophagy;GO:0032984 protein-containing complex disassembly			Cytosol(Approved)				0.0	0.0	0.0	0.0	0.0	0.0	0.0	0.0	0.0	0.0	0.0	0.0	0.0	0.0	0.0	0.0	0.0	0.0	0.0	0.0

## Sheet: Enrichment
GroupID	Category	Term	Description	LogP	Log(q-value)	InTerm_InList	Genes	Symbols
1_Summary	Canonical Pathways	M5884	NABA CORE MATRISOME	-38.176	-33.8569	50/275	1281,1282,1290,1293,1295,1300,1301,1303,1306,1462,1634,1805,1842,2200,2202,2335,3371,3488,3730,3908,3910,3915,4052,4060,4256,4958,4969,5549,5649,6678,6695,7058,7060,7148,7373,8076,8404,8483,8840,9353,10631,25878,25890,54829,83690,83716,83872,84624,115908,255631	COL3A1,COL4A1,COL5A2,COL6A3,COL8A1,COL10A1,COL11A1,COL12A1,COL15A1,VCAN,DCN,DPT,ECM2,FBN1,EFEMP1,FN1,TNC,IGFBP5,ANOS1,LAMA2,LAMA4,LAMC1,LTBP1,LUM,MGP,OMD,OGN,PRELP,RELN,SPARC,SPOCK1,THBS2,THBS4,TNXB,COL14A1,MFAP5,SPARCL1,CILP,CCN4,SLIT2,POSTN,MXRA5,ABI3BP,ASPN,CRISPLD1,CRISPLD2,HMCN1,FNDC1,CTHRC1,COL24A1
1_Member	Canonical Pathways	M5884	NABA CORE MATRISOME	-38.176	-33.8569	50/275	1281,1282,1290,1293,1295,1300,1301,1303,1306,1462,1634,1805,1842,2200,2202,2335,3371,3488,3730,3908,3910,3915,4052,4060,4256,4958,4969,5549,5649,6678,6695,7058,7060,7148,7373,8076,8404,8483,8840,9353,10631,25878,25890,54829,83690,83716,83872,84624,115908,255631	COL3A1,COL4A1,COL5A2,COL6A3,COL8A1,COL10A1,COL11A1,COL12A1,COL15A1,VCAN,DCN,DPT,ECM2,FBN1,EFEMP1,FN1,TNC,IGFBP5,ANOS1,LAMA2,LAMA4,LAMC1,LTBP1,LUM,MGP,OMD,OGN,PRELP,RELN,SPARC,SPOCK1,THBS2,THBS4,TNXB,COL14A1,MFAP5,SPARCL1,CILP,CCN4,SLIT2,POSTN,MXRA5,ABI3BP,ASPN,CRISPLD1,CRISPLD2,HMCN1,FNDC1,CTHRC1,COL24A1
1_Member	Canonical Pathways	M3008	NABA ECM GLYCOPROTEINS	-21.7949	-18.3209	31/196	1805,1842,2200,2202,2335,3371,3488,3730,3908,3910,3915,4052,4256,5649,6678,7058,7060,7148,8076,8404,8483,8840,9353,10631,25878,25890,83690,83716,83872,84624,115908	DPT,ECM2,FBN1,EFEMP1,FN1,TNC,IGFBP5,ANOS1,LAMA2,LAMA4,LAMC1,LTBP1,MGP,RELN,SPARC,THBS2,THBS4,TNXB,MFAP5,SPARCL1,CILP,CCN4,SLIT2,POSTN,MXRA5,ABI3BP,CRISPLD1,CRISPLD2,HMCN1,FNDC1,CTHRC1
2_Summary	GO Biological Processes	GO:0030198	extracellular matrix organization	-34.7818	-30.7638	53/373	1281,1282,1290,1293,1295,1300,1301,1303,1306,1462,1513,1545,1634,1805,1842,2113,2191,2200,2335,3371,3791,3908,3910,3915,4015,4060,4325,4327,4629,4921,5156,5175,6423,6678,7042,7077,7148,7373,8038,8076,10630,10631,23213,23768,25890,26585,58494,83700,83716,84168,90102,151887,255631,19,2202,4052,6383,7043,9378,54829,170690,283208	COL3A1,COL4A1,COL5A2,COL6A3,COL8A1,COL10A1,COL11A1,COL12A1,COL15A1,VCAN,CTSK,CYP1B1,DCN,DPT,ECM2,ETS1,FAP,FBN1,FN1,TNC,KDR,LAMA2,LAMA4,LAMC1,LOX,LUM,MMP16,MMP19,MYH11,DDR2,PDGFRA,PECAM1,SFRP2,SPARC,TGFB2,TIMP2,TNXB,COL14A1,ADAM12,MFAP5,PDPN,POSTN,SULF1,FLRT2,ABI3BP,GREM1,JAM2,JAM3,CRISPLD2,ANTXR1,PHLDB2,CCDC80,COL24A1,ABCA1,EFEMP1,LTBP1,SDC2,TGFB3,NRXN1,ASPN,ADAMTS16,P4HA3
2_Member	GO Biological Processes	GO:0030198	extracellular matrix organization	-34.7818	-30.7638	53/373	1281,1282,1290,1293,1295,1300,1301,1303,1306,1462,1513,1545,1634,1805,1842,2113,2191,2200,2335,3371,3791,3908,3910,3915,4015,4060,4325,4327,4629,4921,5156,5175,6423,6678,7042,7077,7148,7373,8038,8076,10630,10631,23213,23768,25890,26585,58494,83700,83716,84168,90102,151887,255631	COL3A1,COL4A1,COL5A2,COL6A3,COL8A1,COL10A1,COL11A1,COL12A1,COL15A1,VCAN,CTSK,CYP1B1,DCN,DPT,ECM2,ETS1,FAP,FBN1,FN1,TNC,KDR,LAMA2,LAMA4,LAMC1,LOX,LUM,MMP16,MMP19,MYH11,DDR2,PDGFRA,PECAM1,SFRP2,SPARC,TGFB2,TIMP2,TNXB,COL14A1,ADAM12,MFAP5,PDPN,POSTN,SULF1,FLRT2,ABI3BP,GREM1,JAM2,JAM3,CRISPLD2,ANTXR1,PHLDB2,CCDC80,COL24A1
2_Member	GO Biological Processes	GO:0043062	extracellular structure organization	-32.6794	-28.8374	54/429	19,1281,1282,1290,1293,1295,1300,1301,1303,1306,1462,1513,1545,1634,1805,1842,2113,2191,2200,2335,3371,3791,3908,3910,3915,4015,4060,4325,4327,4629,4921,5156,5175,6423,6678,7042,7077,7148,7373,8038,8076,10630,10631,23213,23768,25890,26585,58494,83700,83716,84168,90102,151887,255631	ABCA1,COL3A1,COL4A1,COL5A2,COL6A3,COL8A1,COL10A1,COL11A1,COL12A1,COL15A1,VCAN,CTSK,CYP1B1,DCN,DPT,ECM2,ETS1,FAP,FBN1,FN1,TNC,KDR,LAMA2,LAMA4,LAMC1,LOX,LUM,MMP16,MMP19,MYH11,DDR2,PDGFRA,PECAM1,SFRP2,SPARC,TGFB2,TIMP2,TNXB,COL14A1,ADAM12,MFAP5,PDPN,POSTN,SULF1,FLRT2,ABI3BP,GREM1,JAM2,JAM3,CRISPLD2,ANTXR1,PHLDB2,CCDC80,COL24A1
2_Member	Reactome Gene Sets	R-HSA-1474244	Extracellular matrix organization	-28.2708	-24.5537	43/301	1281,1282,1290,1293,1295,1300,1301,1303,1306,1462,1513,1634,2200,2202,2335,3371,3791,3908,3910,3915,4015,4052,4060,4325,4327,4921,5175,6383,6678,7042,7043,7077,7148,7373,8038,8076,9378,54829,58494,83700,170690,255631,283208	COL3A1,COL4A1,COL5A2,COL6A3,COL8A1,COL10A1,COL11A1,COL12A1,COL15A1,VCAN,CTSK,DCN,FBN1,EFEMP1,FN1,TNC,KDR,LAMA2,LAMA4,LAMC1,LOX,LTBP1,LUM,MMP16,MMP19,DDR2,PECAM1,SDC2,SPARC,TGFB2,TGFB3,TIMP2,TNXB,COL14A1,ADAM12,MFAP5,NRXN1,ASPN,JAM2,JAM3,ADAMTS16,COL24A1,P4HA3
2_Member	GO Biological Processes	GO:0030199	collagen fibril organization	-13.6514	-10.611	14/51	1281,1290,1301,1303,1545,1805,4015,4060,4921,6423,7042,7148,7373,26585	COL3A1,COL5A2,COL11A1,COL12A1,CYP1B1,DPT,LOX,LUM,DDR2,SFRP2,TGFB2,TNXB,COL14A1,GREM1
3_Summary	GO Biological Processes	GO:0001568	blood vessel development	-26.297	-22.6769	62/777	493,1000,1281,1282,1295,1306,1545,1634,1901,2004,2113,2191,2335,2737,3082,3791,4015,4052,4208,4211,4223,4327,4628,4638,5156,5175,5311,5396,5587,5740,5797,6423,6444,6678,7042,7058,7060,8038,8322,8828,8829,9353,9444,9464,10000,10052,10203,11174,23213,23414,26585,57493,57608,83700,84168,93649,140862,144165,147372,154810,221395,221981,2252,2697,3357,4163,4921,6546,7145,9590,9839,25959,2619,81792,3488…	ATP2B4,CDH2,COL3A1,COL4A1,COL8A1,COL15A1,CYP1B1,DCN,S1PR1,ELK3,ETS1,FAP,FN1,GLI3,HGF,KDR,LOX,LTBP1,MEF2C,MEIS1,MEOX2,MMP19,MYH10,MYLK,PDGFRA,PECAM1,PKD2,PRRX1,PRKD1,PTGIS,PTPRM,SFRP2,SGCD,SPARC,TGFB2,THBS2,THBS4,ADAM12,FZD4,NRP2,NRP1,SLIT2,QKI,HAND2,AKT3,GJC1,CALCRL,ADAMTS6,SULF1,ZFPM2,GREM1,HEG1,JCAD,JAM3,ANTXR1,MYOCD,ISM1,PRICKLE1,CCBE1,AMOTL1,ADGRF5,THSD7A,FGF7,GJA1,HTR2B,MCC,DDR2,SLC8A1,TNS1,…
3_Member	GO Biological Processes	GO:0001568	blood vessel development	-26.297	-22.6769	62/777	493,1000,1281,1282,1295,1306,1545,1634,1901,2004,2113,2191,2335,2737,3082,3791,4015,4052,4208,4211,4223,4327,4628,4638,5156,5175,5311,5396,5587,5740,5797,6423,6444,6678,7042,7058,7060,8038,8322,8828,8829,9353,9444,9464,10000,10052,10203,11174,23213,23414,26585,57493,57608,83700,84168,93649,140862,144165,147372,154810,221395,221981	ATP2B4,CDH2,COL3A1,COL4A1,COL8A1,COL15A1,CYP1B1,DCN,S1PR1,ELK3,ETS1,FAP,FN1,GLI3,HGF,KDR,LOX,LTBP1,MEF2C,MEIS1,MEOX2,MMP19,MYH10,MYLK,PDGFRA,PECAM1,PKD2,PRRX1,PRKD1,PTGIS,PTPRM,SFRP2,SGCD,SPARC,TGFB2,THBS2,THBS4,ADAM12,FZD4,NRP2,NRP1,SLIT2,QKI,HAND2,AKT3,GJC1,CALCRL,ADAMTS6,SULF1,ZFPM2,GREM1,HEG1,JCAD,JAM3,ANTXR1,MYOCD,ISM1,PRICKLE1,CCBE1,AMOTL1,ADGRF5,THSD7A
3_Member	GO Biological Processes	GO:0048514	blood vessel morphogenesis	-23.2415	-19.7005	55/690	493,1000,1281,1282,1295,1306,1545,1634,1901,2004,2113,2191,2335,3082,3791,4015,4211,4223,4327,4638,5156,5175,5311,5396,5587,5740,5797,6423,6444,6678,7042,7058,7060,8038,8322,8828,8829,9353,9444,9464,10000,10052,10203,23213,23414,26585,57493,57608,83700,93649,140862,147372,154810,221395,221981	ATP2B4,CDH2,COL3A1,COL4A1,COL8A1,COL15A1,CYP1B1,DCN,S1PR1,ELK3,ETS1,FAP,FN1,HGF,KDR,LOX,MEIS1,MEOX2,MMP19,MYLK,PDGFRA,PECAM1,PKD2,PRRX1,PRKD1,PTGIS,PTPRM,SFRP2,SGCD,SPARC,TGFB2,THBS2,THBS4,ADAM12,FZD4,NRP2,NRP1,SLIT2,QKI,HAND2,AKT3,GJC1,CALCRL,SULF1,ZFPM2,GREM1,HEG1,JCAD,JAM3,MYOCD,ISM1,CCBE1,AMOTL1,ADGRF5,THSD7A
3_Member	GO Biological Processes	GO:0001525	angiogenesis	-15.1172	-11.912	41/594	493,1282,1295,1306,1545,1634,1901,2004,2113,2191,2335,3082,3791,4211,4223,4327,5156,5175,5587,5740,5797,6423,6678,7042,7058,7060,8038,8828,8829,9353,9464,10000,10203,23213,26585,57608,83700,140862,147372,154810,221981	ATP2B4,COL4A1,COL8A1,COL15A1,CYP1B1,DCN,S1PR1,ELK3,ETS1,FAP,FN1,HGF,KDR,MEIS1,MEOX2,MMP19,PDGFRA,PECAM1,PRKD1,PTGIS,PTPRM,SFRP2,SPARC,TGFB2,THBS2,THBS4,ADAM12,NRP2,NRP1,SLIT2,HAND2,AKT3,CALCRL,SULF1,GREM1,JCAD,JAM3,ISM1,CCBE1,AMOTL1,THSD7A
3_Member	GO Biological Processes	GO:0001667	ameboidal-type cell migration	-12.3839	-9.51195	33/472	493,1545,1634,2113,2191,2252,2335,2697,3357,3791,4163,4208,4223,4921,5175,5587,5797,6546,6678,7042,7145,8828,8829,9353,9464,9590,9839,10000,25959,26585,57608,147372,154810	ATP2B4,CYP1B1,DCN,ETS1,FAP,FGF7,FN1,GJA1,HTR2B,KDR,MCC,MEF2C,MEOX2,DDR2,PECAM1,PRKD1,PTPRM,SLC8A1,SPARC,TGFB2,TNS1,NRP2,NRP1,SLIT2,HAND2,AKAP12,ZEB2,AKT3,KANK2,GREM1,JCAD,CCBE1,AMOTL1
3_Member	GO Biological Processes	GO:0010631	epithelial cell migration	-9.46276	-6.94299	25/359	493,1545,1634,2113,2191,2252,3791,4163,4208,4223,5175,5587,5797,6678,7042,8828,8829,9353,9839,10000,25959,26585,57608,147372,154810	ATP2B4,CYP1B1,DCN,ETS1,FAP,FGF7,KDR,MCC,MEF2C,MEOX2,PECAM1,PRKD1,PTPRM,SPARC,TGFB2,NRP2,NRP1,SLIT2,ZEB2,AKT3,KANK2,GREM1,JCAD,CCBE1,AMOTL1
3_Member	GO Biological Processes	GO:0090132	epithelium migration	-9.3873	-6.88774	25/362	493,1545,1634,2113,2191,2252,3791,4163,4208,4223,5175,5587,5797,6678,7042,8828,8829,9353,9839,10000,25959,26585,57608,147372,154810	ATP2B4,CYP1B1,DCN,ETS1,FAP,FGF7,KDR,MCC,MEF2C,MEOX2,PECAM1,PRKD1,PTPRM,SPARC,TGFB2,NRP2,NRP1,SLIT2,ZEB2,AKT3,KANK2,GREM1,JCAD,CCBE1,AMOTL1
3_Member	GO Biological Processes	GO:0090130	tissue migration	-9.23877	-6.75852	25/368	493,1545,1634,2113,2191,2252,3791,4163,4208,4223,5175,5587,5797,6678,7042,8828,8829,9353,9839,10000,25959,26585,57608,147372,154810	ATP2B4,CYP1B1,DCN,ETS1,FAP,FGF7,KDR,MCC,MEF2C,MEOX2,PECAM1,PRKD1,PTPRM,SPARC,TGFB2,NRP2,NRP1,SLIT2,ZEB2,AKT3,KANK2,GREM1,JCAD,CCBE1,AMOTL1
3_Member	GO Biological Processes	GO:0035924	cellular response to vascular endothelial growth factor stimulus	-8.20083	-5.83934	11/68	493,1634,2619,3791,5156,5587,8828,8829,57608,81792,147372	ATP2B4,DCN,GAS1,KDR,PDGFRA,PRKD1,NRP2,NRP1,JCAD,ADAMTS12,CCBE1
3_Member	GO Biological Processes	GO:0043542	endothelial cell migration	-7.86767	-5.5656	20/280	493,1545,1634,2113,2191,3791,4208,4223,5175,5587,5797,6678,8828,8829,9353,10000,26585,57608,147372,154810	ATP2B4,CYP1B1,DCN,ETS1,FAP,KDR,MEF2C,MEOX2,PECAM1,PRKD1,PTPRM,SPARC,NRP2,NRP1,SLIT2,AKT3,GREM1,JCAD,CCBE1,AMOTL1
3_Member	GO Biological Processes	GO:0050673	epithelial cell proliferation	-7.38774	-5.14052	25/455	1295,2191,2252,2697,3082,3357,3488,3791,3915,4163,4208,5241,5587,5797,6387,6423,6591,6678,7042,7060,8828,8829,10000,23213,57608	COL8A1,FAP,FGF7,GJA1,HGF,HTR2B,IGFBP5,KDR,LAMC1,MCC,MEF2C,PGR,PRKD1,PTPRM,CXCL12,SFRP2,SNAI2,SPARC,TGFB2,THBS4,NRP2,NRP1,AKT3,SULF1,JCAD
3_Member	GO Biological Processes	GO:0045765	regulation of angiogenesis	-7.35515	-5.11522	23/392	493,1545,1634,2113,3082,3791,4223,5587,5740,5797,6423,6678,7042,7058,7060,8038,8829,10000,23213,26585,57608,140862,147372	ATP2B4,CYP1B1,DCN,ETS1,HGF,KDR,MEOX2,PRKD1,PTGIS,PTPRM,SFRP2,SPARC,TGFB2,THBS2,THBS4,ADAM12,NRP1,AKT3,SULF1,GREM1,JCAD,ISM1,CCBE1
3_Member	GO Biological Processes	GO:1901342	regulation of vasculature development	-7.1662	-4.9509	24/434	493,1545,1634,2113,3082,3791,4223,5587,5740,5797,6423,6678,7042,7058,7060,8038,8829,10000,23213,26585,57608,93649,140862,147372	ATP2B4,CYP1B1,DCN,ETS1,HGF,KDR,MEOX2,PRKD1,PTGIS,PTPRM,SFRP2,SPARC,TGFB2,THBS2,THBS4,ADAM12,NRP1,AKT3,SULF1,GREM1,JCAD,MYOCD,ISM1,CCBE1
3_Member	GO Biological Processes	GO:0010632	regulation of epithelial cell migration	-6.74964	-4.60079	19/297	493,1634,2113,2252,3791,4163,4208,4223,5587,5797,6678,7042,8828,8829,9353,10000,57608,147372,154810	ATP2B4,DCN,ETS1,FGF7,KDR,MCC,MEF2C,MEOX2,PRKD1,PTPRM,SPARC,TGFB2,NRP2,NRP1,SLIT2,AKT3,JCAD,CCBE1,AMOTL1
3_Member	GO Biological Processes	GO:0038084	vascular endothelial growth factor signaling pathway	-6.52665	-4.39788	8/44	1634,3791,5156,5587,8828,8829,57608,147372	DCN,KDR,PDGFRA,PRKD1,NRP2,NRP1,JCAD,CCBE1
3_Member	GO Biological Processes	GO:0010594	regulation of endothelial cell migration	-6.15772	-4.07486	16/234	493,1634,2113,3791,4208,4223,5587,5797,6678,8828,8829,9353,10000,57608,147372,154810	ATP2B4,DCN,ETS1,KDR,MEF2C,MEOX2,PRKD1,PTPRM,SPARC,NRP2,NRP1,SLIT2,AKT3,JCAD,CCBE1,AMOTL1
3_Member	GO Biological Processes	GO:0050678	regulation of epithelial cell proliferation	-6.04633	-3.97327	21/396	2252,2697,3357,3791,3915,4163,4208,5241,5587,5797,6387,6423,6591,6678,7042,7060,8828,8829,10000,23213,57608	FGF7,GJA1,HTR2B,KDR,LAMC1,MCC,MEF2C,PGR,PRKD1,PTPRM,CXCL12,SFRP2,SNAI2,SPARC,TGFB2,THBS4,NRP2,NRP1,AKT3,SULF1,JCAD
3_Member	GO Biological Processes	GO:0001936	regulation of endothelial cell proliferation	-6.01057	-3.95153	14/184	2697,3357,3791,4208,5587,5797,6387,6678,7060,8828,8829,10000,23213,57608	GJA1,HTR2B,KDR,MEF2C,PRKD1,PTPRM,CXCL12,SPARC,THBS4,NRP2,NRP1,AKT3,SULF1,JCAD
3_Member	GO Biological Processes	GO:0001935	endothelial cell proliferation	-5.58085	-3.59013	14/200	2697,3357,3791,4208,5587,5797,6387,6678,7060,8828,8829,10000,23213,57608	GJA1,HTR2B,KDR,MEF2C,PRKD1,PTPRM,CXCL12,SPARC,THBS4,NRP2,NRP1,AKT3,SULF1,JCAD
3_Member	GO Biological Processes	GO:1904018	positive regulation of vasculature development	-4.81938	-2.95359	14/233	1545,2113,3082,3791,5587,5740,6423,8038,8829,10000,26585,57608,93649,147372	CYP1B1,ETS1,HGF,KDR,PRKD1,PTGIS,SFRP2,ADAM12,NRP1,AKT3,GREM1,JCAD,MYOCD,CCBE1
3_Member	GO Biological Processes	GO:0010634	positive regulation of epithelial cell migration	-4.77687	-2.91866	12/175	2113,2252,3791,5587,6678,7042,8828,8829,10000,57608,147372,154810	ETS1,FGF7,KDR,PRKD1,SPARC,TGFB2,NRP2,NRP1,AKT3,JCAD,CCBE1,AMOTL1
3_Member	GO Biological Processes	GO:0045766	positive regulation of angiogenesis	-4.74023	-2.88651	13/206	1545,2113,3082,3791,5587,5740,6423,8038,8829,10000,26585,57608,147372	CYP1B1,ETS1,HGF,KDR,PRKD1,PTGIS,SFRP2,ADAM12,NRP1,AKT3,GREM1,JCAD,CCBE1
3_Member	GO Biological Processes	GO:0043534	blood vessel endothelial cell migration	-4.58363	-2.76284	12/183	493,2113,3791,4208,4223,5587,8829,9353,10000,26585,57608,154810	ATP2B4,ETS1,KDR,MEF2C,MEOX2,PRKD1,NRP1,SLIT2,AKT3,GREM1,JCAD,AMOTL1
3_Member	GO Biological Processes	GO:0010595	positive regulation of endothelial cell migration	-4.47048	-2.66724	10/131	2113,3791,5587,6678,8828,8829,10000,57608,147372,154810	ETS1,KDR,PRKD1,SPARC,NRP2,NRP1,AKT3,JCAD,CCBE1,AMOTL1
3_Member	GO Biological Processes	GO:0001938	positive regulation of endothelial cell proliferation	-4.25291	-2.48647	9/112	3357,3791,5587,6387,7060,8828,8829,10000,57608	HTR2B,KDR,PRKD1,CXCL12,THBS4,NRP2,NRP1,AKT3,JCAD
3_Member	GO Biological Processes	GO:0043535	regulation of blood vessel endothelial cell migration	-3.76483	-2.08917	10/159	493,2113,3791,4208,4223,5587,8829,10000,57608,154810	ATP2B4,ETS1,KDR,MEF2C,MEOX2,PRKD1,NRP1,AKT3,JCAD,AMOTL1
3_Member	GO Biological Processes	GO:0043536	positive regulation of blood vessel endothelial cell migration	-3.65502	-2.00709	7/80	2113,3791,5587,8829,10000,57608,154810	ETS1,KDR,PRKD1,NRP1,AKT3,JCAD,AMOTL1
3_Member	GO Biological Processes	GO:0050679	positive regulation of epithelial cell proliferation	-3.39344	-1.79283	11/210	2252,3357,3791,3915,5587,6387,7060,8828,8829,10000,57608	FGF7,HTR2B,KDR,LAMC1,PRKD1,CXCL12,THBS4,NRP2,NRP1,AKT3,JCAD
3_Member	GO Biological Processes	GO:0002042	cell migration involved in sprouting angiogenesis	-3.11741	-1.57063	7/98	3791,4223,8829,9353,10000,26585,57608	KDR,MEOX2,NRP1,SLIT2,AKT3,GREM1,JCAD
3_Member	GO Biological Processes	GO:0090050	positive regulation of cell migration involved in sprouting angiogenesis	-2.62697	-1.17356	4/37	3791,8829,10000,57608	KDR,NRP1,AKT3,JCAD
3_Member	GO Biological Processes	GO:0048010	vascular endothelial growth factor receptor signaling pathway	-2.45123	-1.03318	6/96	3791,5587,8322,8828,8829,23213	KDR,PRKD1,FZD4,NRP2,NRP1,SULF1
3_Member	GO Biological Processes	GO:0090049	regulation of cell migration involved in sprouting angiogenesis	-2.07589	-0.738605	5/82	3791,4223,8829,10000,57608	KDR,MEOX2,NRP1,AKT3,JCAD
3_Member	GO Biological Processes	GO:0002040	sprouting angiogenesis	-2.07392	-0.737081	8/188	3791,4223,8829,9353,10000,26585,57608,147372	KDR,MEOX2,NRP1,SLIT2,AKT3,GREM1,JCAD,CCBE1
4_Summary	GO Biological Processes	GO:0007507	heart development	-21.4778	-18.0617	49/589	287,1281,1301,1901,2200,2697,2737,3357,4015,4052,4208,4211,4628,4629,5156,5311,5350,6423,6444,6546,6591,6678,7042,7043,8736,8828,8829,9353,9464,10052,10203,10395,10409,11155,11174,23414,23768,26011,26585,27129,27295,50507,57158,57493,64091,79633,80114,93649,144165,552,845,1000,1293,1410,1634,2121,2273,3488,3908,4223,4638,6935,8038,9444,22808,23345,25802,58494,91653,93166,348093,1303,2252,2335,261…	ANK2,COL3A1,COL11A1,S1PR1,FBN1,GJA1,GLI3,HTR2B,LOX,LTBP1,MEF2C,MEIS1,MYH10,MYH11,PDGFRA,PKD2,PLN,SFRP2,SGCD,SLC8A1,SNAI2,SPARC,TGFB2,TGFB3,MYOM1,NRP2,NRP1,SLIT2,HAND2,GJC1,CALCRL,DLC1,BASP1,LDB3,ADAMTS6,ZFPM2,FLRT2,TENM4,GREM1,HSPB7,PDLIM3,NOX4,JPH2,HEG1,POPDC2,FAT4,BICC1,MYOCD,PRICKLE1,AVPR1A,CASQ2,CDH2,COL6A3,CRYAB,DCN,EVC,FHL1,IGFBP5,LAMA2,MEOX2,MYLK,ZEB1,ADAM12,QKI,MRAS,SYNE1,LMOD1,JAM2,BOC,P…
4_Member	GO Biological Processes	GO:0007507	heart development	-21.4778	-18.0617	49/589	287,1281,1301,1901,2200,2697,2737,3357,4015,4052,4208,4211,4628,4629,5156,5311,5350,6423,6444,6546,6591,6678,7042,7043,8736,8828,8829,9353,9464,10052,10203,10395,10409,11155,11174,23414,23768,26011,26585,27129,27295,50507,57158,57493,64091,79633,80114,93649,144165	ANK2,COL3A1,COL11A1,S1PR1,FBN1,GJA1,GLI3,HTR2B,LOX,LTBP1,MEF2C,MEIS1,MYH10,MYH11,PDGFRA,PKD2,PLN,SFRP2,SGCD,SLC8A1,SNAI2,SPARC,TGFB2,TGFB3,MYOM1,NRP2,NRP1,SLIT2,HAND2,GJC1,CALCRL,DLC1,BASP1,LDB3,ADAMTS6,ZFPM2,FLRT2,TENM4,GREM1,HSPB7,PDLIM3,NOX4,JPH2,HEG1,POPDC2,FAT4,BICC1,MYOCD,PRICKLE1
4_Member	GO Biological Processes	GO:0061061	muscle structure development	-18.1796	-14.8148	48/676	287,552,845,1000,1281,1293,1301,1410,1634,1901,2121,2273,2697,3488,3908,4015,4208,4211,4223,4628,4629,4638,5156,6444,6546,6935,7042,8038,8736,9444,10409,11155,22808,23345,23414,25802,26585,27295,50507,57158,57493,58494,64091,91653,93166,93649,144165,348093	ANK2,AVPR1A,CASQ2,CDH2,COL3A1,COL6A3,COL11A1,CRYAB,DCN,S1PR1,EVC,FHL1,GJA1,IGFBP5,LAMA2,LOX,MEF2C,MEIS1,MEOX2,MYH10,MYH11,MYLK,PDGFRA,SGCD,SLC8A1,ZEB1,TGFB2,ADAM12,MYOM1,QKI,BASP1,LDB3,MRAS,SYNE1,ZFPM2,LMOD1,GREM1,PDLIM3,NOX4,JPH2,HEG1,JAM2,POPDC2,BOC,PRDM6,MYOCD,PRICKLE1,RBPMS2
4_Member	GO Biological Processes	GO:0060537	muscle tissue development	-11.0854	-8.39981	29/409	1281,1301,1634,1901,2697,3488,4015,4208,4211,4223,4628,4629,4638,5156,5311,5350,6444,6546,7042,8736,10052,23414,26011,26585,50507,57158,57493,64091,93649	COL3A1,COL11A1,DCN,S1PR1,GJA1,IGFBP5,LOX,MEF2C,MEIS1,MEOX2,MYH10,MYH11,MYLK,PDGFRA,PKD2,PLN,SGCD,SLC8A1,TGFB2,MYOM1,GJC1,ZFPM2,TENM4,GREM1,NOX4,JPH2,HEG1,POPDC2,MYOCD
4_Member	GO Biological Processes	GO:0048738	cardiac muscle tissue development	-10.0368	-7.47361	21/234	1301,1901,2697,4208,4211,4628,4629,5156,5350,6444,6546,7042,8736,10052,23414,26011,26585,50507,57158,57493,93649	COL11A1,S1PR1,GJA1,MEF2C,MEIS1,MYH10,MYH11,PDGFRA,PLN,SGCD,SLC8A1,TGFB2,MYOM1,GJC1,ZFPM2,TENM4,GREM1,NOX4,JPH2,HEG1,MYOCD
4_Member	GO Biological Processes	GO:0007517	muscle organ development	-9.03818	-6.57641	26/406	1281,1293,1301,1410,1634,1901,2121,2273,2697,3908,4015,4208,4211,4223,4638,6444,7042,8736,10409,22808,23414,26585,57158,57493,64091,93649	COL3A1,COL6A3,COL11A1,CRYAB,DCN,S1PR1,EVC,FHL1,GJA1,LAMA2,LOX,MEF2C,MEIS1,MEOX2,MYLK,SGCD,TGFB2,MYOM1,BASP1,MRAS,ZFPM2,GREM1,JPH2,HEG1,POPDC2,MYOCD
4_Member	GO Biological Processes	GO:0048589	developmental growth	-8.80584	-6.38983	34/680	1293,1303,1901,2121,2252,2335,2619,2697,2737,3371,4131,4208,4211,4921,6387,6423,7042,7373,8828,8829,9201,9353,9839,10409,10631,23111,23414,25937,26011,54796,55083,57493,91584,203447	COL6A3,COL12A1,S1PR1,EVC,FGF7,FN1,GAS1,GJA1,GLI3,TNC,MAP1B,MEF2C,MEIS1,DDR2,CXCL12,SFRP2,TGFB2,COL14A1,NRP2,NRP1,DCLK1,SLIT2,ZEB2,BASP1,POSTN,SPART,ZFPM2,WWTR1,TENM4,BNC2,KIF26B,HEG1,PLXNA4,NRK
4_Member	GO Biological Processes	GO:0014706	striated muscle tissue development	-8.71985	-6.31982	25/390	1301,1634,1901,2697,4015,4208,4211,4223,4628,4629,5156,5350,6444,6546,7042,8736,10052,23414,26011,26585,50507,57158,57493,64091,93649	COL11A1,DCN,S1PR1,GJA1,LOX,MEF2C,MEIS1,MEOX2,MYH10,MYH11,PDGFRA,PLN,SGCD,SLC8A1,TGFB2,MYOM1,GJC1,ZFPM2,TENM4,GREM1,NOX4,JPH2,HEG1,POPDC2,MYOCD
4_Member	GO Biological Processes	GO:0035265	organ growth	-6.96587	-4.78031	16/204	1293,1303,1901,2121,2252,2697,4208,4211,4921,7042,7373,10409,23414,26011,54796,57493	COL6A3,COL12A1,S1PR1,EVC,FGF7,GJA1,MEF2C,MEIS1,DDR2,TGFB2,COL14A1,BASP1,ZFPM2,TENM4,BNC2,HEG1
4_Member	GO Biological Processes	GO:0060419	heart growth	-4.22265	-2.46459	9/113	1901,2697,4208,4211,7042,10409,23414,26011,57493	S1PR1,GJA1,MEF2C,MEIS1,TGFB2,BASP1,ZFPM2,TENM4,HEG1
4_Member	GO Biological Processes	GO:0055017	cardiac muscle tissue growth	-3.65188	-2.00487	8/106	1901,2697,4208,4211,7042,23414,26011,57493	S1PR1,GJA1,MEF2C,MEIS1,TGFB2,ZFPM2,TENM4,HEG1
4_Member	GO Biological Processes	GO:0060038	cardiac muscle cell proliferation	-3.22485	-1.65484	6/68	2697,4208,4211,7042,23414,26011	GJA1,MEF2C,MEIS1,TGFB2,ZFPM2,TENM4
4_Member	GO Biological Processes	GO:1901861	regulation of muscle tissue development	-3.19043	-1.62644	9/155	2697,3488,4015,4208,4211,23414,26585,57158,93649	GJA1,IGFBP5,LOX,MEF2C,MEIS1,ZFPM2,GREM1,JPH2,MYOCD
4_Member	GO Biological Processes	GO:0055024	regulation of cardiac muscle tissue development	-3.03971	-1.51019	7/101	2697,4208,4211,23414,26585,57158,93649	GJA1,MEF2C,MEIS1,ZFPM2,GREM1,JPH2,MYOCD
4_Member	GO Biological Processes	GO:0014855	striated muscle cell proliferation	-2.7971	-1.30858	6/82	2697,4208,4211,7042,23414,26011	GJA1,MEF2C,MEIS1,TGFB2,ZFPM2,TENM4
4_Member	GO Biological Processes	GO:0016202	regulation of striated muscle tissue development	-2.6251	-1.17342	8/152	2697,4015,4208,4211,23414,26585,57158,93649	GJA1,LOX,MEF2C,MEIS1,ZFPM2,GREM1,JPH2,MYOCD
4_Member	GO Biological Processes	GO:0048634	regulation of muscle organ development	-2.55538	-1.11709	8/156	2697,4015,4208,4211,23414,26585,57158,93649	GJA1,LOX,MEF2C,MEIS1,ZFPM2,GREM1,JPH2,MYOCD
4_Member	GO Biological Processes	GO:0060420	regulation of heart growth	-2.01189	-0.690315	5/85	2697,4208,4211,10409,23414	GJA1,MEF2C,MEIS1,BASP1,ZFPM2
5_Summary	GO Biological Processes	GO:0001501	skeletal system development	-16.875	-13.5559	41/529	1009,1281,1290,1293,1300,1301,1303,1462,1513,2121,2200,2202,2697,2737,4015,4060,4094,4208,4211,4256,4325,4883,5156,5396,5549,6423,6424,6591,6678,6935,7042,7043,7227,7373,8840,9464,23213,26585,56034,79633,81792,23111	CDH11,COL3A1,COL5A2,COL6A3,COL10A1,COL11A1,COL12A1,VCAN,CTSK,EVC,FBN1,EFEMP1,GJA1,GLI3,LOX,LUM,MAF,MEF2C,MEIS1,MGP,MMP16,NPR3,PDGFRA,PRRX1,PRELP,SFRP2,SFRP4,SNAI2,SPARC,ZEB1,TGFB2,TGFB3,TRPS1,COL14A1,CCN4,HAND2,SULF1,GREM1,PDGFC,FAT4,ADAMTS12,SPART
5_Member	GO Biological Processes	GO:0001501	skeletal system development	-16.875	-13.5559	41/529	1009,1281,1290,1293,1300,1301,1303,1462,1513,2121,2200,2202,2697,2737,4015,4060,4094,4208,4211,4256,4325,4883,5156,5396,5549,6423,6424,6591,6678,6935,7042,7043,7227,7373,8840,9464,23213,26585,56034,79633,81792	CDH11,COL3A1,COL5A2,COL6A3,COL10A1,COL11A1,COL12A1,VCAN,CTSK,EVC,FBN1,EFEMP1,GJA1,GLI3,LOX,LUM,MAF,MEF2C,MEIS1,MGP,MMP16,NPR3,PDGFRA,PRRX1,PRELP,SFRP2,SFRP4,SNAI2,SPARC,ZEB1,TGFB2,TGFB3,TRPS1,COL14A1,CCN4,HAND2,SULF1,GREM1,PDGFC,FAT4,ADAMTS12
5_Member	GO Biological Processes	GO:0051216	cartilage development	-11.7445	-8.9695	22/212	1293,1301,1303,1513,2121,2202,2737,4060,4094,4208,4256,5396,6423,6591,6935,7227,7373,8840,9464,23213,26585,81792	COL6A3,COL11A1,COL12A1,CTSK,EVC,EFEMP1,GLI3,LUM,MAF,MEF2C,MGP,PRRX1,SFRP2,SNAI2,ZEB1,TRPS1,COL14A1,CCN4,HAND2,SULF1,GREM1,ADAMTS12
5_Member	GO Biological Processes	GO:0061448	connective tissue development	-11.0326	-8.36669	24/278	1293,1301,1303,1513,2121,2202,2737,4015,4060,4094,4208,4256,5396,6423,6591,6935,7227,7373,8840,9464,23111,23213,26585,81792	COL6A3,COL11A1,COL12A1,CTSK,EVC,EFEMP1,GLI3,LOX,LUM,MAF,MEF2C,MGP,PRRX1,SFRP2,SNAI2,ZEB1,TRPS1,COL14A1,CCN4,HAND2,SPART,SULF1,GREM1,ADAMTS12
5_Member	GO Biological Processes	GO:0002062	chondrocyte differentiation	-9.12625	-6.65225	15/124	1293,1301,1303,2202,2737,4094,4208,6423,6591,7227,7373,8840,23213,26585,81792	COL6A3,COL11A1,COL12A1,EFEMP1,GLI3,MAF,MEF2C,SFRP2,SNAI2,TRPS1,COL14A1,CCN4,SULF1,GREM1,ADAMTS12
5_Member	GO Biological Processes	GO:0060348	bone development	-8.88832	-6.4613	19/219	1293,1303,2200,2697,2737,4015,4208,4211,4325,6423,6424,6678,7043,7373,8840,23213,26585,56034,79633	COL6A3,COL12A1,FBN1,GJA1,GLI3,LOX,MEF2C,MEIS1,MMP16,SFRP2,SFRP4,SPARC,TGFB3,COL14A1,CCN4,SULF1,GREM1,PDGFC,FAT4
5_Member	GO Biological Processes	GO:0048705	skeletal system morphogenesis	-5.3288	-3.37705	15/240	1293,1301,1303,2737,4208,4256,4325,5156,5396,6423,6424,6935,7043,7373,26585	COL6A3,COL11A1,COL12A1,GLI3,MEF2C,MGP,MMP16,PDGFRA,PRRX1,SFRP2,SFRP4,ZEB1,TGFB3,COL14A1,GREM1
5_Member	GO Biological Processes	GO:0060349	bone morphogenesis	-4.31444	-2.53566	9/110	1293,1303,2737,4208,4325,6423,6424,7043,7373	COL6A3,COL12A1,GLI3,MEF2C,MMP16,SFRP2,SFRP4,TGFB3,COL14A1
6_Summary	GO Biological Processes	GO:0048729	tissue morphogenesis	-16.6076	-13.3299	46/680	1281,1282,1293,1301,1303,1901,2252,2697,2737,3082,3371,3488,3624,4208,4478,4638,5241,5311,6423,6591,7042,7043,7373,8322,8736,8828,8829,9353,9464,9839,10082,10395,10630,22881,23213,23414,26585,55083,57493,79633,81792,90102,115908,144165,166336,170690,1634,2200,5156,5175,10409,25937,25959,26108,93649,120892,57471,122786	COL3A1,COL4A1,COL6A3,COL11A1,COL12A1,S1PR1,FGF7,GJA1,GLI3,HGF,TNC,IGFBP5,INHBA,MEF2C,MSN,MYLK,PGR,PKD2,SFRP2,SNAI2,TGFB2,TGFB3,COL14A1,FZD4,MYOM1,NRP2,NRP1,SLIT2,HAND2,ZEB2,GPC6,DLC1,PDPN,ANKRD6,SULF1,ZFPM2,GREM1,KIF26B,HEG1,FAT4,ADAMTS12,PHLDB2,CTHRC1,PRICKLE1,PRICKLE2,ADAMTS16,DCN,FBN1,PDGFRA,PECAM1,BASP1,WWTR1,KANK2,PYGO1,MYOCD,LRRK2,ERMN,FRMD6
6_Member	GO Biological Processes	GO:0048729	tissue morphogenesis	-16.6076	-13.3299	46/680	1281,1282,1293,1301,1303,1901,2252,2697,2737,3082,3371,3488,3624,4208,4478,4638,5241,5311,6423,6591,7042,7043,7373,8322,8736,8828,8829,9353,9464,9839,10082,10395,10630,22881,23213,23414,26585,55083,57493,79633,81792,90102,115908,144165,166336,170690	COL3A1,COL4A1,COL6A3,COL11A1,COL12A1,S1PR1,FGF7,GJA1,GLI3,HGF,TNC,IGFBP5,INHBA,MEF2C,MSN,MYLK,PGR,PKD2,SFRP2,SNAI2,TGFB2,TGFB3,COL14A1,FZD4,MYOM1,NRP2,NRP1,SLIT2,HAND2,ZEB2,GPC6,DLC1,PDPN,ANKRD6,SULF1,ZFPM2,GREM1,KIF26B,HEG1,FAT4,ADAMTS12,PHLDB2,CTHRC1,PRICKLE1,PRICKLE2,ADAMTS16
6_Member	GO Biological Processes	GO:0002009	morphogenesis of an epithelium	-10.5654	-7.92752	33/551	1282,2252,2697,2737,3082,3371,3488,4208,4478,5241,5311,6423,6591,7042,8322,8829,9353,9464,9839,10082,10395,10630,22881,23213,26585,55083,79633,81792,90102,115908,144165,166336,170690	COL4A1,FGF7,GJA1,GLI3,HGF,TNC,IGFBP5,MEF2C,MSN,PGR,PKD2,SFRP2,SNAI2,TGFB2,FZD4,NRP1,SLIT2,HAND2,ZEB2,GPC6,DLC1,PDPN,ANKRD6,SULF1,GREM1,KIF26B,FAT4,ADAMTS12,PHLDB2,CTHRC1,PRICKLE1,PRICKLE2,ADAMTS16
6_Member	GO Biological Processes	GO:0072001	renal system development	-9.02921	-6.57342	22/292	1282,1634,2200,2737,4208,5156,5175,5311,7042,8829,9353,10409,23213,25937,25959,26108,26585,55083,79633,93649,120892,170690	COL4A1,DCN,FBN1,GLI3,MEF2C,PDGFRA,PECAM1,PKD2,TGFB2,NRP1,SLIT2,BASP1,SULF1,WWTR1,KANK2,PYGO1,GREM1,KIF26B,FAT4,MYOCD,LRRK2,ADAMTS16
6_Member	GO Biological Processes	GO:0001655	urogenital system development	-8.75665	-6.34603	23/330	1282,1634,2200,2737,3371,4208,5156,5175,5311,7042,8829,9353,10409,23213,25937,25959,26108,26585,55083,79633,93649,120892,170690	COL4A1,DCN,FBN1,GLI3,TNC,MEF2C,PDGFRA,PECAM1,PKD2,TGFB2,NRP1,SLIT2,BASP1,SULF1,WWTR1,KANK2,PYGO1,GREM1,KIF26B,FAT4,MYOCD,LRRK2,ADAMTS16
6_Member	GO Biological Processes	GO:0001763	morphogenesis of a branching structure	-7.91412	-5.60361	17/199	1282,2252,2737,3082,3371,5241,5311,6423,6591,8829,9353,23213,26585,57471,79633,120892,170690	COL4A1,FGF7,GLI3,HGF,TNC,PGR,PKD2,SFRP2,SNAI2,NRP1,SLIT2,SULF1,GREM1,ERMN,FAT4,LRRK2,ADAMTS16
6_Member	GO Biological Processes	GO:0001822	kidney development	-7.78988	-5.50419	20/283	1634,2200,2737,4208,5156,5175,5311,7042,8829,9353,10409,23213,25937,25959,26108,26585,55083,79633,120892,170690	DCN,FBN1,GLI3,MEF2C,PDGFRA,PECAM1,PKD2,TGFB2,NRP1,SLIT2,BASP1,SULF1,WWTR1,KANK2,PYGO1,GREM1,KIF26B,FAT4,LRRK2,ADAMTS16
6_Member	GO Biological Processes	GO:0061138	morphogenesis of a branching epithelium	-6.8169	-4.64701	15/183	1282,2252,2737,3082,3371,5241,5311,6423,6591,8829,9353,23213,26585,79633,170690	COL4A1,FGF7,GLI3,HGF,TNC,PGR,PKD2,SFRP2,SNAI2,NRP1,SLIT2,SULF1,GREM1,FAT4,ADAMTS16
6_Member	GO Biological Processes	GO:0060562	epithelial tube morphogenesis	-6.75829	-4.6065	20/327	1282,2737,3371,4208,5241,5311,6423,7042,8829,9353,9464,9839,10395,26585,55083,79633,81792,115908,144165,170690	COL4A1,GLI3,TNC,MEF2C,PGR,PKD2,SFRP2,TGFB2,NRP1,SLIT2,HAND2,ZEB2,DLC1,GREM1,KIF26B,FAT4,ADAMTS12,CTHRC1,PRICKLE1,ADAMTS16
6_Member	GO Biological Processes	GO:0072073	kidney epithelium development	-5.7109	-3.70142	12/142	2737,4208,5175,5311,9353,10409,25937,25959,26585,55083,79633,170690	GLI3,MEF2C,PECAM1,PKD2,SLIT2,BASP1,WWTR1,KANK2,GREM1,KIF26B,FAT4,ADAMTS16
6_Member	GO Biological Processes	GO:0072006	nephron development	-5.64688	-3.64999	12/144	2737,4208,5156,5175,5311,10409,23213,25937,26585,55083,79633,170690	GLI3,MEF2C,PDGFRA,PECAM1,PKD2,BASP1,SULF1,WWTR1,GREM1,KIF26B,FAT4,ADAMTS16
6_Member	GO Biological Processes	GO:0072009	nephron epithelium development	-5.13669	-3.21203	10/110	2737,4208,5175,5311,10409,25937,26585,55083,79633,170690	GLI3,MEF2C,PECAM1,PKD2,BASP1,WWTR1,GREM1,KIF26B,FAT4,ADAMTS16
6_Member	GO Biological Processes	GO:0001656	metanephros development	-4.97697	-3.07946	9/91	2200,2737,5156,5311,10409,25937,26585,55083,79633	FBN1,GLI3,PDGFRA,PKD2,BASP1,WWTR1,GREM1,KIF26B,FAT4
6_Member	GO Biological Processes	GO:0060993	kidney morphogenesis	-4.82432	-2.957	9/95	2737,5311,10409,25937,26585,55083,79633,120892,170690	GLI3,PKD2,BASP1,WWTR1,GREM1,KIF26B,FAT4,LRRK2,ADAMTS16
6_Member	GO Biological Processes	GO:0061326	renal tubule development	-4.82432	-2.957	9/95	1282,2737,4208,5311,25937,26585,55083,79633,170690	COL4A1,GLI3,MEF2C,PKD2,WWTR1,GREM1,KIF26B,FAT4,ADAMTS16
6_Member	GO Biological Processes	GO:0048754	branching morphogenesis of an epithelial tube	-4.6699	-2.82501	11/151	1282,2737,3371,5241,5311,6423,8829,9353,26585,79633,170690	COL4A1,GLI3,TNC,PGR,PKD2,SFRP2,NRP1,SLIT2,GREM1,FAT4,ADAMTS16
6_Member	GO Biological Processes	GO:0061333	renal tubule morphogenesis	-4.64208	-2.80728	8/77	1282,2737,4208,5311,26585,55083,79633,170690	COL4A1,GLI3,MEF2C,PKD2,GREM1,KIF26B,FAT4,ADAMTS16
6_Member	GO Biological Processes	GO:0072080	nephron tubule development	-4.04899	-2.32758	8/93	2737,4208,5311,25937,26585,55083,79633,170690	GLI3,MEF2C,PKD2,WWTR1,GREM1,KIF26B,FAT4,ADAMTS16
6_Member	GO Biological Processes	GO:0001657	ureteric bud development	-3.88863	-2.1938	8/98	2737,5311,9353,10409,26585,55083,79633,170690	GLI3,PKD2,SLIT2,BASP1,GREM1,KIF26B,FAT4,ADAMTS16
6_Member	GO Biological Processes	GO:0072163	mesonephric epithelium development	-3.85775	-2.16908	8/99	2737,5311,9353,10409,26585,55083,79633,170690	GLI3,PKD2,SLIT2,BASP1,GREM1,KIF26B,FAT4,ADAMTS16
6_Member	GO Biological Processes	GO:0072164	mesonephric tubule development	-3.85775	-2.16908	8/99	2737,5311,9353,10409,26585,55083,79633,170690	GLI3,PKD2,SLIT2,BASP1,GREM1,KIF26B,FAT4,ADAMTS16
6_Member	GO Biological Processes	GO:0001823	mesonephros development	-3.73799	-2.06822	8/103	2737,5311,9353,10409,26585,55083,79633,170690	GLI3,PKD2,SLIT2,BASP1,GREM1,KIF26B,FAT4,ADAMTS16
6_Member	GO Biological Processes	GO:0061005	cell differentiation involved in kidney development	-3.64336	-1.99912	6/57	2737,4208,10409,25937,26585,79633	GLI3,MEF2C,BASP1,WWTR1,GREM1,FAT4
6_Member	GO Biological Processes	GO:0060675	ureteric bud morphogenesis	-3.3305	-1.73975	6/65	2737,5311,26585,55083,79633,170690	GLI3,PKD2,GREM1,KIF26B,FAT4,ADAMTS16
6_Member	GO Biological Processes	GO:0072171	mesonephric tubule morphogenesis	-3.29464	-1.70954	6/66	2737,5311,26585,55083,79633,170690	GLI3,PKD2,GREM1,KIF26B,FAT4,ADAMTS16
6_Member	GO Biological Processes	GO:0035850	epithelial cell differentiation involved in kidney development	-3.13831	-1.58784	5/47	4208,10409,25937,26585,79633	MEF2C,BASP1,WWTR1,GREM1,FAT4
6_Member	GO Biological Processes	GO:0072078	nephron tubule morphogenesis	-3.06068	-1.52548	6/73	2737,5311,26585,55083,79633,170690	GLI3,PKD2,GREM1,KIF26B,FAT4,ADAMTS16
6_Member	GO Biological Processes	GO:0072088	nephron epithelium morphogenesis	-2.99879	-1.47695	6/75	2737,5311,26585,55083,79633,170690	GLI3,PKD2,GREM1,KIF26B,FAT4,ADAMTS16
6_Member	GO Biological Processes	GO:0072028	nephron morphogenesis	-2.93888	-1.42528	6/77	2737,5311,26585,55083,79633,170690	GLI3,PKD2,GREM1,KIF26B,FAT4,ADAMTS16
6_Member	GO Biological Processes	GO:0072160	nephron tubule epithelial cell differentiation	-2.8551	-1.35946	3/15	4208,25937,79633	MEF2C,WWTR1,FAT4
6_Member	GO Biological Processes	GO:0003338	metanephros morphogenesis	-2.8141	-1.32366	4/33	5311,10409,26585,55083	PKD2,BASP1,GREM1,KIF26B
6_Member	GO Biological Processes	GO:0001658	branching involved in ureteric bud morphogenesis	-2.68924	-1.22687	5/59	2737,5311,26585,79633,170690	GLI3,PKD2,GREM1,FAT4,ADAMTS16
6_Member	GO Biological Processes	GO:0072210	metanephric nephron development	-2.50146	-1.07277	4/40	5156,5311,26585,55083	PDGFRA,PKD2,GREM1,KIF26B
6_Member	GO Biological Processes	GO:0072234	metanephric nephron tubule development	-2.48072	-1.05814	3/20	5311,25937,79633	PKD2,WWTR1,FAT4
6_Member	GO Biological Processes	GO:0072170	metanephric tubule development	-2.30407	-0.91946	3/23	5311,25937,79633	PKD2,WWTR1,FAT4
6_Member	GO Biological Processes	GO:0072215	regulation of metanephros development	-2.30407	-0.91946	3/23	10409,25937,79633	BASP1,WWTR1,FAT4
6_Member	GO Biological Processes	GO:0072243	metanephric nephron epithelium development	-2.30407	-0.91946	3/23	5311,25937,79633	PKD2,WWTR1,FAT4
6_Member	GO Biological Processes	GO:0072202	cell differentiation involved in metanephros development	-2.15194	-0.797339	3/26	25937,26585,79633	WWTR1,GREM1,FAT4
6_Member	GO Biological Processes	GO:0072273	metanephric nephron morphogenesis	-2.15194	-0.797339	3/26	5311,26585,55083	PKD2,GREM1,KIF26B
6_Member	GO Biological Processes	GO:0072207	metanephric epithelium development	-2.10566	-0.76336	3/27	5311,25937,79633	PKD2,WWTR1,FAT4
6_Member	KEGG Pathway	hsa04392	Hippo signaling pathway -multiple species	-2.01874	-0.694391	3/29	25937,79633,122786	WWTR1,FAT4,FRMD6
7_Summary	GO Biological Processes	GO:0070848	response to growth factor	-15.9928	-12.7529	47/736	493,1281,1634,2200,2252,2619,2908,3082,3371,3730,3791,4015,4052,4060,4131,4208,5156,5587,6423,6424,6591,6678,6935,7042,7043,8322,8483,8828,8829,9353,10631,10979,11167,23111,23213,23768,25878,26585,50507,54829,57608,79633,81792,91851,93649,147372,348093,1136,1282,2042,2202,3488,4921,6383,9068,23433,55704,56034	ATP2B4,COL3A1,DCN,FBN1,FGF7,GAS1,NR3C1,HGF,TNC,ANOS1,KDR,LOX,LTBP1,LUM,MAP1B,MEF2C,PDGFRA,PRKD1,SFRP2,SFRP4,SNAI2,SPARC,ZEB1,TGFB2,TGFB3,FZD4,CILP,NRP2,NRP1,SLIT2,POSTN,FERMT2,FSTL1,SPART,SULF1,FLRT2,MXRA5,GREM1,NOX4,ASPN,JCAD,FAT4,ADAMTS12,CHRDL1,MYOCD,CCBE1,RBPMS2,CHRNA3,COL4A1,EPHA3,EFEMP1,IGFBP5,DDR2,SDC2,ANGPTL1,RHOQ,CCDC88A,PDGFC
7_Member	GO Biological Processes	GO:0070848	response to growth factor	-15.9928	-12.7529	47/736	493,1281,1634,2200,2252,2619,2908,3082,3371,3730,3791,4015,4052,4060,4131,4208,5156,5587,6423,6424,6591,6678,6935,7042,7043,8322,8483,8828,8829,9353,10631,10979,11167,23111,23213,23768,25878,26585,50507,54829,57608,79633,81792,91851,93649,147372,348093	ATP2B4,COL3A1,DCN,FBN1,FGF7,GAS1,NR3C1,HGF,TNC,ANOS1,KDR,LOX,LTBP1,LUM,MAP1B,MEF2C,PDGFRA,PRKD1,SFRP2,SFRP4,SNAI2,SPARC,ZEB1,TGFB2,TGFB3,FZD4,CILP,NRP2,NRP1,SLIT2,POSTN,FERMT2,FSTL1,SPART,SULF1,FLRT2,MXRA5,GREM1,NOX4,ASPN,JCAD,FAT4,ADAMTS12,CHRDL1,MYOCD,CCBE1,RBPMS2
7_Member	GO Biological Processes	GO:0071363	cellular response to growth factor stimulus	-14.5974	-11.4824	44/706	493,1281,1634,2200,2252,2619,2908,3082,3730,3791,4015,4052,4131,4208,5156,5587,6423,6424,6591,6678,6935,7042,7043,8322,8483,8828,8829,9353,10631,10979,11167,23111,23213,23768,26585,50507,54829,57608,79633,81792,91851,93649,147372,348093	ATP2B4,COL3A1,DCN,FBN1,FGF7,GAS1,NR3C1,HGF,ANOS1,KDR,LOX,LTBP1,MAP1B,MEF2C,PDGFRA,PRKD1,SFRP2,SFRP4,SNAI2,SPARC,ZEB1,TGFB2,TGFB3,FZD4,CILP,NRP2,NRP1,SLIT2,POSTN,FERMT2,FSTL1,SPART,SULF1,FLRT2,GREM1,NOX4,ASPN,JCAD,FAT4,ADAMTS12,CHRDL1,MYOCD,CCBE1,RBPMS2
7_Member	GO Biological Processes	GO:0007169	transmembrane receptor protein tyrosine kinase signaling pathway	-6.39197	-4.27698	31/737	1136,1282,1634,2042,2202,2252,3082,3488,3730,3791,4015,4921,5156,5587,6383,8322,8483,8828,8829,9068,23213,23433,23768,26585,55704,56034,57608,79633,81792,93649,147372	CHRNA3,COL4A1,DCN,EPHA3,EFEMP1,FGF7,HGF,IGFBP5,ANOS1,KDR,LOX,DDR2,PDGFRA,PRKD1,SDC2,FZD4,CILP,NRP2,NRP1,ANGPTL1,SULF1,RHOQ,FLRT2,GREM1,CCDC88A,PDGFC,JCAD,FAT4,ADAMTS12,MYOCD,CCBE1
8_Summary	Reactome Gene Sets	R-HSA-3000178	ECM proteoglycans	-14.817	-11.644	17/76	1281,1282,1290,1293,1462,1634,2335,3371,3908,3910,3915,4060,6678,7042,7043,7148,54829,1300,1301,4921,6383,9378,2200,7058,58494,1295,3791,5175,83700,3082,255631,2252,3708,3730,4208,5156,5241,6387,7060,8038,8483,8828,8829,10000,23768,56034,4638,5649,1129,2259,9180,59345,1306,83872,3554	COL3A1,COL4A1,COL5A2,COL6A3,VCAN,DCN,FN1,TNC,LAMA2,LAMA4,LAMC1,LUM,SPARC,TGFB2,TGFB3,TNXB,ASPN,COL10A1,COL11A1,DDR2,SDC2,NRXN1,FBN1,THBS2,JAM2,COL8A1,KDR,PECAM1,JAM3,HGF,COL24A1,FGF7,ITPR1,ANOS1,MEF2C,PDGFRA,PGR,CXCL12,THBS4,ADAM12,CILP,NRP2,NRP1,AKT3,FLRT2,PDGFC,MYLK,RELN,CHRM2,FGF14,OSMR,GNB4,COL15A1,HMCN1,IL1R1
8_Member	Reactome Gene Sets	R-HSA-3000178	ECM proteoglycans	-14.817	-11.644	17/76	1281,1282,1290,1293,1462,1634,2335,3371,3908,3910,3915,4060,6678,7042,7043,7148,54829	COL3A1,COL4A1,COL5A2,COL6A3,VCAN,DCN,FN1,TNC,LAMA2,LAMA4,LAMC1,LUM,SPARC,TGFB2,TGFB3,TNXB,ASPN
8_Member	Reactome Gene Sets	R-HSA-3000171	Non-integrin membrane-ECM interactions	-11.3769	-8.64881	13/59	1281,1282,1290,1300,1301,2335,3371,3908,3910,3915,4921,6383,9378	COL3A1,COL4A1,COL5A2,COL10A1,COL11A1,FN1,TNC,LAMA2,LAMA4,LAMC1,DDR2,SDC2,NRXN1
8_Member	Canonical Pathways	M18	PID INTEGRIN1 PATHWAY	-10.7151	-8.06812	13/66	1281,1282,1290,1293,1301,2200,2335,3371,3908,3910,3915,7058,58494	COL3A1,COL4A1,COL5A2,COL6A3,COL11A1,FBN1,FN1,TNC,LAMA2,LAMA4,LAMC1,THBS2,JAM2
8_Member	Reactome Gene Sets	R-HSA-216083	Integrin cell surface interactions	-10.3866	-7.78351	14/85	1281,1282,1290,1293,1295,1300,2200,2335,3371,3791,4060,5175,58494,83700	COL3A1,COL4A1,COL5A2,COL6A3,COL8A1,COL10A1,FBN1,FN1,TNC,KDR,LUM,PECAM1,JAM2,JAM3
8_Member	Reactome Gene Sets	R-HSA-8874081	MET activates PTK2 signaling	-9.36033	-6.8673	9/30	1281,1290,1301,2335,3082,3908,3910,3915,255631	COL3A1,COL5A2,COL11A1,FN1,HGF,LAMA2,LAMA4,LAMC1,COL24A1
8_Member	Reactome Gene Sets	R-HSA-9006934	Signaling by Receptor Tyrosine Kinases	-8.90104	-6.46842	29/506	1281,1282,1290,1293,1301,2252,2335,3082,3708,3730,3791,3908,3910,3915,4208,5156,5241,6387,6678,7058,7060,8038,8483,8828,8829,10000,23768,56034,255631	COL3A1,COL4A1,COL5A2,COL6A3,COL11A1,FGF7,FN1,HGF,ITPR1,ANOS1,KDR,LAMA2,LAMA4,LAMC1,MEF2C,PDGFRA,PGR,CXCL12,SPARC,THBS2,THBS4,ADAM12,CILP,NRP2,NRP1,AKT3,FLRT2,PDGFC,COL24A1
8_Member	Reactome Gene Sets	R-HSA-8875878	MET promotes cell motility	-8.03564	-5.70776	9/41	1281,1290,1301,2335,3082,3908,3910,3915,255631	COL3A1,COL5A2,COL11A1,FN1,HGF,LAMA2,LAMA4,LAMC1,COL24A1
8_Member	KEGG Pathway	hsa04510	Focal adhesion	-7.91412	-5.60361	17/199	1282,1293,2335,3082,3371,3791,3908,3910,3915,4638,5156,5649,7058,7060,7148,10000,56034	COL4A1,COL6A3,FN1,HGF,TNC,KDR,LAMA2,LAMA4,LAMC1,MYLK,PDGFRA,RELN,THBS2,THBS4,TNXB,AKT3,PDGFC
8_Member	KEGG Pathway	hsa04512	ECM-receptor interaction	-7.3229	-5.0937	11/82	1282,1293,2335,3371,3908,3910,3915,5649,7058,7060,7148	COL4A1,COL6A3,FN1,TNC,LAMA2,LAMA4,LAMC1,RELN,THBS2,THBS4,TNXB
8_Member	KEGG Pathway	hsa04151	PI3K-Akt signaling pathway	-7.09629	-4.89775	21/342	1129,1282,1293,2252,2259,2335,3082,3371,3791,3908,3910,3915,5156,5649,7058,7060,7148,9180,10000,56034,59345	CHRM2,COL4A1,COL6A3,FGF7,FGF14,FN1,HGF,TNC,KDR,LAMA2,LAMA4,LAMC1,PDGFRA,RELN,THBS2,THBS4,TNXB,OSMR,AKT3,PDGFC,GNB4
8_Member	Canonical Pathways	M53	PID INTEGRIN3 PATHWAY	-6.60803	-4.47362	8/43	1282,2200,2335,3371,3791,3910,3915,5175	COL4A1,FBN1,FN1,TNC,KDR,LAMA4,LAMC1,PECAM1
8_Member	Canonical Pathways	M5887	NABA BASEMENT MEMBRANES	-5.65979	-3.65707	7/40	1282,1293,1306,3908,3910,3915,83872	COL4A1,COL6A3,COL15A1,LAMA2,LAMA4,LAMC1,HMCN1
8_Member	Reactome Gene Sets	R-HSA-6806834	Signaling by MET	-5.488	-3.51525	9/79	1281,1290,1301,2335,3082,3908,3910,3915,255631	COL3A1,COL5A2,COL11A1,FN1,HGF,LAMA2,LAMA4,LAMC1,COL24A1
8_Member	KEGG Pathway	hsa05146	Amoebiasis	-4.78737	-2.92766	9/96	1281,1282,2335,3554,3908,3910,3915,7042,7043	COL3A1,COL4A1,FN1,IL1R1,LAMA2,LAMA4,LAMC1,TGFB2,TGFB3
8_Member	Reactome Gene Sets	R-HSA-3000157	Laminin interactions	-2.9726	-1.45421	4/30	1282,3908,3910,3915	COL4A1,LAMA2,LAMA4,LAMC1
8_Member	KEGG Pathway	hsa05222	Small cell lung cancer	-2.74334	-1.26497	6/84	1282,2335,3908,3910,3915,10000	COL4A1,FN1,LAMA2,LAMA4,LAMC1,AKT3
8_Member	KEGG Pathway	hsa05145	Toxoplasmosis	-2.10881	-0.76375	6/113	3908,3910,3915,7042,7043,10000	LAMA2,LAMA4,LAMC1,TGFB2,TGFB3,AKT3
9_Summary	GO Biological Processes	GO:0097435	supramolecular fiber organization	-14.7751	-11.6321	44/698	845,1281,1290,1301,1303,1410,1545,1805,1809,1901,4015,4060,4130,4131,4208,4628,4629,4644,4921,5156,6387,6423,7042,7043,7148,7373,7431,8076,8736,8829,9353,10395,11155,23433,25802,26585,27295,50507,55243,55704,57471,89795,90102,171024,287,781,1264,2042,2252,2697,5350,6444,10052,10630,22808,23022,23704,83700,84168,122786,154810,203447,221981,2823,91624,19,3791,4286,4478,7058,9378,10333,23768	CASQ2,COL3A1,COL5A2,COL11A1,COL12A1,CRYAB,CYP1B1,DPT,DPYSL3,S1PR1,LOX,LUM,MAP1A,MAP1B,MEF2C,MYH10,MYH11,MYO5A,DDR2,PDGFRA,CXCL12,SFRP2,TGFB2,TGFB3,TNXB,COL14A1,VIM,MFAP5,MYOM1,NRP1,SLIT2,DLC1,LDB3,RHOQ,LMOD1,GREM1,PDLIM3,NOX4,KIRREL1,CCDC88A,ERMN,NAV3,PHLDB2,SYNPO2,ANK2,CACNA2D1,CNN1,EPHA3,FGF7,GJA1,PLN,SGCD,GJC1,PDPN,MRAS,PALLD,KCNE4,JAM3,ANTXR1,FRMD6,AMOTL1,NRK,THSD7A,GPM6A,NEXN,ABCA1,KDR,MITF,…
9_Member	GO Biological Processes	GO:0097435	supramolecular fiber organization	-14.7751	-11.6321	44/698	845,1281,1290,1301,1303,1410,1545,1805,1809,1901,4015,4060,4130,4131,4208,4628,4629,4644,4921,5156,6387,6423,7042,7043,7148,7373,7431,8076,8736,8829,9353,10395,11155,23433,25802,26585,27295,50507,55243,55704,57471,89795,90102,171024	CASQ2,COL3A1,COL5A2,COL11A1,COL12A1,CRYAB,CYP1B1,DPT,DPYSL3,S1PR1,LOX,LUM,MAP1A,MAP1B,MEF2C,MYH10,MYH11,MYO5A,DDR2,PDGFRA,CXCL12,SFRP2,TGFB2,TGFB3,TNXB,COL14A1,VIM,MFAP5,MYOM1,NRP1,SLIT2,DLC1,LDB3,RHOQ,LMOD1,GREM1,PDLIM3,NOX4,KIRREL1,CCDC88A,ERMN,NAV3,PHLDB2,SYNPO2
9_Member	GO Biological Processes	GO:0030029	actin filament-based process	-13.6128	-10.5947	45/785	287,781,845,1264,1809,1901,2042,2252,2697,4208,4628,4629,4644,5156,5350,6387,6444,7043,7148,7431,8736,8829,9353,10052,10395,10630,11155,22808,23022,23433,23704,25802,27295,50507,55243,55704,57471,83700,84168,90102,122786,154810,171024,203447,221981	ANK2,CACNA2D1,CASQ2,CNN1,DPYSL3,S1PR1,EPHA3,FGF7,GJA1,MEF2C,MYH10,MYH11,MYO5A,PDGFRA,PLN,CXCL12,SGCD,TGFB3,TNXB,VIM,MYOM1,NRP1,SLIT2,GJC1,DLC1,PDPN,LDB3,MRAS,PALLD,RHOQ,KCNE4,LMOD1,PDLIM3,NOX4,KIRREL1,CCDC88A,ERMN,JAM3,ANTXR1,PHLDB2,FRMD6,AMOTL1,SYNPO2,NRK,THSD7A
9_Member	GO Biological Processes	GO:0030036	actin cytoskeleton organization	-9.76801	-7.22705	36/692	845,1264,1809,1901,2042,2252,4208,4628,4629,4644,5156,6387,7043,7148,8736,8829,9353,10395,11155,22808,23022,23433,25802,27295,50507,55243,55704,57471,83700,84168,90102,122786,154810,171024,203447,221981	CASQ2,CNN1,DPYSL3,S1PR1,EPHA3,FGF7,MEF2C,MYH10,MYH11,MYO5A,PDGFRA,CXCL12,TGFB3,TNXB,MYOM1,NRP1,SLIT2,DLC1,LDB3,MRAS,PALLD,RHOQ,LMOD1,PDLIM3,NOX4,KIRREL1,CCDC88A,ERMN,JAM3,ANTXR1,PHLDB2,FRMD6,AMOTL1,SYNPO2,NRK,THSD7A
9_Member	GO Biological Processes	GO:0032970	regulation of actin filament-based process	-5.90732	-3.86467	21/404	287,1901,2042,4208,5156,5350,6387,7043,8829,9353,10395,10630,23433,25802,50507,55243,55704,83700,90102,122786,171024	ANK2,S1PR1,EPHA3,MEF2C,PDGFRA,PLN,CXCL12,TGFB3,NRP1,SLIT2,DLC1,PDPN,RHOQ,LMOD1,NOX4,KIRREL1,CCDC88A,JAM3,PHLDB2,FRMD6,SYNPO2
9_Member	GO Biological Processes	GO:0032956	regulation of actin cytoskeleton organization	-4.37824	-2.58933	17/359	1901,2042,4208,5156,6387,7043,8829,9353,10395,23433,25802,50507,55243,55704,83700,90102,171024	S1PR1,EPHA3,MEF2C,PDGFRA,CXCL12,TGFB3,NRP1,SLIT2,DLC1,RHOQ,LMOD1,NOX4,KIRREL1,CCDC88A,JAM3,PHLDB2,SYNPO2
9_Member	GO Biological Processes	GO:1902903	regulation of supramolecular fiber organization	-4.2161	-2.46199	17/370	1410,1901,4130,4131,4208,6387,7043,8829,9353,10395,25802,50507,55243,55704,89795,90102,171024	CRYAB,S1PR1,MAP1A,MAP1B,MEF2C,CXCL12,TGFB3,NRP1,SLIT2,DLC1,LMOD1,NOX4,KIRREL1,CCDC88A,NAV3,PHLDB2,SYNPO2
9_Member	GO Biological Processes	GO:0051491	positive regulation of filopodium assembly	-4.0782	-2.34589	5/30	1809,2823,7043,8829,23433	DPYSL3,GPM6A,TGFB3,NRP1,RHOQ
9_Member	GO Biological Processes	GO:0007015	actin filament organization	-3.9664	-2.25643	18/426	1809,1901,4644,6387,7043,8736,8829,9353,10395,23433,25802,27295,50507,55243,55704,57471,90102,171024	DPYSL3,S1PR1,MYO5A,CXCL12,TGFB3,MYOM1,NRP1,SLIT2,DLC1,RHOQ,LMOD1,PDLIM3,NOX4,KIRREL1,CCDC88A,ERMN,PHLDB2,SYNPO2
9_Member	GO Biological Processes	GO:0051493	regulation of cytoskeleton organization	-3.85519	-2.16753	21/555	1901,2042,4130,4131,4208,5156,6387,7043,8829,9353,10395,23433,25802,50507,55243,55704,83700,89795,90102,91624,171024	S1PR1,EPHA3,MAP1A,MAP1B,MEF2C,PDGFRA,CXCL12,TGFB3,NRP1,SLIT2,DLC1,RHOQ,LMOD1,NOX4,KIRREL1,CCDC88A,JAM3,NAV3,PHLDB2,NEXN,SYNPO2
9_Member	GO Biological Processes	GO:0044089	positive regulation of cellular component biogenesis	-3.81249	-2.12786	21/559	19,1809,2823,3791,4131,4286,4478,7043,7058,8829,9378,10333,23433,23768,25802,50507,55243,55704,89795,90102,171024	ABCA1,DPYSL3,GPM6A,KDR,MAP1B,MITF,MSN,TGFB3,THBS2,NRP1,NRXN1,TLR6,RHOQ,FLRT2,LMOD1,NOX4,KIRREL1,CCDC88A,NAV3,PHLDB2,SYNPO2
9_Member	GO Biological Processes	GO:0110020	regulation of actomyosin structure organization	-3.76739	-2.09075	8/102	1901,4208,7043,8829,10395,50507,55704,90102	S1PR1,MEF2C,TGFB3,NRP1,DLC1,NOX4,CCDC88A,PHLDB2
9_Member	GO Biological Processes	GO:0032231	regulation of actin filament bundle assembly	-3.70895	-2.0469	8/104	1901,7043,8829,10395,50507,55704,90102,171024	S1PR1,TGFB3,NRP1,DLC1,NOX4,CCDC88A,PHLDB2,SYNPO2
9_Member	GO Biological Processes	GO:0051492	regulation of stress fiber assembly	-3.31084	-1.72413	7/91	1901,7043,8829,10395,50507,55704,90102	S1PR1,TGFB3,NRP1,DLC1,NOX4,CCDC88A,PHLDB2
9_Member	GO Biological Processes	GO:0051489	regulation of filopodium assembly	-3.18176	-1.62081	5/46	1809,2823,7043,8829,23433	DPYSL3,GPM6A,TGFB3,NRP1,RHOQ
9_Member	GO Biological Processes	GO:0051017	actin filament bundle assembly	-2.97871	-1.45826	9/166	1809,1901,7043,8829,10395,50507,55704,90102,171024	DPYSL3,S1PR1,TGFB3,NRP1,DLC1,NOX4,CCDC88A,PHLDB2,SYNPO2
9_Member	GO Biological Processes	GO:0110053	regulation of actin filament organization	-2.93383	-1.42158	12/276	1901,6387,7043,8829,9353,10395,25802,50507,55243,55704,90102,171024	S1PR1,CXCL12,TGFB3,NRP1,SLIT2,DLC1,LMOD1,NOX4,KIRREL1,CCDC88A,PHLDB2,SYNPO2
9_Member	GO Biological Processes	GO:0061572	actin filament bundle organization	-2.9063	-1.39676	9/170	1809,1901,7043,8829,10395,50507,55704,90102,171024	DPYSL3,S1PR1,TGFB3,NRP1,DLC1,NOX4,CCDC88A,PHLDB2,SYNPO2
9_Member	GO Biological Processes	GO:0030038	contractile actin filament bundle assembly	-2.89266	-1.38446	7/107	1901,7043,8829,10395,50507,55704,90102	S1PR1,TGFB3,NRP1,DLC1,NOX4,CCDC88A,PHLDB2
9_Member	GO Biological Processes	GO:0043149	stress fiber assembly	-2.89266	-1.38446	7/107	1901,7043,8829,10395,50507,55704,90102	S1PR1,TGFB3,NRP1,DLC1,NOX4,CCDC88A,PHLDB2
9_Member	GO Biological Processes	GO:0046847	filopodium assembly	-2.62506	-1.17342	5/61	1809,2823,7043,8829,23433	DPYSL3,GPM6A,TGFB3,NRP1,RHOQ
9_Member	GO Biological Processes	GO:0032233	positive regulation of actin filament bundle assembly	-2.59391	-1.15045	5/62	7043,8829,50507,55704,171024	TGFB3,NRP1,NOX4,CCDC88A,SYNPO2
9_Member	GO Biological Processes	GO:0120034	positive regulation of plasma membrane bounded cell projection assembly	-2.36397	-0.963415	6/100	1809,2823,7043,8829,23433,55704	DPYSL3,GPM6A,TGFB3,NRP1,RHOQ,CCDC88A
9_Member	GO Biological Processes	GO:1902905	positive regulation of supramolecular fiber organization	-2.29098	-0.90738	9/210	4131,7043,8829,25802,50507,55243,55704,89795,171024	MAP1B,TGFB3,NRP1,LMOD1,NOX4,KIRREL1,CCDC88A,NAV3,SYNPO2
9_Member	GO Biological Processes	GO:0051496	positive regulation of stress fiber assembly	-2.09178	-0.752131	4/52	7043,8829,50507,55704	TGFB3,NRP1,NOX4,CCDC88A
9_Member	GO Biological Processes	GO:0051495	positive regulation of cytoskeleton organization	-2.01938	-0.694391	9/232	4131,7043,8829,25802,50507,55243,55704,89795,171024	MAP1B,TGFB3,NRP1,LMOD1,NOX4,KIRREL1,CCDC88A,NAV3,SYNPO2
10_Summary	GO Biological Processes	GO:0000904	cell morphogenesis involved in differentiation	-14.1998	-11.1111	45/756	1000,1009,1136,1293,1303,2042,2335,2737,3730,3908,3915,4130,4131,4208,4628,5175,5649,5797,6383,6387,7373,8322,8828,8829,9201,9353,9378,9839,10154,10630,10631,10752,10979,23022,23111,23768,55619,57493,80243,84168,91584,91624,91653,120892,122786,2697,2823,8506,8522,203447,3371,4685,5354,83700,1272,1809,3082,5396,5587,6423,6695,7043,7431,23433,55704,55714,57471,89795,170690,257194,4211,6925,6935,707…	CDH2,CDH11,CHRNA3,COL6A3,COL12A1,EPHA3,FN1,GLI3,ANOS1,LAMA2,LAMC1,MAP1A,MAP1B,MEF2C,MYH10,PECAM1,RELN,PTPRM,SDC2,CXCL12,COL14A1,FZD4,NRP2,NRP1,DCLK1,SLIT2,NRXN1,ZEB2,PLXNC1,PDPN,POSTN,CHL1,FERMT2,PALLD,SPART,FLRT2,DOCK10,HEG1,PREX2,ANTXR1,PLXNA4,NEXN,BOC,LRRK2,FRMD6,GJA1,GPM6A,CNTNAP1,GAS7,NRK,TNC,NCAM2,PLP1,JAM3,CNTN1,DPYSL3,HGF,PRRX1,PRKD1,SFRP2,SPOCK1,TGFB3,VIM,RHOQ,CCDC88A,TENM3,ERMN,NAV3,ADA…
10_Member	GO Biological Processes	GO:0000904	cell morphogenesis involved in differentiation	-14.1998	-11.1111	45/756	1000,1009,1136,1293,1303,2042,2335,2737,3730,3908,3915,4130,4131,4208,4628,5175,5649,5797,6383,6387,7373,8322,8828,8829,9201,9353,9378,9839,10154,10630,10631,10752,10979,23022,23111,23768,55619,57493,80243,84168,91584,91624,91653,120892,122786	CDH2,CDH11,CHRNA3,COL6A3,COL12A1,EPHA3,FN1,GLI3,ANOS1,LAMA2,LAMC1,MAP1A,MAP1B,MEF2C,MYH10,PECAM1,RELN,PTPRM,SDC2,CXCL12,COL14A1,FZD4,NRP2,NRP1,DCLK1,SLIT2,NRXN1,ZEB2,PLXNC1,PDPN,POSTN,CHL1,FERMT2,PALLD,SPART,FLRT2,DOCK10,HEG1,PREX2,ANTXR1,PLXNA4,NEXN,BOC,LRRK2,FRMD6
10_Member	GO Biological Processes	GO:0120039	plasma membrane bounded cell projection morphogenesis	-12.6449	-9.72095	40/672	1000,1009,1136,2042,2335,2697,2737,2823,3730,3908,4130,4131,4628,5649,5797,6383,6387,8322,8506,8522,8828,8829,9201,9353,9378,9839,10154,10630,10631,10752,23022,23111,23768,55619,80243,91584,91624,91653,120892,203447	CDH2,CDH11,CHRNA3,EPHA3,FN1,GJA1,GLI3,GPM6A,ANOS1,LAMA2,MAP1A,MAP1B,MYH10,RELN,PTPRM,SDC2,CXCL12,FZD4,CNTNAP1,GAS7,NRP2,NRP1,DCLK1,SLIT2,NRXN1,ZEB2,PLXNC1,PDPN,POSTN,CHL1,PALLD,SPART,FLRT2,DOCK10,PREX2,PLXNA4,NEXN,BOC,LRRK2,NRK
10_Member	GO Biological Processes	GO:0048858	cell projection morphogenesis	-12.5624	-9.65829	40/676	1000,1009,1136,2042,2335,2697,2737,2823,3730,3908,4130,4131,4628,5649,5797,6383,6387,8322,8506,8522,8828,8829,9201,9353,9378,9839,10154,10630,10631,10752,23022,23111,23768,55619,80243,91584,91624,91653,120892,203447	CDH2,CDH11,CHRNA3,EPHA3,FN1,GJA1,GLI3,GPM6A,ANOS1,LAMA2,MAP1A,MAP1B,MYH10,RELN,PTPRM,SDC2,CXCL12,FZD4,CNTNAP1,GAS7,NRP2,NRP1,DCLK1,SLIT2,NRXN1,ZEB2,PLXNC1,PDPN,POSTN,CHL1,PALLD,SPART,FLRT2,DOCK10,PREX2,PLXNA4,NEXN,BOC,LRRK2,NRK
10_Member	GO Biological Processes	GO:0048812	neuron projection morphogenesis	-12.2781	-9.45039	39/658	1000,1009,1136,2042,2335,2697,2737,2823,3730,3908,4130,4131,4628,5649,5797,6383,6387,8322,8506,8522,8828,8829,9201,9353,9378,9839,10154,10631,10752,23022,23111,23768,55619,80243,91584,91624,91653,120892,203447	CDH2,CDH11,CHRNA3,EPHA3,FN1,GJA1,GLI3,GPM6A,ANOS1,LAMA2,MAP1A,MAP1B,MYH10,RELN,PTPRM,SDC2,CXCL12,FZD4,CNTNAP1,GAS7,NRP2,NRP1,DCLK1,SLIT2,NRXN1,ZEB2,PLXNC1,POSTN,CHL1,PALLD,SPART,FLRT2,DOCK10,PREX2,PLXNA4,NEXN,BOC,LRRK2,NRK
10_Member	GO Biological Processes	GO:0032990	cell part morphogenesis	-12.1595	-9.35892	40/696	1000,1009,1136,2042,2335,2697,2737,2823,3730,3908,4130,4131,4628,5649,5797,6383,6387,8322,8506,8522,8828,8829,9201,9353,9378,9839,10154,10630,10631,10752,23022,23111,23768,55619,80243,91584,91624,91653,120892,203447	CDH2,CDH11,CHRNA3,EPHA3,FN1,GJA1,GLI3,GPM6A,ANOS1,LAMA2,MAP1A,MAP1B,MYH10,RELN,PTPRM,SDC2,CXCL12,FZD4,CNTNAP1,GAS7,NRP2,NRP1,DCLK1,SLIT2,NRXN1,ZEB2,PLXNC1,PDPN,POSTN,CHL1,PALLD,SPART,FLRT2,DOCK10,PREX2,PLXNA4,NEXN,BOC,LRRK2,NRK
10_Member	GO Biological Processes	GO:0061564	axon development	-9.7793	-7.23104	31/526	1000,1009,2042,2335,2737,3371,3730,3908,4130,4131,4628,4685,5354,5649,5797,6387,8828,8829,9201,9353,9378,9839,10154,10752,23022,23111,23768,83700,91584,91624,91653	CDH2,CDH11,EPHA3,FN1,GLI3,TNC,ANOS1,LAMA2,MAP1A,MAP1B,MYH10,NCAM2,PLP1,RELN,PTPRM,CXCL12,NRP2,NRP1,DCLK1,SLIT2,NRXN1,ZEB2,PLXNC1,CHL1,PALLD,SPART,FLRT2,JAM3,PLXNA4,NEXN,BOC
10_Member	GO Biological Processes	GO:0048667	cell morphogenesis involved in neuron differentiation	-9.63954	-7.11283	33/598	1000,1009,1136,2042,2335,2737,3730,3908,4130,4131,4208,4628,5649,5797,6383,6387,8828,8829,9201,9353,9378,9839,10154,10752,23022,23111,23768,55619,80243,91584,91624,91653,120892	CDH2,CDH11,CHRNA3,EPHA3,FN1,GLI3,ANOS1,LAMA2,MAP1A,MAP1B,MEF2C,MYH10,RELN,PTPRM,SDC2,CXCL12,NRP2,NRP1,DCLK1,SLIT2,NRXN1,ZEB2,PLXNC1,CHL1,PALLD,SPART,FLRT2,DOCK10,PREX2,PLXNA4,NEXN,BOC,LRRK2
10_Member	GO Biological Processes	GO:0031344	regulation of cell projection organization	-8.68638	-6.29156	35/723	1000,1136,1272,1809,2042,2335,2823,3082,4131,4208,5396,5587,5649,6383,6387,6423,6695,7043,7431,8322,8829,9353,9839,10154,10630,23111,23433,55704,55714,57471,89795,91584,120892,170690,257194	CDH2,CHRNA3,CNTN1,DPYSL3,EPHA3,FN1,GPM6A,HGF,MAP1B,MEF2C,PRRX1,PRKD1,RELN,SDC2,CXCL12,SFRP2,SPOCK1,TGFB3,VIM,FZD4,NRP1,SLIT2,ZEB2,PLXNC1,PDPN,SPART,RHOQ,CCDC88A,TENM3,ERMN,NAV3,PLXNA4,LRRK2,ADAMTS16,NEGR1
10_Member	GO Biological Processes	GO:0045664	regulation of neuron differentiation	-8.44689	-6.0572	33/667	1000,1136,1272,1809,2042,2335,2737,3082,4131,4208,4211,5396,5587,5649,6383,6387,6423,6695,6925,6935,7077,7431,8322,8829,9353,9839,10154,23111,55704,55714,91584,120892,257194	CDH2,CHRNA3,CNTN1,DPYSL3,EPHA3,FN1,GLI3,HGF,MAP1B,MEF2C,MEIS1,PRRX1,PRKD1,RELN,SDC2,CXCL12,SFRP2,SPOCK1,TCF4,ZEB1,TIMP2,VIM,FZD4,NRP1,SLIT2,ZEB2,PLXNC1,SPART,CCDC88A,TENM3,PLXNA4,LRRK2,NEGR1
10_Member	GO Biological Processes	GO:0120035	regulation of plasma membrane bounded cell projection organization	-8.28668	-5.91206	34/713	1000,1136,1272,1809,2042,2335,2823,3082,4131,4208,5396,5587,5649,6383,6387,6423,6695,7043,7431,8322,8829,9353,9839,10154,10630,23111,23433,55704,55714,89795,91584,120892,170690,257194	CDH2,CHRNA3,CNTN1,DPYSL3,EPHA3,FN1,GPM6A,HGF,MAP1B,MEF2C,PRRX1,PRKD1,RELN,SDC2,CXCL12,SFRP2,SPOCK1,TGFB3,VIM,FZD4,NRP1,SLIT2,ZEB2,PLXNC1,PDPN,SPART,RHOQ,CCDC88A,TENM3,NAV3,PLXNA4,LRRK2,ADAMTS16,NEGR1
10_Member	GO Biological Processes	GO:0007409	axonogenesis	-8.18856	-5.83325	27/478	1000,1009,2042,2335,2737,3730,3908,4130,4131,4628,5649,5797,6387,8828,8829,9201,9353,9378,9839,10154,10752,23022,23111,23768,91584,91624,91653	CDH2,CDH11,EPHA3,FN1,GLI3,ANOS1,LAMA2,MAP1A,MAP1B,MYH10,RELN,PTPRM,CXCL12,NRP2,NRP1,DCLK1,SLIT2,NRXN1,ZEB2,PLXNC1,CHL1,PALLD,SPART,FLRT2,PLXNA4,NEXN,BOC
10_Member	GO Biological Processes	GO:0006935	chemotaxis	-8.16953	-5.82042	32/649	1901,2042,2252,2737,3082,3730,3791,3908,4015,4628,5156,5587,5649,5797,6387,7042,7060,8828,8829,9353,9378,9732,10154,10752,23022,23768,26585,83700,91584,91624,91653,123920	S1PR1,EPHA3,FGF7,GLI3,HGF,ANOS1,KDR,LAMA2,LOX,MYH10,PDGFRA,PRKD1,RELN,PTPRM,CXCL12,TGFB2,THBS4,NRP2,NRP1,SLIT2,NRXN1,DOCK4,PLXNC1,CHL1,PALLD,FLRT2,GREM1,JAM3,PLXNA4,NEXN,BOC,CMTM3
10_Member	GO Biological Processes	GO:0010975	regulation of neuron projection development	-8.1664	-5.82042	28/512	1000,1136,1272,1809,2042,2335,3082,4131,4208,5396,5587,5649,6383,6387,6423,6695,7431,8322,8829,9353,9839,10154,23111,55704,55714,91584,120892,257194	CDH2,CHRNA3,CNTN1,DPYSL3,EPHA3,FN1,HGF,MAP1B,MEF2C,PRRX1,PRKD1,RELN,SDC2,CXCL12,SFRP2,SPOCK1,VIM,FZD4,NRP1,SLIT2,ZEB2,PLXNC1,SPART,CCDC88A,TENM3,PLXNA4,LRRK2,NEGR1
10_Member	GO Biological Processes	GO:0042330	taxis	-8.13771	-5.80088	32/651	1901,2042,2252,2737,3082,3730,3791,3908,4015,4628,5156,5587,5649,5797,6387,7042,7060,8828,8829,9353,9378,9732,10154,10752,23022,23768,26585,83700,91584,91624,91653,123920	S1PR1,EPHA3,FGF7,GLI3,HGF,ANOS1,KDR,LAMA2,LOX,MYH10,PDGFRA,PRKD1,RELN,PTPRM,CXCL12,TGFB2,THBS4,NRP2,NRP1,SLIT2,NRXN1,DOCK4,PLXNC1,CHL1,PALLD,FLRT2,GREM1,JAM3,PLXNA4,NEXN,BOC,CMTM3
10_Member	GO Biological Processes	GO:0022604	regulation of cell morphogenesis	-7.72474	-5.44703	27/503	1000,1136,2335,3791,4131,4478,4628,5649,6383,6387,6678,8322,8829,9353,9839,10154,10395,10630,10631,10979,23111,23433,54873,57471,91584,120892,161176	CDH2,CHRNA3,FN1,KDR,MAP1B,MSN,MYH10,RELN,SDC2,CXCL12,SPARC,FZD4,NRP1,SLIT2,ZEB2,PLXNC1,DLC1,PDPN,POSTN,FERMT2,SPART,RHOQ,PALMD,ERMN,PLXNA4,LRRK2,SYNE3
10_Member	GO Biological Processes	GO:0007411	axon guidance	-7.1497	-4.93781	19/280	2042,2737,3730,3908,4628,5649,5797,6387,8828,8829,9353,9378,10154,10752,23022,23768,91584,91624,91653	EPHA3,GLI3,ANOS1,LAMA2,MYH10,RELN,PTPRM,CXCL12,NRP2,NRP1,SLIT2,NRXN1,PLXNC1,CHL1,PALLD,FLRT2,PLXNA4,NEXN,BOC
10_Member	GO Biological Processes	GO:0097485	neuron projection guidance	-7.10103	-4.89919	19/282	2042,2737,3730,3908,4628,5649,5797,6387,8828,8829,9353,9378,10154,10752,23022,23768,91584,91624,91653	EPHA3,GLI3,ANOS1,LAMA2,MYH10,RELN,PTPRM,CXCL12,NRP2,NRP1,SLIT2,NRXN1,PLXNC1,CHL1,PALLD,FLRT2,PLXNA4,NEXN,BOC
10_Member	GO Biological Processes	GO:0031346	positive regulation of cell projection organization	-6.70667	-4.56654	22/393	1272,1809,2042,2335,2823,3082,4131,5587,5649,6387,7043,8322,8829,9353,9839,10154,23433,55704,55714,89795,91584,257194	CNTN1,DPYSL3,EPHA3,FN1,GPM6A,HGF,MAP1B,PRKD1,RELN,CXCL12,TGFB3,FZD4,NRP1,SLIT2,ZEB2,PLXNC1,RHOQ,CCDC88A,TENM3,NAV3,PLXNA4,NEGR1
10_Member	GO Biological Processes	GO:0051962	positive regulation of nervous system development	-6.35274	-4.24386	26/552	1272,1809,2042,2335,2737,3082,4131,4208,5587,5649,6387,6925,6935,7058,7077,8322,8829,9353,9378,9839,10154,23768,26011,55714,91584,257194	CNTN1,DPYSL3,EPHA3,FN1,GLI3,HGF,MAP1B,MEF2C,PRKD1,RELN,CXCL12,TCF4,ZEB1,THBS2,TIMP2,FZD4,NRP1,SLIT2,NRXN1,ZEB2,PLXNC1,FLRT2,TENM4,TENM3,PLXNA4,NEGR1
10_Member	GO Biological Processes	GO:0045666	positive regulation of neuron differentiation	-6.33628	-4.23989	21/380	1272,1809,2042,2335,3082,4131,4208,5587,5649,6387,6925,6935,7077,8322,8829,9353,9839,10154,55714,91584,257194	CNTN1,DPYSL3,EPHA3,FN1,HGF,MAP1B,MEF2C,PRKD1,RELN,CXCL12,TCF4,ZEB1,TIMP2,FZD4,NRP1,SLIT2,ZEB2,PLXNC1,TENM3,PLXNA4,NEGR1
10_Member	GO Biological Processes	GO:0050769	positive regulation of neurogenesis	-5.74793	-3.73202	23/484	1272,1809,2042,2335,2737,3082,4131,4208,5587,5649,6387,6925,6935,7077,8322,8829,9353,9839,10154,26011,55714,91584,257194	CNTN1,DPYSL3,EPHA3,FN1,GLI3,HGF,MAP1B,MEF2C,PRKD1,RELN,CXCL12,TCF4,ZEB1,TIMP2,FZD4,NRP1,SLIT2,ZEB2,PLXNC1,TENM4,TENM3,PLXNA4,NEGR1
10_Member	GO Biological Processes	GO:0010976	positive regulation of neuron projection development	-5.56162	-3.57697	17/291	1272,1809,2042,2335,3082,4131,5587,5649,6387,8322,8829,9353,9839,10154,55714,91584,257194	CNTN1,DPYSL3,EPHA3,FN1,HGF,MAP1B,PRKD1,RELN,CXCL12,FZD4,NRP1,SLIT2,ZEB2,PLXNC1,TENM3,PLXNA4,NEGR1
10_Member	GO Biological Processes	GO:0010769	regulation of cell morphogenesis involved in differentiation	-4.65218	-2.81585	16/307	1000,1136,2335,4131,5649,6383,6387,8829,9353,9839,10154,10630,10631,23111,91584,120892	CDH2,CHRNA3,FN1,MAP1B,RELN,SDC2,CXCL12,NRP1,SLIT2,ZEB2,PLXNC1,PDPN,POSTN,SPART,PLXNA4,LRRK2
10_Member	GO Biological Processes	GO:0010720	positive regulation of cell development	-4.63224	-2.80027	23/567	1272,1809,2042,2335,2737,3082,4131,4208,5587,5649,6387,6925,6935,7077,8322,8829,9353,9839,10154,26011,55714,91584,257194	CNTN1,DPYSL3,EPHA3,FN1,GLI3,HGF,MAP1B,MEF2C,PRKD1,RELN,CXCL12,TCF4,ZEB1,TIMP2,FZD4,NRP1,SLIT2,ZEB2,PLXNC1,TENM4,TENM3,PLXNA4,NEGR1
11_Summary	GO Biological Processes	GO:0007423	sensory organ development	-13.9427	-10.8789	38/554	493,1282,1290,1295,1301,1410,1545,1687,2200,2202,2737,2823,3624,4094,4211,4286,4628,5156,5396,5797,6297,6678,6935,7042,7043,7275,7431,8322,8736,8829,9464,9839,10586,54796,55714,79633,91851,115908	ATP2B4,COL4A1,COL5A2,COL8A1,COL11A1,CRYAB,CYP1B1,GSDME,FBN1,EFEMP1,GLI3,GPM6A,INHBA,MAF,MEIS1,MITF,MYH10,PDGFRA,PRRX1,PTPRM,SALL2,SPARC,ZEB1,TGFB2,TGFB3,TUB,VIM,FZD4,MYOM1,NRP1,HAND2,ZEB2,MAB21L2,BNC2,TENM3,FAT4,CHRDL1,CTHRC1
11_Member	GO Biological Processes	GO:0007423	sensory organ development	-13.9427	-10.8789	38/554	493,1282,1290,1295,1301,1410,1545,1687,2200,2202,2737,2823,3624,4094,4211,4286,4628,5156,5396,5797,6297,6678,6935,7042,7043,7275,7431,8322,8736,8829,9464,9839,10586,54796,55714,79633,91851,115908	ATP2B4,COL4A1,COL5A2,COL8A1,COL11A1,CRYAB,CYP1B1,GSDME,FBN1,EFEMP1,GLI3,GPM6A,INHBA,MAF,MEIS1,MITF,MYH10,PDGFRA,PRRX1,PTPRM,SALL2,SPARC,ZEB1,TGFB2,TGFB3,TUB,VIM,FZD4,MYOM1,NRP1,HAND2,ZEB2,MAB21L2,BNC2,TENM3,FAT4,CHRDL1,CTHRC1
11_Member	GO Biological Processes	GO:0001654	eye development	-12.4303	-9.54252	29/361	493,1282,1290,1295,1410,1545,2200,2202,2737,2823,3624,4094,4211,4286,4628,5156,5797,6297,6935,7042,7275,7431,8322,8736,8829,9839,10586,55714,91851	ATP2B4,COL4A1,COL5A2,COL8A1,CRYAB,CYP1B1,FBN1,EFEMP1,GLI3,GPM6A,INHBA,MAF,MEIS1,MITF,MYH10,PDGFRA,PTPRM,SALL2,ZEB1,TGFB2,TUB,VIM,FZD4,MYOM1,NRP1,ZEB2,MAB21L2,TENM3,CHRDL1
11_Member	GO Biological Processes	GO:0150063	visual system development	-12.3098	-9.46782	29/365	493,1282,1290,1295,1410,1545,2200,2202,2737,2823,3624,4094,4211,4286,4628,5156,5797,6297,6935,7042,7275,7431,8322,8736,8829,9839,10586,55714,91851	ATP2B4,COL4A1,COL5A2,COL8A1,CRYAB,CYP1B1,FBN1,EFEMP1,GLI3,GPM6A,INHBA,MAF,MEIS1,MITF,MYH10,PDGFRA,PTPRM,SALL2,ZEB1,TGFB2,TUB,VIM,FZD4,MYOM1,NRP1,ZEB2,MAB21L2,TENM3,CHRDL1
11_Member	GO Biological Processes	GO:0048880	sensory system development	-12.1615	-9.35892	29/370	493,1282,1290,1295,1410,1545,2200,2202,2737,2823,3624,4094,4211,4286,4628,5156,5797,6297,6935,7042,7275,7431,8322,8736,8829,9839,10586,55714,91851	ATP2B4,COL4A1,COL5A2,COL8A1,CRYAB,CYP1B1,FBN1,EFEMP1,GLI3,GPM6A,INHBA,MAF,MEIS1,MITF,MYH10,PDGFRA,PTPRM,SALL2,ZEB1,TGFB2,TUB,VIM,FZD4,MYOM1,NRP1,ZEB2,MAB21L2,TENM3,CHRDL1
11_Member	GO Biological Processes	GO:0043010	camera-type eye development	-11.5886	-8.83771	26/311	493,1282,1295,1410,1545,2200,2202,2737,2823,3624,4094,4211,4286,4628,5156,5797,6935,7042,7275,7431,8322,8736,8829,9839,10586,55714	ATP2B4,COL4A1,COL8A1,CRYAB,CYP1B1,FBN1,EFEMP1,GLI3,GPM6A,INHBA,MAF,MEIS1,MITF,MYH10,PDGFRA,PTPRM,ZEB1,TGFB2,TUB,VIM,FZD4,MYOM1,NRP1,ZEB2,MAB21L2,TENM3
11_Member	GO Biological Processes	GO:0048592	eye morphogenesis	-3.27239	-1.69491	9/151	1290,1295,2200,2202,2737,4211,5797,6935,55714	COL5A2,COL8A1,FBN1,EFEMP1,GLI3,MEIS1,PTPRM,ZEB1,TENM3
11_Member	GO Biological Processes	GO:0090596	sensory organ morphogenesis	-3.11446	-1.56914	12/263	1290,1295,1301,2200,2202,2737,4211,5396,5797,6935,55714,115908	COL5A2,COL8A1,COL11A1,FBN1,EFEMP1,GLI3,MEIS1,PRRX1,PTPRM,ZEB1,TENM3,CTHRC1
11_Member	GO Biological Processes	GO:0048593	camera-type eye morphogenesis	-2.09078	-0.752131	6/114	1295,2737,4211,5797,6935,55714	COL8A1,GLI3,MEIS1,PTPRM,ZEB1,TENM3
12_Summary	GO Biological Processes	GO:0001503	ossification	-13.3819	-10.385	32/408	1009,1290,1301,1462,1513,1901,2737,3082,3371,3488,4015,4208,4256,4325,4330,4921,4958,5587,6423,6546,6591,6678,7042,7043,8840,9464,25937,26585,54829,79633,91851,115908,2697,4286,7060,50507	CDH11,COL5A2,COL11A1,VCAN,CTSK,S1PR1,GLI3,HGF,TNC,IGFBP5,LOX,MEF2C,MGP,MMP16,MN1,DDR2,OMD,PRKD1,SFRP2,SLC8A1,SNAI2,SPARC,TGFB2,TGFB3,CCN4,HAND2,WWTR1,GREM1,ASPN,FAT4,CHRDL1,CTHRC1,GJA1,MITF,THBS4,NOX4
12_Member	GO Biological Processes	GO:0001503	ossification	-13.3819	-10.385	32/408	1009,1290,1301,1462,1513,1901,2737,3082,3371,3488,4015,4208,4256,4325,4330,4921,4958,5587,6423,6546,6591,6678,7042,7043,8840,9464,25937,26585,54829,79633,91851,115908	CDH11,COL5A2,COL11A1,VCAN,CTSK,S1PR1,GLI3,HGF,TNC,IGFBP5,LOX,MEF2C,MGP,MMP16,MN1,DDR2,OMD,PRKD1,SFRP2,SLC8A1,SNAI2,SPARC,TGFB2,TGFB3,CCN4,HAND2,WWTR1,GREM1,ASPN,FAT4,CHRDL1,CTHRC1
12_Member	GO Biological Processes	GO:0030278	regulation of ossification	-8.40085	-6.02127	18/209	1901,2737,3082,3488,4208,4256,4921,4958,5587,6423,6546,6591,7042,7043,8840,9464,26585,115908	S1PR1,GLI3,HGF,IGFBP5,MEF2C,MGP,DDR2,OMD,PRKD1,SFRP2,SLC8A1,SNAI2,TGFB2,TGFB3,CCN4,HAND2,GREM1,CTHRC1
12_Member	GO Biological Processes	GO:0045778	positive regulation of ossification	-6.79775	-4.63398	11/92	2737,3082,4208,4921,5587,6423,6546,7042,7043,8840,115908	GLI3,HGF,MEF2C,DDR2,PRKD1,SFRP2,SLC8A1,TGFB2,TGFB3,CCN4,CTHRC1
12_Member	GO Biological Processes	GO:0001649	osteoblast differentiation	-6.25764	-4.16899	16/230	1462,2737,3082,3371,3488,4015,4208,4921,5587,6423,6591,8840,9464,25937,26585,115908	VCAN,GLI3,HGF,TNC,IGFBP5,LOX,MEF2C,DDR2,PRKD1,SFRP2,SNAI2,CCN4,HAND2,WWTR1,GREM1,CTHRC1
12_Member	GO Biological Processes	GO:0045667	regulation of osteoblast differentiation	-6.15592	-4.07486	12/129	2737,3082,3488,4208,4921,5587,6423,6591,8840,9464,26585,115908	GLI3,HGF,IGFBP5,MEF2C,DDR2,PRKD1,SFRP2,SNAI2,CCN4,HAND2,GREM1,CTHRC1
12_Member	GO Biological Processes	GO:0048771	tissue remodeling	-5.34622	-3.3926	13/181	1513,1901,2697,3488,4208,4286,4921,7043,7060,9464,26585,50507,115908	CTSK,S1PR1,GJA1,IGFBP5,MEF2C,MITF,DDR2,TGFB3,THBS4,HAND2,GREM1,NOX4,CTHRC1
12_Member	GO Biological Processes	GO:0045669	positive regulation of osteoblast differentiation	-5.14277	-3.21636	8/66	2737,3082,4208,4921,5587,6423,8840,115908	GLI3,HGF,MEF2C,DDR2,PRKD1,SFRP2,CCN4,CTHRC1
12_Member	GO Biological Processes	GO:0030282	bone mineralization	-5.03236	-3.1198	10/113	1901,4015,4208,4256,4921,4958,6546,7043,26585,54829	S1PR1,LOX,MEF2C,MGP,DDR2,OMD,SLC8A1,TGFB3,GREM1,ASPN
12_Member	GO Biological Processes	GO:0070167	regulation of biomineral tissue development	-4.86175	-2.9898	9/94	1901,4208,4256,4921,4958,6546,7043,26585,54829	S1PR1,MEF2C,MGP,DDR2,OMD,SLC8A1,TGFB3,GREM1,ASPN
12_Member	GO Biological Processes	GO:0030500	regulation of bone mineralization	-4.68398	-2.83763	8/76	1901,4208,4256,4921,4958,6546,7043,26585	S1PR1,MEF2C,MGP,DDR2,OMD,SLC8A1,TGFB3,GREM1
12_Member	GO Biological Processes	GO:0046849	bone remodeling	-4.11611	-2.37907	8/91	1513,1901,2697,4286,7043,26585,50507,115908	CTSK,S1PR1,GJA1,MITF,TGFB3,GREM1,NOX4,CTHRC1
12_Member	GO Biological Processes	GO:0031214	biomineral tissue development	-3.74261	-2.07095	10/160	1901,4015,4208,4256,4921,4958,6546,7043,26585,54829	S1PR1,LOX,MEF2C,MGP,DDR2,OMD,SLC8A1,TGFB3,GREM1,ASPN
13_Summary	GO Biological Processes	GO:0006936	muscle contraction	-13.2922	-10.3155	30/359	287,493,781,800,845,1129,1136,1264,1410,2697,2982,3357,4629,4638,5350,5733,6332,6444,6546,7431,8082,8736,9732,10052,10203,23213,23336,23704,25802,93649,3488,4208,9464	ANK2,ATP2B4,CACNA2D1,CALD1,CASQ2,CHRM2,CHRNA3,CNN1,CRYAB,GJA1,GUCY1A1,HTR2B,MYH11,MYLK,PLN,PTGER3,SCN7A,SGCD,SLC8A1,VIM,SSPN,MYOM1,DOCK4,GJC1,CALCRL,SULF1,SYNM,KCNE4,LMOD1,MYOCD,IGFBP5,MEF2C,HAND2
13_Member	GO Biological Processes	GO:0006936	muscle contraction	-13.2922	-10.3155	30/359	287,493,781,800,845,1129,1136,1264,1410,2697,2982,3357,4629,4638,5350,5733,6332,6444,6546,7431,8082,8736,9732,10052,10203,23213,23336,23704,25802,93649	ANK2,ATP2B4,CACNA2D1,CALD1,CASQ2,CHRM2,CHRNA3,CNN1,CRYAB,GJA1,GUCY1A1,HTR2B,MYH11,MYLK,PLN,PTGER3,SCN7A,SGCD,SLC8A1,VIM,SSPN,MYOM1,DOCK4,GJC1,CALCRL,SULF1,SYNM,KCNE4,LMOD1,MYOCD
13_Member	GO Biological Processes	GO:0003012	muscle system process	-12.6421	-9.72095	33/462	287,493,781,800,845,1129,1136,1264,1410,2697,2982,3357,3488,4208,4629,4638,5350,5733,6332,6444,6546,7431,8082,8736,9464,9732,10052,10203,23213,23336,23704,25802,93649	ANK2,ATP2B4,CACNA2D1,CALD1,CASQ2,CHRM2,CHRNA3,CNN1,CRYAB,GJA1,GUCY1A1,HTR2B,IGFBP5,MEF2C,MYH11,MYLK,PLN,PTGER3,SCN7A,SGCD,SLC8A1,VIM,SSPN,MYOM1,HAND2,DOCK4,GJC1,CALCRL,SULF1,SYNM,KCNE4,LMOD1,MYOCD
13_Member	GO Biological Processes	GO:0006939	smooth muscle contraction	-8.74707	-6.34178	14/112	493,1129,1136,1264,2982,3357,4629,4638,5733,6546,9732,10203,23213,93649	ATP2B4,CHRM2,CHRNA3,CNN1,GUCY1A1,HTR2B,MYH11,MYLK,PTGER3,SLC8A1,DOCK4,CALCRL,SULF1,MYOCD
13_Member	GO Biological Processes	GO:0090257	regulation of muscle system process	-4.3494	-2.56559	14/257	287,493,845,1129,1136,1264,2982,3488,5350,6546,9464,9732,10203,93649	ANK2,ATP2B4,CASQ2,CHRM2,CHRNA3,CNN1,GUCY1A1,IGFBP5,PLN,SLC8A1,HAND2,DOCK4,CALCRL,MYOCD
13_Member	GO Biological Processes	GO:0006937	regulation of muscle contraction	-4.15084	-2.40923	11/172	287,845,1129,1136,1264,2982,5350,6546,9732,10203,93649	ANK2,CASQ2,CHRM2,CHRNA3,CNN1,GUCY1A1,PLN,SLC8A1,DOCK4,CALCRL,MYOCD
13_Member	GO Biological Processes	GO:0006940	regulation of smooth muscle contraction	-4.14419	-2.40487	7/67	1129,1136,1264,2982,9732,10203,93649	CHRM2,CHRNA3,CNN1,GUCY1A1,DOCK4,CALCRL,MYOCD
13_Member	GO Biological Processes	GO:0045986	negative regulation of smooth muscle contraction	-2.69042	-1.22687	3/17	2982,9732,10203	GUCY1A1,DOCK4,CALCRL
13_Member	GO Biological Processes	GO:0045932	negative regulation of muscle contraction	-2.0613	-0.727625	3/28	2982,9732,10203	GUCY1A1,DOCK4,CALCRL
14_Summary	GO Biological Processes	GO:0003013	circulatory system process	-13.2271	-10.2697	37/554	287,493,552,781,845,1129,2697,2982,2983,3357,3708,3779,4223,4883,4973,5350,5797,6387,6444,6546,7042,7220,9353,9590,9732,10052,10060,10631,10699,23704,25937,27129,50507,53826,57493,64091,170690,1136,1264,3082,3488,3624,5649,5733,9378,9464,10203,26011,57616,58494,93649,114899,120892,800,2259,4629,4638,6332,7431,25802,1901,8506,83700,19,3791,4644,5311,5737,23266,57158,64123,283383,1903,5156,1272,227…	ANK2,ATP2B4,AVPR1A,CACNA2D1,CASQ2,CHRM2,GJA1,GUCY1A1,GUCY1B1,HTR2B,ITPR1,KCNMB1,MEOX2,NPR3,OLR1,PLN,PTPRM,CXCL12,SGCD,SLC8A1,TGFB2,TRPC1,SLIT2,AKAP12,DOCK4,GJC1,ABCC9,POSTN,CORIN,KCNE4,WWTR1,HSPB7,NOX4,FXYD6,HEG1,POPDC2,ADAMTS16,CHRNA3,CNN1,HGF,IGFBP5,INHBA,RELN,PTGER3,NRXN1,HAND2,CALCRL,TENM4,TSHZ3,JAM2,MYOCD,C1QTNF3,LRRK2,CALD1,FGF14,MYH11,MYLK,SCN7A,VIM,LMOD1,S1PR1,CNTNAP1,JAM3,ABCA1,KDR,MYO5A…
14_Member	GO Biological Processes	GO:0003013	circulatory system process	-13.2271	-10.2697	37/554	287,493,552,781,845,1129,2697,2982,2983,3357,3708,3779,4223,4883,4973,5350,5797,6387,6444,6546,7042,7220,9353,9590,9732,10052,10060,10631,10699,23704,25937,27129,50507,53826,57493,64091,170690	ANK2,ATP2B4,AVPR1A,CACNA2D1,CASQ2,CHRM2,GJA1,GUCY1A1,GUCY1B1,HTR2B,ITPR1,KCNMB1,MEOX2,NPR3,OLR1,PLN,PTPRM,CXCL12,SGCD,SLC8A1,TGFB2,TRPC1,SLIT2,AKAP12,DOCK4,GJC1,ABCC9,POSTN,CORIN,KCNE4,WWTR1,HSPB7,NOX4,FXYD6,HEG1,POPDC2,ADAMTS16
14_Member	GO Biological Processes	GO:0044057	regulation of system process	-11.8154	-9.02779	37/617	287,493,552,781,845,1129,1136,1264,2697,2982,3082,3488,3624,3708,5350,5649,5733,6546,7042,7220,9378,9464,9732,10052,10060,10203,10699,23704,26011,27129,53826,57616,58494,64091,93649,114899,120892	ANK2,ATP2B4,AVPR1A,CACNA2D1,CASQ2,CHRM2,CHRNA3,CNN1,GJA1,GUCY1A1,HGF,IGFBP5,INHBA,ITPR1,PLN,RELN,PTGER3,SLC8A1,TGFB2,TRPC1,NRXN1,HAND2,DOCK4,GJC1,ABCC9,CALCRL,CORIN,KCNE4,TENM4,HSPB7,FXYD6,TSHZ3,JAM2,POPDC2,MYOCD,C1QTNF3,LRRK2
14_Member	GO Biological Processes	GO:0008015	blood circulation	-11.3804	-8.64881	34/544	287,493,552,781,845,1129,2697,2982,2983,3357,3708,3779,4223,4883,4973,5350,5797,6387,6444,6546,7042,7220,9353,9590,9732,10052,10060,10631,10699,23704,27129,53826,64091,170690	ANK2,ATP2B4,AVPR1A,CACNA2D1,CASQ2,CHRM2,GJA1,GUCY1A1,GUCY1B1,HTR2B,ITPR1,KCNMB1,MEOX2,NPR3,OLR1,PLN,PTPRM,CXCL12,SGCD,SLC8A1,TGFB2,TRPC1,SLIT2,AKAP12,DOCK4,GJC1,ABCC9,POSTN,CORIN,KCNE4,HSPB7,FXYD6,POPDC2,ADAMTS16
14_Member	Reactome Gene Sets	R-HSA-397014	Muscle contraction	-11.0467	-8.37109	21/207	493,781,800,845,2259,2982,2983,3708,4629,4638,5350,6332,6546,7220,7431,10060,10699,23704,25802,25937,53826	ATP2B4,CACNA2D1,CALD1,CASQ2,FGF14,GUCY1A1,GUCY1B1,ITPR1,MYH11,MYLK,PLN,SCN7A,SLC8A1,TRPC1,VIM,ABCC9,CORIN,KCNE4,LMOD1,WWTR1,FXYD6
14_Member	GO Biological Processes	GO:0035637	multicellular organismal signaling	-9.33782	-6.85122	19/206	287,493,552,781,845,1901,2697,3708,5350,6332,6546,7220,8506,10052,10060,10699,23704,53826,83700	ANK2,ATP2B4,AVPR1A,CACNA2D1,CASQ2,S1PR1,GJA1,ITPR1,PLN,SCN7A,SLC8A1,TRPC1,CNTNAP1,GJC1,ABCC9,CORIN,KCNE4,FXYD6,JAM3
14_Member	GO Biological Processes	GO:0003015	heart process	-8.97357	-6.52369	22/294	287,493,552,781,845,1129,2697,3708,5350,6444,6546,7042,7220,10052,10060,10699,23704,25937,27129,50507,53826,64091	ANK2,ATP2B4,AVPR1A,CACNA2D1,CASQ2,CHRM2,GJA1,ITPR1,PLN,SGCD,SLC8A1,TGFB2,TRPC1,GJC1,ABCC9,CORIN,KCNE4,WWTR1,HSPB7,NOX4,FXYD6,POPDC2
14_Member	GO Biological Processes	GO:0008016	regulation of heart contraction	-7.82604	-5.53224	19/254	287,493,552,781,845,1129,2697,3708,5350,6546,7042,7220,10052,10060,10699,23704,27129,53826,64091	ANK2,ATP2B4,AVPR1A,CACNA2D1,CASQ2,CHRM2,GJA1,ITPR1,PLN,SLC8A1,TGFB2,TRPC1,GJC1,ABCC9,CORIN,KCNE4,HSPB7,FXYD6,POPDC2
14_Member	GO Biological Processes	GO:0060047	heart contraction	-7.76418	-5.4825	20/284	287,493,552,781,845,1129,2697,3708,5350,6444,6546,7042,7220,10052,10060,10699,23704,27129,53826,64091	ANK2,ATP2B4,AVPR1A,CACNA2D1,CASQ2,CHRM2,GJA1,ITPR1,PLN,SGCD,SLC8A1,TGFB2,TRPC1,GJC1,ABCC9,CORIN,KCNE4,HSPB7,FXYD6,POPDC2
14_Member	Reactome Gene Sets	R-HSA-5576891	Cardiac conduction	-7.5212	-5.259	14/139	493,781,845,2259,3708,5350,6332,6546,7220,10060,10699,23704,25937,53826	ATP2B4,CACNA2D1,CASQ2,FGF14,ITPR1,PLN,SCN7A,SLC8A1,TRPC1,ABCC9,CORIN,KCNE4,WWTR1,FXYD6
14_Member	GO Biological Processes	GO:1903522	regulation of blood circulation	-7.34429	-5.11155	20/301	287,493,552,781,845,1129,2697,3708,5350,6546,7042,7220,9732,10052,10060,10699,23704,27129,53826,64091	ANK2,ATP2B4,AVPR1A,CACNA2D1,CASQ2,CHRM2,GJA1,ITPR1,PLN,SLC8A1,TGFB2,TRPC1,DOCK4,GJC1,ABCC9,CORIN,KCNE4,HSPB7,FXYD6,POPDC2
14_Member	GO Biological Processes	GO:0061337	cardiac conduction	-7.175	-4.95627	14/148	287,493,781,845,2697,3708,5350,6546,7220,10052,10060,10699,23704,53826	ANK2,ATP2B4,CACNA2D1,CASQ2,GJA1,ITPR1,PLN,SLC8A1,TRPC1,GJC1,ABCC9,CORIN,KCNE4,FXYD6
14_Member	GO Biological Processes	GO:0019932	second-messenger-mediated signaling	-6.37288	-4.2606	23/445	19,287,493,552,845,2982,2983,3357,3708,3791,4644,5311,5350,5733,5737,6444,6546,10203,23266,57158,64123,120892,283383	ABCA1,ANK2,ATP2B4,AVPR1A,CASQ2,GUCY1A1,GUCY1B1,HTR2B,ITPR1,KDR,MYO5A,PKD2,PLN,PTGER3,PTGFR,SGCD,SLC8A1,CALCRL,ADGRL2,JPH2,ADGRL4,LRRK2,ADGRD1
14_Member	GO Biological Processes	GO:0007204	positive regulation of cytosolic calcium ion concentration	-6.01322	-3.95153	19/332	287,493,552,781,845,1901,1903,2697,3357,3708,4644,5156,5311,5350,5733,5737,6546,7220,57158	ANK2,ATP2B4,AVPR1A,CACNA2D1,CASQ2,S1PR1,S1PR3,GJA1,HTR2B,ITPR1,MYO5A,PDGFRA,PKD2,PLN,PTGER3,PTGFR,SLC8A1,TRPC1,JPH2
14_Member	GO Biological Processes	GO:1903779	regulation of cardiac conduction	-5.77945	-3.76137	9/73	287,493,845,3708,6546,7220,10060,10699,53826	ANK2,ATP2B4,CASQ2,ITPR1,SLC8A1,TRPC1,ABCC9,CORIN,FXYD6
14_Member	GO Biological Processes	GO:0019722	calcium-mediated signaling	-5.74534	-3.73159	15/222	287,493,552,845,3357,3708,3791,4644,5311,5350,5737,6444,6546,57158,120892	ANK2,ATP2B4,AVPR1A,CASQ2,HTR2B,ITPR1,KDR,MYO5A,PKD2,PLN,PTGFR,SGCD,SLC8A1,JPH2,LRRK2
14_Member	Reactome Gene Sets	R-HSA-5578775	Ion homeostasis	-5.69195	-3.6846	8/56	493,845,3708,5350,6546,7220,10060,53826	ATP2B4,CASQ2,ITPR1,PLN,SLC8A1,TRPC1,ABCC9,FXYD6
14_Member	GO Biological Processes	GO:0097553	calcium ion transmembrane import into cytosol	-5.55287	-3.57028	12/147	287,493,781,845,3357,3708,4644,5311,5350,6546,7220,57158	ANK2,ATP2B4,CACNA2D1,CASQ2,HTR2B,ITPR1,MYO5A,PKD2,PLN,SLC8A1,TRPC1,JPH2
14_Member	GO Biological Processes	GO:0010959	regulation of metal ion transport	-5.43166	-3.47049	20/398	287,493,781,845,1272,2259,2273,2697,3779,4638,4644,5311,5350,6387,6546,7220,23704,53826,57158,196051	ANK2,ATP2B4,CACNA2D1,CASQ2,CNTN1,FGF14,FHL1,GJA1,KCNMB1,MYLK,MYO5A,PKD2,PLN,CXCL12,SLC8A1,TRPC1,KCNE4,FXYD6,JPH2,PLPP4
14_Member	GO Biological Processes	GO:0043269	regulation of ion transport	-5.40591	-3.44675	28/700	287,493,552,781,845,1136,1272,2259,2273,2697,3779,4208,4638,4644,5311,5350,5649,6332,6387,6424,6546,7220,23208,23704,53826,57158,196051,259232	ANK2,ATP2B4,AVPR1A,CACNA2D1,CASQ2,CHRNA3,CNTN1,FGF14,FHL1,GJA1,KCNMB1,MEF2C,MYLK,MYO5A,PKD2,PLN,RELN,SCN7A,CXCL12,SFRP4,SLC8A1,TRPC1,SYT11,KCNE4,FXYD6,JPH2,PLPP4,NALCN
14_Member	GO Biological Processes	GO:0051480	regulation of cytosolic calcium ion concentration	-5.27306	-3.33235	19/373	287,493,552,781,845,1901,1903,2697,3357,3708,4644,5156,5311,5350,5733,5737,6546,7220,57158	ANK2,ATP2B4,AVPR1A,CACNA2D1,CASQ2,S1PR1,S1PR3,GJA1,HTR2B,ITPR1,MYO5A,PDGFRA,PKD2,PLN,PTGER3,PTGFR,SLC8A1,TRPC1,JPH2
14_Member	GO Biological Processes	GO:0060402	calcium ion transport into cytosol	-5.00819	-3.09902	12/166	287,493,781,845,3357,3708,4644,5311,5350,6546,7220,57158	ANK2,ATP2B4,CACNA2D1,CASQ2,HTR2B,ITPR1,MYO5A,PKD2,PLN,SLC8A1,TRPC1,JPH2
14_Member	GO Biological Processes	GO:0006816	calcium ion transport	-4.70789	-2.8586	20/446	287,493,781,845,2259,2697,2823,3357,3708,4638,4644,5311,5350,6387,6546,7220,10203,57158,196051,259232	ANK2,ATP2B4,CACNA2D1,CASQ2,FGF14,GJA1,GPM6A,HTR2B,ITPR1,MYLK,MYO5A,PKD2,PLN,CXCL12,SLC8A1,TRPC1,CALCRL,JPH2,PLPP4,NALCN
14_Member	GO Biological Processes	GO:0055074	calcium ion homeostasis	-4.70201	-2.85419	21/484	287,493,552,781,845,1901,1903,2697,3357,3708,4644,5156,5311,5350,5733,5737,6387,6444,6546,7220,57158	ANK2,ATP2B4,AVPR1A,CACNA2D1,CASQ2,S1PR1,S1PR3,GJA1,HTR2B,ITPR1,MYO5A,PDGFRA,PKD2,PLN,PTGER3,PTGFR,CXCL12,SGCD,SLC8A1,TRPC1,JPH2
14_Member	GO Biological Processes	GO:0060401	cytosolic calcium ion transport	-4.6548	-2.81585	12/180	287,493,781,845,3357,3708,4644,5311,5350,6546,7220,57158	ANK2,ATP2B4,CACNA2D1,CASQ2,HTR2B,ITPR1,MYO5A,PKD2,PLN,SLC8A1,TRPC1,JPH2
14_Member	GO Biological Processes	GO:0051235	maintenance of location	-4.62712	-2.79656	17/343	19,287,845,2200,2697,3357,3708,4052,4644,5311,5350,6546,7220,23345,55704,57158,161176	ABCA1,ANK2,CASQ2,FBN1,GJA1,HTR2B,ITPR1,LTBP1,MYO5A,PKD2,PLN,SLC8A1,TRPC1,SYNE1,CCDC88A,JPH2,SYNE3
14_Member	GO Biological Processes	GO:1904062	regulation of cation transmembrane transport	-4.61109	-2.78474	17/344	287,493,781,845,2259,2273,3779,4208,4644,5311,5350,5649,6546,7220,23704,53826,57158	ANK2,ATP2B4,CACNA2D1,CASQ2,FGF14,FHL1,KCNMB1,MEF2C,MYO5A,PKD2,PLN,RELN,SLC8A1,TRPC1,KCNE4,FXYD6,JPH2
14_Member	GO Biological Processes	GO:0051279	regulation of release of sequestered calcium ion into cytosol	-4.48076	-2.67094	8/81	287,845,4644,5311,5350,6546,7220,57158	ANK2,CASQ2,MYO5A,PKD2,PLN,SLC8A1,TRPC1,JPH2
14_Member	GO Biological Processes	GO:0051209	release of sequestered calcium ion into cytosol	-4.47048	-2.66724	10/131	287,845,3357,3708,4644,5311,5350,6546,7220,57158	ANK2,CASQ2,HTR2B,ITPR1,MYO5A,PKD2,PLN,SLC8A1,TRPC1,JPH2
14_Member	GO Biological Processes	GO:0051283	negative regulation of sequestering of calcium ion	-4.4421	-2.64543	10/132	287,845,3357,3708,4644,5311,5350,6546,7220,57158	ANK2,CASQ2,HTR2B,ITPR1,MYO5A,PKD2,PLN,SLC8A1,TRPC1,JPH2
14_Member	GO Biological Processes	GO:0055065	metal ion homeostasis	-4.40704	-2.61168	25/668	287,493,552,730,781,845,1901,1903,2697,3357,3708,4644,5156,5311,5350,5733,5737,6332,6387,6444,6546,7220,10699,57158,79901	ANK2,ATP2B4,AVPR1A,C7,CACNA2D1,CASQ2,S1PR1,S1PR3,GJA1,HTR2B,ITPR1,MYO5A,PDGFRA,PKD2,PLN,PTGER3,PTGFR,SCN7A,CXCL12,SGCD,SLC8A1,TRPC1,CORIN,JPH2,CYBRD1
14_Member	GO Biological Processes	GO:0051282	regulation of sequestering of calcium ion	-4.38613	-2.59594	10/134	287,845,3357,3708,4644,5311,5350,6546,7220,57158	ANK2,CASQ2,HTR2B,ITPR1,MYO5A,PKD2,PLN,SLC8A1,TRPC1,JPH2
14_Member	GO Biological Processes	GO:0006874	cellular calcium ion homeostasis	-4.36131	-2.57623	20/472	287,493,552,781,845,1901,1903,2697,3357,3708,4644,5156,5311,5350,5733,5737,6387,6546,7220,57158	ANK2,ATP2B4,AVPR1A,CACNA2D1,CASQ2,S1PR1,S1PR3,GJA1,HTR2B,ITPR1,MYO5A,PDGFRA,PKD2,PLN,PTGER3,PTGFR,CXCL12,SLC8A1,TRPC1,JPH2
14_Member	GO Biological Processes	GO:0098771	inorganic ion homeostasis	-4.33685	-2.55682	27/759	287,493,552,730,781,845,1901,1903,2697,3357,3708,4644,5156,5311,5350,5733,5737,6332,6387,6424,6444,6546,7220,10699,57158,79901,120892	ANK2,ATP2B4,AVPR1A,C7,CACNA2D1,CASQ2,S1PR1,S1PR3,GJA1,HTR2B,ITPR1,MYO5A,PDGFRA,PKD2,PLN,PTGER3,PTGFR,SCN7A,CXCL12,SFRP4,SGCD,SLC8A1,TRPC1,CORIN,JPH2,CYBRD1,LRRK2
14_Member	GO Biological Processes	GO:0051924	regulation of calcium ion transport	-4.31291	-2.53538	14/259	287,781,845,2259,2697,4638,4644,5311,5350,6387,6546,7220,57158,196051	ANK2,CACNA2D1,CASQ2,FGF14,GJA1,MYLK,MYO5A,PKD2,PLN,CXCL12,SLC8A1,TRPC1,JPH2,PLPP4
14_Member	GO Biological Processes	GO:0051208	sequestering of calcium ion	-4.30412	-2.53042	10/137	287,845,3357,3708,4644,5311,5350,6546,7220,57158	ANK2,CASQ2,HTR2B,ITPR1,MYO5A,PKD2,PLN,SLC8A1,TRPC1,JPH2
14_Member	GO Biological Processes	GO:0072507	divalent inorganic cation homeostasis	-4.17987	-2.43363	21/526	287,493,552,781,845,1901,1903,2697,3357,3708,4644,5156,5311,5350,5733,5737,6387,6444,6546,7220,57158	ANK2,ATP2B4,AVPR1A,CACNA2D1,CASQ2,S1PR1,S1PR3,GJA1,HTR2B,ITPR1,MYO5A,PDGFRA,PKD2,PLN,PTGER3,PTGFR,CXCL12,SGCD,SLC8A1,TRPC1,JPH2
14_Member	GO Biological Processes	GO:0070838	divalent metal ion transport	-4.07767	-2.34589	20/495	287,493,781,845,2259,2697,2823,3357,3708,4638,4644,5311,5350,6387,6546,7220,10203,57158,196051,259232	ANK2,ATP2B4,CACNA2D1,CASQ2,FGF14,GJA1,GPM6A,HTR2B,ITPR1,MYLK,MYO5A,PKD2,PLN,CXCL12,SLC8A1,TRPC1,CALCRL,JPH2,PLPP4,NALCN
14_Member	GO Biological Processes	GO:0022898	regulation of transmembrane transporter activity	-4.05093	-2.32842	14/274	287,781,845,2259,2273,2697,4208,4644,5311,5350,5649,23704,53826,57158	ANK2,CACNA2D1,CASQ2,FGF14,FHL1,GJA1,MEF2C,MYO5A,PKD2,PLN,RELN,KCNE4,FXYD6,JPH2
14_Member	GO Biological Processes	GO:0055080	cation homeostasis	-4.03329	-2.31407	26/748	287,493,552,730,781,845,1901,1903,2697,3357,3708,4644,5156,5311,5350,5733,5737,6332,6387,6444,6546,7220,10699,57158,79901,120892	ANK2,ATP2B4,AVPR1A,C7,CACNA2D1,CASQ2,S1PR1,S1PR3,GJA1,HTR2B,ITPR1,MYO5A,PDGFRA,PKD2,PLN,PTGER3,PTGFR,SCN7A,CXCL12,SGCD,SLC8A1,TRPC1,CORIN,JPH2,CYBRD1,LRRK2
14_Member	GO Biological Processes	GO:0072511	divalent inorganic cation transport	-4.00695	-2.29207	20/501	287,493,781,845,2259,2697,2823,3357,3708,4638,4644,5311,5350,6387,6546,7220,10203,57158,196051,259232	ANK2,ATP2B4,CACNA2D1,CASQ2,FGF14,GJA1,GPM6A,HTR2B,ITPR1,MYLK,MYO5A,PKD2,PLN,CXCL12,SLC8A1,TRPC1,CALCRL,JPH2,PLPP4,NALCN
14_Member	GO Biological Processes	GO:1901019	regulation of calcium ion transmembrane transporter activity	-3.95155	-2.24734	8/96	287,781,845,2259,4644,5311,5350,57158	ANK2,CACNA2D1,CASQ2,FGF14,MYO5A,PKD2,PLN,JPH2
14_Member	GO Biological Processes	GO:0072503	cellular divalent inorganic cation homeostasis	-3.93752	-2.2375	20/507	287,493,552,781,845,1901,1903,2697,3357,3708,4644,5156,5311,5350,5733,5737,6387,6546,7220,57158	ANK2,ATP2B4,AVPR1A,CACNA2D1,CASQ2,S1PR1,S1PR3,GJA1,HTR2B,ITPR1,MYO5A,PDGFRA,PKD2,PLN,PTGER3,PTGFR,CXCL12,SLC8A1,TRPC1,JPH2
14_Member	GO Biological Processes	GO:2001257	regulation of cation channel activity	-3.88952	-2.1938	11/184	287,781,845,2259,4208,4644,5311,5350,5649,23704,57158	ANK2,CACNA2D1,CASQ2,FGF14,MEF2C,MYO5A,PKD2,PLN,RELN,KCNE4,JPH2
14_Member	GO Biological Processes	GO:0006875	cellular metal ion homeostasis	-3.85906	-2.16908	22/596	287,493,552,730,781,845,1901,1903,2697,3357,3708,4644,5156,5311,5350,5733,5737,6387,6546,7220,57158,79901	ANK2,ATP2B4,AVPR1A,C7,CACNA2D1,CASQ2,S1PR1,S1PR3,GJA1,HTR2B,ITPR1,MYO5A,PDGFRA,PKD2,PLN,PTGER3,PTGFR,CXCL12,SLC8A1,TRPC1,JPH2,CYBRD1
14_Member	GO Biological Processes	GO:0050848	regulation of calcium-mediated signaling	-3.82726	-2.14163	8/100	493,845,3708,4644,5311,5350,57158,120892	ATP2B4,CASQ2,ITPR1,MYO5A,PKD2,PLN,JPH2,LRRK2
14_Member	GO Biological Processes	GO:1903169	regulation of calcium ion transmembrane transport	-3.8098	-2.12642	10/157	287,781,845,2259,4644,5311,5350,6546,7220,57158	ANK2,CACNA2D1,CASQ2,FGF14,MYO5A,PKD2,PLN,SLC8A1,TRPC1,JPH2
14_Member	GO Biological Processes	GO:0032409	regulation of transporter activity	-3.80804	-2.12642	14/289	287,781,845,2259,2273,2697,4208,4644,5311,5350,5649,23704,53826,57158	ANK2,CACNA2D1,CASQ2,FGF14,FHL1,GJA1,MEF2C,MYO5A,PKD2,PLN,RELN,KCNE4,FXYD6,JPH2
14_Member	GO Biological Processes	GO:0010522	regulation of calcium ion transport into cytosol	-3.79714	-2.11852	8/101	287,845,4644,5311,5350,6546,7220,57158	ANK2,CASQ2,MYO5A,PKD2,PLN,SLC8A1,TRPC1,JPH2
14_Member	GO Biological Processes	GO:0070588	calcium ion transmembrane transport	-3.75057	-2.07591	15/329	287,493,781,845,2259,2823,3357,3708,4644,5311,5350,6546,7220,57158,259232	ANK2,ATP2B4,CACNA2D1,CASQ2,FGF14,GPM6A,HTR2B,ITPR1,MYO5A,PKD2,PLN,SLC8A1,TRPC1,JPH2,NALCN
14_Member	GO Biological Processes	GO:0034765	regulation of ion transmembrane transport	-3.74177	-2.07095	19/484	287,493,781,845,2259,2273,3779,4208,4644,5311,5350,5649,6332,6546,7220,23704,53826,57158,259232	ANK2,ATP2B4,CACNA2D1,CASQ2,FGF14,FHL1,KCNMB1,MEF2C,MYO5A,PKD2,PLN,RELN,SCN7A,SLC8A1,TRPC1,KCNE4,FXYD6,JPH2,NALCN
14_Member	GO Biological Processes	GO:0034762	regulation of transmembrane transport	-3.67702	-2.02408	21/572	287,493,781,845,2259,2273,2697,3779,4208,4644,5311,5350,5649,6332,6546,7220,23433,23704,53826,57158,259232	ANK2,ATP2B4,CACNA2D1,CASQ2,FGF14,FHL1,GJA1,KCNMB1,MEF2C,MYO5A,PKD2,PLN,RELN,SCN7A,SLC8A1,TRPC1,RHOQ,KCNE4,FXYD6,JPH2,NALCN
14_Member	GO Biological Processes	GO:0032412	regulation of ion transmembrane transporter activity	-3.62913	-1.98854	13/265	287,781,845,2259,2273,4208,4644,5311,5350,5649,23704,53826,57158	ANK2,CACNA2D1,CASQ2,FGF14,FHL1,MEF2C,MYO5A,PKD2,PLN,RELN,KCNE4,FXYD6,JPH2
14_Member	GO Biological Processes	GO:0030003	cellular cation homeostasis	-3.53539	-1.91439	23/672	287,493,552,730,781,845,1901,1903,2697,3357,3708,4644,5156,5311,5350,5733,5737,6387,6546,7220,57158,79901,120892	ANK2,ATP2B4,AVPR1A,C7,CACNA2D1,CASQ2,S1PR1,S1PR3,GJA1,HTR2B,ITPR1,MYO5A,PDGFRA,PKD2,PLN,PTGER3,PTGFR,CXCL12,SLC8A1,TRPC1,JPH2,CYBRD1,LRRK2
14_Member	GO Biological Processes	GO:1901021	positive regulation of calcium ion transmembrane transporter activity	-3.52062	-1.90135	5/39	287,781,2259,5311,57158	ANK2,CACNA2D1,FGF14,PKD2,JPH2
14_Member	GO Biological Processes	GO:0043270	positive regulation of ion transport	-3.44413	-1.83174	13/277	287,552,781,1272,2259,2273,3779,4638,5311,5649,6387,7220,57158	ANK2,AVPR1A,CACNA2D1,CNTN1,FGF14,FHL1,KCNMB1,MYLK,PKD2,RELN,CXCL12,TRPC1,JPH2
14_Member	GO Biological Processes	GO:0006873	cellular ion homeostasis	-3.41891	-1.80993	23/685	287,493,552,730,781,845,1901,1903,2697,3357,3708,4644,5156,5311,5350,5733,5737,6387,6546,7220,57158,79901,120892	ANK2,ATP2B4,AVPR1A,C7,CACNA2D1,CASQ2,S1PR1,S1PR3,GJA1,HTR2B,ITPR1,MYO5A,PDGFRA,PKD2,PLN,PTGER3,PTGFR,CXCL12,SLC8A1,TRPC1,JPH2,CYBRD1,LRRK2
14_Member	GO Biological Processes	GO:0051928	positive regulation of calcium ion transport	-3.23899	-1.66652	8/122	287,781,2259,4638,5311,6387,7220,57158	ANK2,CACNA2D1,FGF14,MYLK,PKD2,CXCL12,TRPC1,JPH2
14_Member	GO Biological Processes	GO:0060314	regulation of ryanodine-sensitive calcium-release channel activity	-3.21494	-1.64788	4/26	845,5311,5350,57158	CASQ2,PKD2,PLN,JPH2
14_Member	GO Biological Processes	GO:2001259	positive regulation of cation channel activity	-3.12467	-1.57567	6/71	287,781,2259,5311,5649,57158	ANK2,CACNA2D1,FGF14,PKD2,RELN,JPH2
14_Member	GO Biological Processes	GO:1904427	positive regulation of calcium ion transmembrane transport	-3.0924	-1.55072	6/72	287,781,2259,5311,7220,57158	ANK2,CACNA2D1,FGF14,PKD2,TRPC1,JPH2
14_Member	GO Biological Processes	GO:0050849	negative regulation of calcium-mediated signaling	-2.8141	-1.32366	4/33	493,845,3708,5311	ATP2B4,CASQ2,ITPR1,PKD2
14_Member	GO Biological Processes	GO:1904064	positive regulation of cation transmembrane transport	-2.77221	-1.28705	8/144	287,781,2259,3779,5311,5649,7220,57158	ANK2,CACNA2D1,FGF14,KCNMB1,PKD2,RELN,TRPC1,JPH2
14_Member	GO Biological Processes	GO:0034767	positive regulation of ion transmembrane transport	-2.55538	-1.11709	8/156	287,781,2259,3779,5311,5649,7220,57158	ANK2,CACNA2D1,FGF14,KCNMB1,PKD2,RELN,TRPC1,JPH2
14_Member	GO Biological Processes	GO:0034764	positive regulation of transmembrane transport	-2.35854	-0.961639	9/205	287,781,2259,3779,5311,5649,7220,23433,57158	ANK2,CACNA2D1,FGF14,KCNMB1,PKD2,RELN,TRPC1,RHOQ,JPH2
14_Member	GO Biological Processes	GO:0032414	positive regulation of ion transmembrane transporter activity	-2.26098	-0.882395	6/105	287,781,2259,5311,5649,57158	ANK2,CACNA2D1,FGF14,PKD2,RELN,JPH2
14_Member	GO Biological Processes	GO:0098662	inorganic cation transmembrane transport	-2.12642	-0.778024	21/767	287,493,781,845,2259,2273,2823,3357,3708,3779,4644,5311,5350,6332,6546,7220,10060,23704,53826,57158,259232	ANK2,ATP2B4,CACNA2D1,CASQ2,FGF14,FHL1,GPM6A,HTR2B,ITPR1,KCNMB1,MYO5A,PKD2,PLN,SCN7A,SLC8A1,TRPC1,ABCC9,KCNE4,FXYD6,JPH2,NALCN
14_Member	GO Biological Processes	GO:0032411	positive regulation of transporter activity	-2.10881	-0.76375	6/113	287,781,2259,5311,5649,57158	ANK2,CACNA2D1,FGF14,PKD2,RELN,JPH2
15_Summary	Reactome Gene Sets	R-HSA-1474228	Degradation of the extracellular matrix	-12.3115	-9.46782	19/140	1281,1282,1290,1293,1295,1300,1301,1303,1306,1513,1634,2200,2335,3915,4325,4327,7077,7373,170690,255631,3082,4015,283208,3791,6546,4208,6591,9464,2121,4921,54796,3624,6423,23213,2697,26011,90102	COL3A1,COL4A1,COL5A2,COL6A3,COL8A1,COL10A1,COL11A1,COL12A1,COL15A1,CTSK,DCN,FBN1,FN1,LAMC1,MMP16,MMP19,TIMP2,COL14A1,ADAMTS16,COL24A1,HGF,LOX,P4HA3,KDR,SLC8A1,MEF2C,SNAI2,HAND2,EVC,DDR2,BNC2,INHBA,SFRP2,SULF1,GJA1,TENM4,PHLDB2
15_Member	Reactome Gene Sets	R-HSA-1474228	Degradation of the extracellular matrix	-12.3115	-9.46782	19/140	1281,1282,1290,1293,1295,1300,1301,1303,1306,1513,1634,2200,2335,3915,4325,4327,7077,7373,170690	COL3A1,COL4A1,COL5A2,COL6A3,COL8A1,COL10A1,COL11A1,COL12A1,COL15A1,CTSK,DCN,FBN1,FN1,LAMC1,MMP16,MMP19,TIMP2,COL14A1,ADAMTS16
15_Member	Canonical Pathways	M3005	NABA COLLAGENS	-10.3596	-7.77291	11/44	1281,1282,1290,1293,1295,1300,1301,1303,1306,7373,255631	COL3A1,COL4A1,COL5A2,COL6A3,COL8A1,COL10A1,COL11A1,COL12A1,COL15A1,COL14A1,COL24A1
15_Member	Reactome Gene Sets	R-HSA-8948216	Collagen chain trimerization	-10.3596	-7.77291	11/44	1281,1282,1290,1293,1295,1300,1301,1303,1306,7373,255631	COL3A1,COL4A1,COL5A2,COL6A3,COL8A1,COL10A1,COL11A1,COL12A1,COL15A1,COL14A1,COL24A1
15_Member	Canonical Pathways	M198	PID SYNDECAN 1 PATHWAY	-10.131	-7.56012	11/46	1281,1282,1290,1293,1295,1300,1301,1303,1306,3082,7373	COL3A1,COL4A1,COL5A2,COL6A3,COL8A1,COL10A1,COL11A1,COL12A1,COL15A1,HGF,COL14A1
15_Member	Reactome Gene Sets	R-HSA-2022090	Assembly of collagen fibrils and other multimeric structures	-9.92901	-7.37333	12/61	1281,1282,1290,1293,1295,1300,1301,1303,1306,4015,7373,255631	COL3A1,COL4A1,COL5A2,COL6A3,COL8A1,COL10A1,COL11A1,COL12A1,COL15A1,LOX,COL14A1,COL24A1
15_Member	Reactome Gene Sets	R-HSA-1442490	Collagen degradation	-9.67147	-7.1377	12/64	1281,1282,1290,1293,1295,1300,1301,1303,1306,1513,4327,7373	COL3A1,COL4A1,COL5A2,COL6A3,COL8A1,COL10A1,COL11A1,COL12A1,COL15A1,CTSK,MMP19,COL14A1
15_Member	Reactome Gene Sets	R-HSA-1650814	Collagen biosynthesis and modifying enzymes	-9.4278	-6.92161	12/67	1281,1282,1290,1293,1295,1300,1301,1303,1306,7373,255631,283208	COL3A1,COL4A1,COL5A2,COL6A3,COL8A1,COL10A1,COL11A1,COL12A1,COL15A1,COL14A1,COL24A1,P4HA3
15_Member	Reactome Gene Sets	R-HSA-1474290	Collagen formation	-8.95319	-6.50914	13/90	1281,1282,1290,1293,1295,1300,1301,1303,1306,4015,7373,255631,283208	COL3A1,COL4A1,COL5A2,COL6A3,COL8A1,COL10A1,COL11A1,COL12A1,COL15A1,LOX,COL14A1,COL24A1,P4HA3
15_Member	Canonical Pathways	M160	PID AVB3 INTEGRIN PATHWAY	-8.83623	-6.41475	12/75	1281,1282,1290,1293,1295,1300,1301,1303,1306,2335,3791,7373	COL3A1,COL4A1,COL5A2,COL6A3,COL8A1,COL10A1,COL11A1,COL12A1,COL15A1,FN1,KDR,COL14A1
15_Member	KEGG Pathway	hsa04974	Protein digestion and absorption	-6.8972	-4.72111	11/90	1281,1282,1290,1293,1300,1301,1303,1306,6546,7373,255631	COL3A1,COL4A1,COL5A2,COL6A3,COL10A1,COL11A1,COL12A1,COL15A1,SLC8A1,COL14A1,COL24A1
15_Member	GO Biological Processes	GO:0060536	cartilage morphogenesis	-5.46552	-3.49472	6/28	1293,1303,4208,6591,7373,9464	COL6A3,COL12A1,MEF2C,SNAI2,COL14A1,HAND2
15_Member	GO Biological Processes	GO:0003416	endochondral bone growth	-4.46128	-2.66331	6/41	1293,1303,2121,4921,7373,54796	COL6A3,COL12A1,EVC,DDR2,COL14A1,BNC2
15_Member	GO Biological Processes	GO:0035987	endodermal cell differentiation	-4.22553	-2.46459	6/45	1290,1295,1301,1303,2335,3624	COL5A2,COL8A1,COL11A1,COL12A1,FN1,INHBA
15_Member	GO Biological Processes	GO:0098868	bone growth	-4.22553	-2.46459	6/45	1293,1303,2121,4921,7373,54796	COL6A3,COL12A1,EVC,DDR2,COL14A1,BNC2
15_Member	GO Biological Processes	GO:0002063	chondrocyte development	-4.06422	-2.33756	6/48	1293,1301,1303,6423,7373,23213	COL6A3,COL11A1,COL12A1,SFRP2,COL14A1,SULF1
15_Member	GO Biological Processes	GO:0001706	endoderm formation	-3.7744	-2.09676	6/54	1290,1295,1301,1303,2335,3624	COL5A2,COL8A1,COL11A1,COL12A1,FN1,INHBA
15_Member	GO Biological Processes	GO:0007492	endoderm development	-3.72379	-2.06079	7/78	1290,1295,1301,1303,2335,3624,3915	COL5A2,COL8A1,COL11A1,COL12A1,FN1,INHBA,LAMC1
15_Member	GO Biological Processes	GO:0007369	gastrulation	-3.18588	-1.62265	10/188	1290,1295,1301,1303,2335,2697,3624,6423,26011,90102	COL5A2,COL8A1,COL11A1,COL12A1,FN1,GJA1,INHBA,SFRP2,TENM4,PHLDB2
15_Member	GO Biological Processes	GO:0001704	formation of primary germ layer	-3.14638	-1.59369	8/126	1290,1295,1301,1303,2335,2697,3624,6423	COL5A2,COL8A1,COL11A1,COL12A1,FN1,GJA1,INHBA,SFRP2
15_Member	GO Biological Processes	GO:0003414	chondrocyte morphogenesis involved in endochondral bone morphogenesis	-2.69042	-1.22687	3/17	1293,1303,7373	COL6A3,COL12A1,COL14A1
15_Member	GO Biological Processes	GO:0003429	growth plate cartilage chondrocyte morphogenesis	-2.69042	-1.22687	3/17	1293,1303,7373	COL6A3,COL12A1,COL14A1
15_Member	GO Biological Processes	GO:0090171	chondrocyte morphogenesis	-2.69042	-1.22687	3/17	1293,1303,7373	COL6A3,COL12A1,COL14A1
15_Member	GO Biological Processes	GO:0003422	growth plate cartilage morphogenesis	-2.61614	-1.16752	3/18	1293,1303,7373	COL6A3,COL12A1,COL14A1
15_Member	GO Biological Processes	GO:0060350	endochondral bone morphogenesis	-2.36487	-0.963795	5/70	1293,1303,4208,4325,7373	COL6A3,COL12A1,MEF2C,MMP16,COL14A1
15_Member	GO Biological Processes	GO:0003418	growth plate cartilage chondrocyte differentiation	-2.30407	-0.91946	3/23	1293,1303,7373	COL6A3,COL12A1,COL14A1
15_Member	GO Biological Processes	GO:0003433	chondrocyte development involved in endochondral bone morphogenesis	-2.30407	-0.91946	3/23	1293,1303,7373	COL6A3,COL12A1,COL14A1
15_Member	GO Biological Processes	GO:0003413	chondrocyte differentiation involved in endochondral bone morphogenesis	-2.01874	-0.694391	3/29	1293,1303,7373	COL6A3,COL12A1,COL14A1
16_Summary	GO Biological Processes	GO:0030335	positive regulation of cell migration	-11.7037	-8.94085	35/560	1901,2113,2252,2335,3082,3488,3554,3791,4638,4921,5156,5175,5587,5649,6387,6546,6591,6678,7042,7060,8828,8829,8840,9590,9732,10000,10630,10631,50507,56034,57608,58494,131578,147372,154810,9353,1272,2042,2202,6423,26585	S1PR1,ETS1,FGF7,FN1,HGF,IGFBP5,IL1R1,KDR,MYLK,DDR2,PDGFRA,PECAM1,PRKD1,RELN,CXCL12,SLC8A1,SNAI2,SPARC,TGFB2,THBS4,NRP2,NRP1,CCN4,AKAP12,DOCK4,AKT3,PDPN,POSTN,NOX4,PDGFC,JCAD,JAM2,LRRC15,CCBE1,AMOTL1,SLIT2,CNTN1,EPHA3,EFEMP1,SFRP2,GREM1
16_Member	GO Biological Processes	GO:0030335	positive regulation of cell migration	-11.7037	-8.94085	35/560	1901,2113,2252,2335,3082,3488,3554,3791,4638,4921,5156,5175,5587,5649,6387,6546,6591,6678,7042,7060,8828,8829,8840,9590,9732,10000,10630,10631,50507,56034,57608,58494,131578,147372,154810	S1PR1,ETS1,FGF7,FN1,HGF,IGFBP5,IL1R1,KDR,MYLK,DDR2,PDGFRA,PECAM1,PRKD1,RELN,CXCL12,SLC8A1,SNAI2,SPARC,TGFB2,THBS4,NRP2,NRP1,CCN4,AKAP12,DOCK4,AKT3,PDPN,POSTN,NOX4,PDGFC,JCAD,JAM2,LRRC15,CCBE1,AMOTL1
16_Member	GO Biological Processes	GO:0040017	positive regulation of locomotion	-11.2651	-8.54801	36/612	1901,2113,2252,2335,3082,3488,3554,3791,4638,4921,5156,5175,5587,5649,6387,6546,6591,6678,7042,7060,8828,8829,8840,9353,9590,9732,10000,10630,10631,50507,56034,57608,58494,131578,147372,154810	S1PR1,ETS1,FGF7,FN1,HGF,IGFBP5,IL1R1,KDR,MYLK,DDR2,PDGFRA,PECAM1,PRKD1,RELN,CXCL12,SLC8A1,SNAI2,SPARC,TGFB2,THBS4,NRP2,NRP1,CCN4,SLIT2,AKAP12,DOCK4,AKT3,PDPN,POSTN,NOX4,PDGFC,JCAD,JAM2,LRRC15,CCBE1,AMOTL1
16_Member	GO Biological Processes	GO:2000147	positive regulation of cell motility	-11.1892	-8.48288	35/584	1901,2113,2252,2335,3082,3488,3554,3791,4638,4921,5156,5175,5587,5649,6387,6546,6591,6678,7042,7060,8828,8829,8840,9590,9732,10000,10630,10631,50507,56034,57608,58494,131578,147372,154810	S1PR1,ETS1,FGF7,FN1,HGF,IGFBP5,IL1R1,KDR,MYLK,DDR2,PDGFRA,PECAM1,PRKD1,RELN,CXCL12,SLC8A1,SNAI2,SPARC,TGFB2,THBS4,NRP2,NRP1,CCN4,AKAP12,DOCK4,AKT3,PDPN,POSTN,NOX4,PDGFC,JCAD,JAM2,LRRC15,CCBE1,AMOTL1
16_Member	GO Biological Processes	GO:0051272	positive regulation of cellular component movement	-10.8415	-8.18514	35/601	1901,2113,2252,2335,3082,3488,3554,3791,4638,4921,5156,5175,5587,5649,6387,6546,6591,6678,7042,7060,8828,8829,8840,9590,9732,10000,10630,10631,50507,56034,57608,58494,131578,147372,154810	S1PR1,ETS1,FGF7,FN1,HGF,IGFBP5,IL1R1,KDR,MYLK,DDR2,PDGFRA,PECAM1,PRKD1,RELN,CXCL12,SLC8A1,SNAI2,SPARC,TGFB2,THBS4,NRP2,NRP1,CCN4,AKAP12,DOCK4,AKT3,PDPN,POSTN,NOX4,PDGFC,JCAD,JAM2,LRRC15,CCBE1,AMOTL1
16_Member	GO Biological Processes	GO:0018108	peptidyl-tyrosine phosphorylation	-3.68771	-2.03136	16/371	1272,2042,2202,2252,3082,3791,4921,5156,5175,5649,6423,7060,8829,26585,50507,56034	CNTN1,EPHA3,EFEMP1,FGF7,HGF,KDR,DDR2,PDGFRA,PECAM1,RELN,SFRP2,THBS4,NRP1,GREM1,NOX4,PDGFC
16_Member	GO Biological Processes	GO:0018212	peptidyl-tyrosine modification	-3.64844	-2.00235	16/374	1272,2042,2202,2252,3082,3791,4921,5156,5175,5649,6423,7060,8829,26585,50507,56034	CNTN1,EPHA3,EFEMP1,FGF7,HGF,KDR,DDR2,PDGFRA,PECAM1,RELN,SFRP2,THBS4,NRP1,GREM1,NOX4,PDGFC
16_Member	GO Biological Processes	GO:0050730	regulation of peptidyl-tyrosine phosphorylation	-2.65464	-1.19587	11/259	1272,2252,3082,5175,5649,6423,7060,8829,26585,50507,56034	CNTN1,FGF7,HGF,PECAM1,RELN,SFRP2,THBS4,NRP1,GREM1,NOX4,PDGFC
16_Member	GO Biological Processes	GO:0050731	positive regulation of peptidyl-tyrosine phosphorylation	-2.51578	-1.08541	9/194	1272,2252,3082,5175,5649,7060,8829,26585,50507	CNTN1,FGF7,HGF,PECAM1,RELN,THBS4,NRP1,GREM1,NOX4
17_Summary	GO Biological Processes	GO:0034330	cell junction organization	-11.1642	-8.46834	25/299	287,1000,1004,1009,2042,2335,2697,3791,3915,5175,6591,7042,7043,7145,8506,8829,10052,10395,10979,11228,26585,28513,57493,83700,90102	ANK2,CDH2,CDH6,CDH11,EPHA3,FN1,GJA1,KDR,LAMC1,PECAM1,SNAI2,TGFB2,TGFB3,TNS1,CNTNAP1,NRP1,GJC1,DLC1,FERMT2,RASSF8,GREM1,CDH19,HEG1,JAM3,PHLDB2
17_Member	GO Biological Processes	GO:0034330	cell junction organization	-11.1642	-8.46834	25/299	287,1000,1004,1009,2042,2335,2697,3791,3915,5175,6591,7042,7043,7145,8506,8829,10052,10395,10979,11228,26585,28513,57493,83700,90102	ANK2,CDH2,CDH6,CDH11,EPHA3,FN1,GJA1,KDR,LAMC1,PECAM1,SNAI2,TGFB2,TGFB3,TNS1,CNTNAP1,NRP1,GJC1,DLC1,FERMT2,RASSF8,GREM1,CDH19,HEG1,JAM3,PHLDB2
17_Member	GO Biological Processes	GO:0034329	cell junction assembly	-10.4236	-7.80525	22/247	287,1000,1004,1009,2042,2335,2697,3791,3915,5175,6591,7145,8506,8829,10052,10395,10979,26585,28513,57493,83700,90102	ANK2,CDH2,CDH6,CDH11,EPHA3,FN1,GJA1,KDR,LAMC1,PECAM1,SNAI2,TNS1,CNTNAP1,NRP1,GJC1,DLC1,FERMT2,GREM1,CDH19,HEG1,JAM3,PHLDB2
17_Member	GO Biological Processes	GO:0034332	adherens junction organization	-6.33067	-4.23687	13/148	1000,1004,1009,2042,3791,8829,10395,10979,11228,26585,28513,83700,90102	CDH2,CDH6,CDH11,EPHA3,KDR,NRP1,DLC1,FERMT2,RASSF8,GREM1,CDH19,JAM3,PHLDB2
17_Member	GO Biological Processes	GO:0045216	cell-cell junction organization	-5.88264	-3.85134	13/162	287,1000,1004,1009,2697,5175,6591,7042,7043,8506,10052,28513,57493	ANK2,CDH2,CDH6,CDH11,GJA1,PECAM1,SNAI2,TGFB2,TGFB3,CNTNAP1,GJC1,CDH19,HEG1
17_Member	GO Biological Processes	GO:0007043	cell-cell junction assembly	-5.32126	-3.37137	11/129	287,1000,1004,1009,2697,5175,6591,8506,10052,28513,57493	ANK2,CDH2,CDH6,CDH11,GJA1,PECAM1,SNAI2,CNTNAP1,GJC1,CDH19,HEG1
17_Member	GO Biological Processes	GO:0044331	cell-cell adhesion mediated by cadherin	-2.31505	-0.921768	4/45	1000,1004,1009,28513	CDH2,CDH6,CDH11,CDH19
17_Member	GO Biological Processes	GO:0016339	calcium-dependent cell-cell adhesion via plasma membrane cell adhesion molecules	-2.24723	-0.873596	4/47	1000,1004,1009,28513	CDH2,CDH6,CDH11,CDH19
18_Summary	Canonical Pathways	M5885	NABA MATRISOME ASSOCIATED	-10.4945	-7.86556	39/753	1513,2252,2259,3082,3624,4015,4325,4327,5069,6383,6387,6423,6424,7042,7043,7077,7292,8038,8745,9068,10082,10154,11167,11174,23213,26585,56034,57188,81035,81792,84898,91584,91851,114899,114905,140862,147372,170690,283208	CTSK,FGF7,FGF14,HGF,INHBA,LOX,MMP16,MMP19,PAPPA,SDC2,CXCL12,SFRP2,SFRP4,TGFB2,TGFB3,TIMP2,TNFSF4,ADAM12,ADAM23,ANGPTL1,GPC6,PLXNC1,FSTL1,ADAMTS6,SULF1,GREM1,PDGFC,ADAMTSL3,COLEC12,ADAMTS12,PLXDC2,PLXNA4,CHRDL1,C1QTNF3,C1QTNF7,ISM1,CCBE1,ADAMTS16,P4HA3
18_Member	Canonical Pathways	M5885	NABA MATRISOME ASSOCIATED	-10.4945	-7.86556	39/753	1513,2252,2259,3082,3624,4015,4325,4327,5069,6383,6387,6423,6424,7042,7043,7077,7292,8038,8745,9068,10082,10154,11167,11174,23213,26585,56034,57188,81035,81792,84898,91584,91851,114899,114905,140862,147372,170690,283208	CTSK,FGF7,FGF14,HGF,INHBA,LOX,MMP16,MMP19,PAPPA,SDC2,CXCL12,SFRP2,SFRP4,TGFB2,TGFB3,TIMP2,TNFSF4,ADAM12,ADAM23,ANGPTL1,GPC6,PLXNC1,FSTL1,ADAMTS6,SULF1,GREM1,PDGFC,ADAMTSL3,COLEC12,ADAMTS12,PLXDC2,PLXNA4,CHRDL1,C1QTNF3,C1QTNF7,ISM1,CCBE1,ADAMTS16,P4HA3
18_Member	Canonical Pathways	M5883	NABA SECRETED FACTORS	-4.06329	-2.33756	16/344	2252,2259,3082,3624,6387,6423,6424,7042,7043,7292,9068,11167,56034,91851,140862,147372	FGF7,FGF14,HGF,INHBA,CXCL12,SFRP2,SFRP4,TGFB2,TGFB3,TNFSF4,ANGPTL1,FSTL1,PDGFC,CHRDL1,ISM1,CCBE1
19_Summary	GO Biological Processes	GO:0060840	artery development	-10.4168	-7.80525	15/101	1281,2737,4015,4052,4628,4638,5311,5396,7042,8829,9464,11174,93649,144165,221395	COL3A1,GLI3,LOX,LTBP1,MYH10,MYLK,PKD2,PRRX1,TGFB2,NRP1,HAND2,ADAMTS6,MYOCD,PRICKLE1,ADGRF5
19_Member	GO Biological Processes	GO:0060840	artery development	-10.4168	-7.80525	15/101	1281,2737,4015,4052,4628,4638,5311,5396,7042,8829,9464,11174,93649,144165,221395	COL3A1,GLI3,LOX,LTBP1,MYH10,MYLK,PKD2,PRRX1,TGFB2,NRP1,HAND2,ADAMTS6,MYOCD,PRICKLE1,ADGRF5
19_Member	GO Biological Processes	GO:0035904	aorta development	-6.52116	-4.39518	9/60	1281,4015,4052,4628,4638,5311,7042,11174,144165	COL3A1,LOX,LTBP1,MYH10,MYLK,PKD2,TGFB2,ADAMTS6,PRICKLE1
19_Member	GO Biological Processes	GO:0048844	artery morphogenesis	-5.67924	-3.674	9/75	1281,4638,5311,5396,7042,8829,9464,93649,221395	COL3A1,MYLK,PKD2,PRRX1,TGFB2,NRP1,HAND2,MYOCD,ADGRF5
19_Member	GO Biological Processes	GO:0048745	smooth muscle tissue development	-2.25096	-0.874849	3/24	1281,4638,5311	COL3A1,MYLK,PKD2
20_Summary	GO Biological Processes	GO:0042692	muscle cell differentiation	-10.1707	-7.59199	27/388	287,552,845,1000,3488,4015,4208,4628,4629,5156,6444,6546,6935,8038,8736,9444,11155,23345,25802,26585,50507,58494,64091,91653,93166,93649,348093,1264,1901,7043,8829,10395,55704,90102,122786,8506,26011,7042,9464,144165	ANK2,AVPR1A,CASQ2,CDH2,IGFBP5,LOX,MEF2C,MYH10,MYH11,PDGFRA,SGCD,SLC8A1,ZEB1,ADAM12,MYOM1,QKI,LDB3,SYNE1,LMOD1,GREM1,NOX4,JAM2,POPDC2,BOC,PRDM6,MYOCD,RBPMS2,CNN1,S1PR1,TGFB3,NRP1,DLC1,CCDC88A,PHLDB2,FRMD6,CNTNAP1,TENM4,TGFB2,HAND2,PRICKLE1
20_Member	GO Biological Processes	GO:0042692	muscle cell differentiation	-10.1707	-7.59199	27/388	287,552,845,1000,3488,4015,4208,4628,4629,5156,6444,6546,6935,8038,8736,9444,11155,23345,25802,26585,50507,58494,64091,91653,93166,93649,348093	ANK2,AVPR1A,CASQ2,CDH2,IGFBP5,LOX,MEF2C,MYH10,MYH11,PDGFRA,SGCD,SLC8A1,ZEB1,ADAM12,MYOM1,QKI,LDB3,SYNE1,LMOD1,GREM1,NOX4,JAM2,POPDC2,BOC,PRDM6,MYOCD,RBPMS2
20_Member	GO Biological Processes	GO:0031032	actomyosin structure organization	-7.84917	-5.55125	17/201	845,1264,1901,4208,4628,4629,5156,7043,8736,8829,10395,11155,25802,50507,55704,90102,122786	CASQ2,CNN1,S1PR1,MEF2C,MYH10,MYH11,PDGFRA,TGFB3,MYOM1,NRP1,DLC1,LDB3,LMOD1,NOX4,CCDC88A,PHLDB2,FRMD6
20_Member	GO Biological Processes	GO:0051146	striated muscle cell differentiation	-7.48893	-5.23052	20/295	552,845,1000,3488,4015,4208,4628,4629,5156,6444,6546,8038,8736,11155,25802,26585,50507,58494,64091,93649	AVPR1A,CASQ2,CDH2,IGFBP5,LOX,MEF2C,MYH10,MYH11,PDGFRA,SGCD,SLC8A1,ADAM12,MYOM1,LDB3,LMOD1,GREM1,NOX4,JAM2,POPDC2,MYOCD
20_Member	GO Biological Processes	GO:0010927	cellular component assembly involved in morphogenesis	-6.78488	-4.62414	12/113	287,845,4208,4628,4629,5156,8506,8736,11155,25802,26011,90102	ANK2,CASQ2,MEF2C,MYH10,MYH11,PDGFRA,CNTNAP1,MYOM1,LDB3,LMOD1,TENM4,PHLDB2
20_Member	GO Biological Processes	GO:0035051	cardiocyte differentiation	-6.68446	-4.5472	14/162	4208,4628,4629,5156,6444,6546,7042,8736,9464,26011,26585,50507,93649,144165	MEF2C,MYH10,MYH11,PDGFRA,SGCD,SLC8A1,TGFB2,MYOM1,HAND2,TENM4,GREM1,NOX4,MYOCD,PRICKLE1
20_Member	GO Biological Processes	GO:0030239	myofibril assembly	-5.0447	-3.13042	8/68	845,4208,4628,4629,5156,8736,11155,25802	CASQ2,MEF2C,MYH10,MYH11,PDGFRA,MYOM1,LDB3,LMOD1
20_Member	GO Biological Processes	GO:0055001	muscle cell development	-4.58363	-2.76284	12/183	287,845,4015,4208,4628,4629,5156,6444,6546,8736,11155,25802	ANK2,CASQ2,LOX,MEF2C,MYH10,MYH11,PDGFRA,SGCD,SLC8A1,MYOM1,LDB3,LMOD1
20_Member	GO Biological Processes	GO:0055007	cardiac muscle cell differentiation	-4.52805	-2.71001	10/129	4208,4628,4629,5156,6444,6546,8736,26585,50507,93649	MEF2C,MYH10,MYH11,PDGFRA,SGCD,SLC8A1,MYOM1,GREM1,NOX4,MYOCD
20_Member	GO Biological Processes	GO:0055002	striated muscle cell development	-4.1967	-2.44697	11/170	845,4015,4208,4628,4629,5156,6444,6546,8736,11155,25802	CASQ2,LOX,MEF2C,MYH10,MYH11,PDGFRA,SGCD,SLC8A1,MYOM1,LDB3,LMOD1
20_Member	GO Biological Processes	GO:0048739	cardiac muscle fiber development	-3.04691	-1.5166	3/13	4629,6444,8736	MYH11,SGCD,MYOM1
20_Member	GO Biological Processes	GO:0055013	cardiac muscle cell development	-2.69115	-1.22687	6/86	4628,4629,5156,6444,6546,8736	MYH10,MYH11,PDGFRA,SGCD,SLC8A1,MYOM1
20_Member	GO Biological Processes	GO:0055006	cardiac cell development	-2.54325	-1.1095	6/92	4628,4629,5156,6444,6546,8736	MYH10,MYH11,PDGFRA,SGCD,SLC8A1,MYOM1
20_Member	GO Biological Processes	GO:0055003	cardiac myofibril assembly	-2.35988	-0.962028	3/22	4628,5156,8736	MYH10,PDGFRA,MYOM1
