# Supplementary material for: Integrative Analysis of Histopathological Images and Genomic Data in Colon Adenocarcinoma
Source: Front Oncol. 2021 Sep 27;11:636451. doi: 10.3389/fonc.2021.636451 (PMC8504715; doi:10.3389/fonc.2021.636451)
Supplement: Supplementary file 4 [file DataSheet_4.zip › Table S4.xlsx]

## Sheet: train
	status	times	Eigengene	Median_Cells_AreaShape_Zernike_1_1	Median_Cells_Granularity_14_MaskedHematoxylin	StDev_Cells_AreaShape_FormFactor	StDev_Cells_AreaShape_Zernike_9_1	StDev_Cells_Granularity_7_MaskedHematoxylin	riskscore	risk
TCGA-A6-2671	1	1331	0.0391061	0.0551816	1.17118	0.117283	0.00292587	2.19434	5.48224	low
TCGA-A6-2676	1	1305	-0.0385824	0.0577564	0.503935	0.127189	0.00290719	1.69901	9.11526	high
TCGA-A6-2677	1	740	0.188946	0.055077	3.72079	0.118852	0.00297346	2.46544	9.01319	high
TCGA-A6-2679	0	1366	-0.0938891	0.0551139	2.19319	0.122721	0.00291847	2.56308	1.45375	low
TCGA-A6-2680	0	1068	-0.0373025	0.0529417	1.00603	0.127261	0.00295525	2.85192	1.24724	low
TCGA-A6-2681	0	1387	0.0550105	0.0560628	2.80273	0.121513	0.00292486	4.36747	2.83734	low
TCGA-A6-2682	1	424	0.0314525	0.0551678	3.73325	0.119318	0.00291078	1.98009	9.53429	high
TCGA-A6-2683	1	504	-0.122057	0.0544967	0.179449	0.12243	0.00298203	1.26928	9.38646	high
TCGA-A6-2684	0	1127	0.293598	0.0537305	1.20381	0.1235	0.00291052	2.21877	5.89433	low
TCGA-A6-2686	1	1126	0.0197276	0.057733	2.23636	0.12785	0.00293342	2.13733	6.96557	high
TCGA-A6-3807	0	1054	0.0133648	0.0546575	2.11658	0.131748	0.00295994	2.98543	1.01919	low
TCGA-A6-3809	0	996	-0.0310171	0.0569882	2.33266	0.12392	0.00292558	2.22529	4.64612	low
TCGA-A6-3810	0	1111	0.139895	0.0553473	0.477082	0.123726	0.00287838	1.69192	7.97707	high
TCGA-A6-4105	1	442	0.0199543	0.0548504	3.78939	0.121314	0.00294145	2.4912	6.93447	high
TCGA-A6-4107	0	987	0.00550985	0.0545206	2.87899	0.122742	0.00291464	2.50266	3.03249	low
TCGA-A6-5657	0	962	0.115004	0.0562085	3.40778	0.117205	0.00289108	3.24897	7.13274	high
TCGA-A6-5659	0	926	0.122446	0.0545693	1.42603	0.125841	0.00293077	3.89753	1.94203	low
TCGA-A6-5660	0	888	0.00960689	0.0565112	1.33657	0.119727	0.00294183	3.08159	2.58148	low
TCGA-A6-5661	0	1020	-0.0505999	0.0561438	2.01151	0.115199	0.00289933	2.52731	5.44758	low
TCGA-A6-5662	0	718	0.0189371	0.0547998	1.79734	0.120385	0.00291904	3.1091	1.8784	low
TCGA-A6-5664	0	672	0.128748	0.0546811	1.25222	0.121346	0.00296356	2.43297	4.59777	low
TCGA-A6-5665	0	671	-0.11992	0.0552303	2.03957	0.127481	0.00294839	3.7355	1.00281	low
TCGA-A6-5666	0	995	-0.0929332	0.0562471	2.70475	0.121943	0.00291607	2.57595	3.13809	low
TCGA-A6-5667	0	887	0.0394207	0.0559419	4.2024	0.118835	0.00292311	3.53667	4.79442	low
TCGA-A6-6649	0	735	0.0836561	0.0549973	5.83736	0.118442	0.00287648	3.04589	7.39374	high
TCGA-A6-6651	0	662	0.244263	0.0533711	1.28177	0.124955	0.00292954	3.87982	3.52896	low
TCGA-AA-3488	1	153	-0.123404	0.0559411	2.56945	0.120836	0.00289533	2.07446	10.1575	high
TCGA-AA-3489	1	214	0.174829	0.0560037	1.75608	0.122335	0.00291282	2.70859	7.65416	high
TCGA-AA-3494	0	31	-0.0630751	0.0550347	2.92632	0.117013	0.00289821	2.85775	4.61153	low
TCGA-AA-3502	0	1065	-0.0968222	0.0522533	2.17763	0.118913	0.00292414	2.47556	2.4921	low
TCGA-AA-3509	0	1915	-0.0300642	0.055513	2.80174	0.122847	0.00294775	2.10672	4.36059	low
TCGA-AA-3514	0	31	0.0137465	0.0538917	2.11742	0.125162	0.00296434	2.93079	1.70559	low
TCGA-AA-3516	1	396	-0.0566782	0.0548138	1.85933	0.120326	0.0029071	2.5083	4.70365	low
TCGA-AA-3517	0	1186	-0.0115588	0.0547716	4.16334	0.119199	0.00297202	3.32087	4.18572	low
TCGA-AA-3518	0	31	-0.0705865	0.0535385	2.99966	0.119803	0.00296793	2.69423	3.96511	low
TCGA-AA-3519	0	276	-0.0595389	0.0565834	1.793	0.118537	0.00294669	3.50449	2.80874	low
TCGA-AA-3522	0	1127	-0.0730043	0.0546936	2.26009	0.128826	0.00295707	2.18902	2.49979	low
TCGA-AA-3524	0	1096	-0.062084	0.0553712	2.86205	0.120429	0.00289772	2.30616	4.71055	low
TCGA-AA-3532	0	882	0.023907	0.0546134	2.12263	0.123793	0.00291163	2.97002	2.09505	low
TCGA-AA-3534	0	882	0.00115492	0.0551962	0.430678	0.118663	0.00294401	2.58218	2.17687	low
TCGA-AA-3542	0	395	-0.115939	0.056745	1.26209	0.115413	0.0029518	2.56753	4.45392	low
TCGA-AA-3543	0	30	-0.0421328	0.0556951	1.93953	0.123596	0.00290588	2.79532	3.41289	low
TCGA-AA-3544	0	426	-0.021386	0.0558366	1.47933	0.120815	0.00290079	3.13048	4.11382	low
TCGA-AA-3552	1	396	-0.036816	0.0553015	2.37888	0.123078	0.00290454	2.21632	5.79351	low
TCGA-AA-3553	0	730	0.00168154	0.0549711	3.08419	0.119863	0.00288974	2.18387	6.82689	low
TCGA-AA-3556	0	700	-0.0425518	0.0539053	1.52132	0.118485	0.00295296	3.405	1.48383	low
TCGA-AA-3560	0	608	-0.030756	0.0543606	2.40914	0.120289	0.00296379	2.97421	1.66177	low
TCGA-AA-3561	0	424	-0.0782747	0.0546716	3.85378	0.119176	0.00294132	2.59448	4.85156	low
TCGA-AA-3655	0	1856	-0.00812516	0.05509	2.50931	0.118328	0.00295281	3.89432	1.0466	low
TCGA-AA-3662	0	184	-0.00501535	0.0561581	1.36597	0.115835	0.00294957	2.43064	3.09176	low
TCGA-AA-3667	0	426	-0.0798571	0.0559376	2.13003	0.119319	0.00292447	2.14576	4.40016	low
TCGA-AA-3675	0	1431	-0.0407964	0.0529436	2.40021	0.119713	0.00294836	2.26928	2.33359	low
TCGA-AA-3679	0	457	-0.053213	0.0570898	0.753699	0.12378	0.00291122	1.77538	7.81694	high
TCGA-AA-3681	0	182	-0.0440059	0.0564603	0.199071	0.120775	0.00292993	1.09227	8.83965	high
TCGA-AA-3685	0	1127	-0.0353437	0.0555379	0.455234	0.126352	0.00293916	1.54155	5.91286	low
TCGA-AA-3692	1	1095	-0.026003	0.0562044	1.29316	0.121113	0.00289649	3.65355	5.41744	low
TCGA-AA-3696	1	153	-0.02875	0.0540321	3.23389	0.121924	0.00296452	2.68341	5.66582	low
TCGA-AA-3697	0	2587	-0.058795	0.0545742	3.64549	0.120678	0.0029467	3.19109	2.95258	low
TCGA-AA-3710	0	821	-0.0102361	0.0564399	0.222752	0.116432	0.00290741	2.29529	5.24405	low
TCGA-AA-3715	1	579	0.04839	0.0561976	2.93147	0.119046	0.0029308	2.04693	8.66496	high
TCGA-AA-3811	1	306	-0.00906545	0.0568998	0.18485	0.111269	0.00289104	2.38776	10.9187	high
TCGA-AA-3812	0	1066	0.0301747	0.0545461	2.50448	0.128303	0.00295938	3.45783	0.941293	low
TCGA-AA-3815	0	1005	-0.0504252	0.0549667	2.75937	0.119145	0.00292161	2.13325	5.03845	low
TCGA-AA-3818	1	30	-0.0473776	0.0546608	0.626474	0.121763	0.00294809	1.751	7.96113	high
TCGA-AA-3831	0	547	-0.0402769	0.0555893	2.35654	0.124543	0.00292146	2.67658	1.51519	low
TCGA-AA-3833	0	485	0.0396687	0.0561446	1.54443	0.120808	0.00289256	2.23577	5.80783	low
TCGA-AA-3837	0	1186	0.00252772	0.0540075	2.26116	0.125971	0.00293847	3.41112	1.07869	low
TCGA-AA-3841	0	1124	-0.0398406	0.0552056	1.73002	0.120918	0.00294414	2.37604	1.90761	low
TCGA-AA-3842	0	1126	0.0114642	0.0557691	2.32158	0.119588	0.00293908	2.67484	2.00687	low
TCGA-AA-3844	0	454	-0.0722207	0.053927	2.15537	0.122921	0.00296692	2.86354	1.76738	low
TCGA-AA-3846	0	518	-0.0361398	0.0560308	3.35946	0.122244	0.00289048	3.3795	4.72824	low
TCGA-AA-3851	0	1006	-0.0318279	0.0554048	0.496688	0.126288	0.00289602	2.97216	3.29857	low
TCGA-AA-3854	0	1096	-0.077462	0.054768	1.63063	0.125087	0.00295732	2.45061	0.793086	low
TCGA-AA-3855	0	975	-0.0496312	0.0549849	2.43817	0.125017	0.00294891	2.75821	0.796333	low
TCGA-AA-3856	0	30	-0.0445973	0.0544674	1.61524	0.122222	0.00293707	2.35819	2.22726	low
TCGA-AA-3860	0	945	0.0158416	0.0557517	1.93355	0.124348	0.00292358	3.40631	1.0573	low
TCGA-AA-3861	0	914	-0.112496	0.0549215	2.0611	0.125852	0.00288813	2.28215	3.66054	low
TCGA-AA-3862	0	914	-0.0534995	0.0550069	3.32102	0.124717	0.00290418	2.73771	4.47161	low
TCGA-AA-3864	0	1612	-0.022948	0.0539003	0.434005	0.125726	0.00297647	2.44656	1.93849	low
TCGA-AA-3866	0	518	0.0565775	0.0554198	0.701118	0.129567	0.0029594	1.73949	5.5859	low
TCGA-AA-3867	0	731	0.0749675	0.055565	1.9729	0.123825	0.0029102	2.77234	3.07408	low
TCGA-AA-3869	1	822	-0.0144547	0.0563039	0.720572	0.128872	0.00293877	1.71551	7.08221	high
TCGA-AA-3870	0	912	0.0628545	0.0564767	0.195171	0.140284	0.00299347	1.58504	6.79019	low
TCGA-AA-3875	0	549	-0.0252348	0.0555099	0.0583718	0.167273	0.00313213	2.51985	2.40965	low
TCGA-AA-3930	1	61	-0.0213014	0.056778	0.747047	0.117422	0.00289853	1.84897	10.669	high
TCGA-AA-3939	0	395	-0.0179655	0.0550493	1.9785	0.12396	0.00292766	3.55784	0.846967	low
TCGA-AA-3949	0	791	0.0463236	0.0559409	1.04281	0.124546	0.00293476	3.19276	1.16068	low
TCGA-AA-3950	0	730	0.0431917	0.056616	0.827581	0.125845	0.00294474	3.73531	2.14669	low
TCGA-AA-3955	0	638	-0.0627389	0.055238	0.742692	0.122577	0.00293232	2.67498	1.36158	low
TCGA-AA-3956	0	1035	0.0102556	0.0546017	1.14744	0.119601	0.00296322	3.20755	1.24429	low
TCGA-AA-3966	0	61	0.0520024	0.0571811	1.18206	0.121695	0.00289488	2.73297	7.33486	high
TCGA-AA-3970	0	1096	-0.0458482	0.0544046	2.96571	0.123763	0.00294612	2.40111	2.6803	low
TCGA-AA-3972	0	1551	-0.036579	0.0550776	2.19144	0.12538	0.0029539	2.8012	0.625887	low
TCGA-AA-3973	0	397	0.00266554	0.055511	1.15304	0.117441	0.00293819	3.38488	1.55631	low
TCGA-AA-3975	0	1036	-0.0263299	0.0548132	0.900894	0.12518	0.00296106	3.4532	0.553675	low
TCGA-AA-3976	0	791	-0.0286642	0.054783	2.45955	0.120758	0.00297512	2.5831	2.40621	low
TCGA-AA-3979	0	730	-0.118453	0.0549629	2.89913	0.117371	0.00296125	2.75524	2.65322	low
TCGA-AA-3980	0	242	-0.0419406	0.0555103	3.50368	0.121086	0.00289354	2.96231	5.53386	low
TCGA-AA-3982	0	822	0.00770035	0.0547194	1.4803	0.122529	0.00293834	3.34481	0.95336	low
TCGA-AD-6548	0	650	0.0360465	0.0547303	2.76336	0.11612	0.00286063	2.89425	6.25592	low
TCGA-AD-6895	0	763	0.0200403	0.0568989	1.576	0.122725	0.00289259	3.13502	5.42678	low
TCGA-AD-6899	1	176	0.0972632	0.056701	2.5962	0.119726	0.00286191	2.82834	10.2247	high
TCGA-AD-6901	1	682	0.0974916	0.0538637	4.66663	0.121508	0.00290371	2.84194	9.02152	high
TCGA-AD-6963	0	834	-0.0758374	0.056154	2.11479	0.118381	0.00290854	1.89933	7.1319	high
TCGA-AM-5821	0	28	-0.00151132	0.0568886	0.426149	0.134523	0.00305906	3.07271	2.98392	low
TCGA-AY-4071	1	29	-0.0116883	0.0553759	2.24855	0.123948	0.00286926	3.01984	6.74995	low
TCGA-AY-5543	0	1004	-0.10647	0.0561535	1.33171	0.124322	0.00295188	2.17461	3.16741	low
TCGA-AY-6197	0	652	-0.070307	0.0563835	1.79286	0.120052	0.00292475	2.77421	2.6674	low
TCGA-AZ-4308	0	3324	-0.00582286	0.0554405	1.17806	0.133033	0.00299892	5.06444	0.734837	low
TCGA-AZ-4323	1	43	0.16695	0.0577151	1.5036	0.114895	0.00288605	3.65392	12.2876	high
TCGA-AZ-4684	0	1977	0.00778375	0.0564726	0.522687	0.130421	0.00290803	3.43531	2.48741	low
TCGA-AZ-6605	1	159	0.153093	0.056914	6.13704	0.119084	0.00287645	2.99006	12.2749	high
TCGA-CA-5255	0	376	-0.104764	0.0569965	1.50182	0.128732	0.00288463	2.98968	5.73002	low
TCGA-CA-5256	0	379	-0.0659937	0.0562146	0.565369	0.125955	0.00295057	2.20349	3.17868	low
TCGA-CA-5797	0	383	0.0221353	0.055565	1.29191	0.128633	0.002971	2.72746	1.61856	low
TCGA-CK-4950	0	2599	-0.0207819	0.0551126	0.494101	0.122021	0.00288815	2.34735	4.41836	low
TCGA-CK-4951	0	1492	0.0458774	0.0559069	0.711746	0.132169	0.00294694	4.83116	0.781704	low
TCGA-CK-5912	1	1493	-0.0236947	0.057689	1.78361	0.115806	0.00292725	3.41864	5.51499	low
TCGA-CK-5914	0	669	-0.0344722	0.0570797	1.52313	0.125006	0.00294751	3.87972	2.71819	low
TCGA-CK-6747	0	820	-0.0280571	0.0563503	2.03687	0.117298	0.00286371	2.46011	6.85556	high
TCGA-CK-6748	0	61	0.106679	0.0560733	1.47711	0.12133	0.00291266	2.62586	5.52787	low
TCGA-CM-4751	0	822	0.030815	0.0553582	1.12087	0.11988	0.00292958	2.98525	2.20892	low
TCGA-CM-5348	0	699	0.155199	0.0544664	1.238	0.13107	0.00294047	5.59738	2.71779	low
TCGA-CM-5349	0	915	0.0761789	0.0551446	1.79514	0.124324	0.00296113	2.3395	2.08496	low
TCGA-D5-5537	1	1381	0.0116903	0.0533761	2.76602	0.127169	0.00299083	2.81113	2.91618	low
TCGA-D5-5538	1	1661	0.0473349	0.0560204	1.65809	0.123772	0.00288824	1.8832	7.00826	high
TCGA-D5-5540	0	1706	-0.070851	0.0545352	1.40166	0.12176	0.0029286	2.62883	1.69402	low
TCGA-D5-6529	0	614	0.0904338	0.0563357	1.77967	0.139532	0.00304234	4.62417	2.34728	low
TCGA-D5-6530	0	621	-0.0597453	0.058935	0.248818	0.136362	0.00306022	2.4681	4.1979	low
TCGA-D5-6533	0	775	-0.0371856	0.058658	1.14967	0.134223	0.00308768	3.38925	3.55899	low
TCGA-D5-6535	0	460	-0.0187138	0.0567597	2.74622	0.128538	0.00290576	4.47291	4.47687	low
TCGA-D5-6538	0	521	-0.0540548	0.0571977	1.23801	0.12897	0.00290539	3.10829	5.03136	low
TCGA-D5-6539	0	380	-0.0262928	0.0572126	1.55449	0.124146	0.00292974	3.90107	3.45637	low
TCGA-D5-6540	0	491	-0.0256912	0.0574992	1.21727	0.130463	0.00294677	3.65179	3.06832	low
TCGA-D5-6898	0	229	0.0708791	0.054979	0.736173	0.146846	0.00297363	4.09382	1.12476	low
TCGA-D5-6920	0	377	-0.0265878	0.0555917	1.51896	0.127799	0.00290807	3.19187	1.87048	low
TCGA-D5-6931	0	365	0.0190362	0.0551471	1.22444	0.129583	0.0029351	2.94569	1.22542	low
TCGA-G4-6299	0	2268	0.0508137	0.0549279	2.69783	0.12526	0.00295253	5.22957	0.872851	low
TCGA-G4-6322	0	792	-0.0359452	0.0541739	2.24773	0.124772	0.00294552	4.15771	0.766612	low
TCGA-G4-6628	0	2424	-0.00177444	0.0561897	2.43914	0.118356	0.00286025	3.65464	5.35464	low
