# Supplementary material for: Integrative Analysis of Histopathological Images and Genomic Data in Colon Adenocarcinoma
Source: Front Oncol. 2021 Sep 27;11:636451. doi: 10.3389/fonc.2021.636451 (PMC8504715; doi:10.3389/fonc.2021.636451)
Supplement: Supplementary file 5 [file DataSheet_5.zip › Table S5.xlsx]

## Sheet: test
	status	times	Eigengene	Median_Cells_AreaShape_Zernike_1_1	Median_Cells_Granularity_14_MaskedHematoxylin	StDev_Cells_AreaShape_FormFactor	StDev_Cells_AreaShape_Zernike_9_1	StDev_Cells_Granularity_7_MaskedHematoxylin	riskscore	risk
TCGA-A6-2671	1	1331	0.0391061	0.0551816	1.17118	0.117283	0.00292587	2.19434	1.871	low
TCGA-A6-2676	1	1305	-0.0385824	0.0577564	0.503935	0.127189	0.00290719	1.69901	2.77076	high
TCGA-A6-2682	1	424	0.0314525	0.0551678	3.73325	0.119318	0.00291078	1.98009	2.57051	high
TCGA-A6-5657	0	962	0.115004	0.0562085	3.40778	0.117205	0.00289108	3.24897	2.64442	high
TCGA-A6-5660	0	888	0.00960689	0.0565112	1.33657	0.119727	0.00294183	3.08159	1.03195	low
TCGA-A6-5662	0	718	0.0189371	0.0547998	1.79734	0.120385	0.00291904	3.1091	0.729929	low
TCGA-A6-5664	0	672	0.128748	0.0546811	1.25222	0.121346	0.00296356	2.43297	1.11753	low
TCGA-AA-3509	0	1915	-0.0300642	0.055513	2.80174	0.122847	0.00294775	2.10672	1.01095	low
TCGA-AA-3516	1	396	-0.0566782	0.0548138	1.85933	0.120326	0.0029071	2.5083	1.60635	low
TCGA-AA-3519	0	276	-0.0595389	0.0565834	1.793	0.118537	0.00294669	3.50449	1.42072	low
TCGA-AA-3543	0	30	-0.0421328	0.0556951	1.93953	0.123596	0.00290588	2.79532	1.2134	low
TCGA-AA-3544	0	426	-0.021386	0.0558366	1.47933	0.120815	0.00290079	3.13048	1.25117	low
TCGA-AA-3548	0	1034	-0.0460753	0.0543594	2.40453	0.121537	0.00294424	2.16353	0.946449	low
TCGA-AA-3553	0	730	0.00168154	0.0549711	3.08419	0.119863	0.00288974	2.18387	2.21801	low
TCGA-AA-3556	0	700	-0.0425518	0.0539053	1.52132	0.118485	0.00295296	3.405	1.02922	low
TCGA-AA-3560	0	608	-0.030756	0.0543606	2.40914	0.120289	0.00296379	2.97421	0.711311	low
TCGA-AA-3663	0	212	-0.0863806	0.0551732	2.27446	0.119833	0.00294751	2.51225	0.926683	low
TCGA-AA-3673	0	1522	-0.0134217	0.0543925	3.1219	0.114681	0.00294437	3.21394	1.35232	low
TCGA-AA-3696	1	153	-0.02875	0.0540321	3.23389	0.121924	0.00296452	2.68341	1.33802	low
TCGA-AA-3713	0	579	-0.0236994	0.0551717	1.9905	0.118929	0.00296235	2.38707	1.27105	low
TCGA-AA-3811	1	306	-0.00906545	0.0568998	0.18485	0.111269	0.00289104	2.38776	3.58081	high
TCGA-AA-3812	0	1066	0.0301747	0.0545461	2.50448	0.128303	0.00295938	3.45783	0.437365	low
TCGA-AA-3815	0	1005	-0.0504252	0.0549667	2.75937	0.119145	0.00292161	2.13325	1.54645	low
TCGA-AA-3819	0	761	-0.0479922	0.0538932	2.36258	0.119308	0.00289834	2.31583	2.07667	low
TCGA-AA-3842	0	1126	0.0114642	0.0557691	2.32158	0.119588	0.00293908	2.67484	1.01691	low
TCGA-AA-3844	0	454	-0.0722207	0.053927	2.15537	0.122921	0.00296692	2.86354	0.657451	low
TCGA-AA-3856	0	30	-0.0445973	0.0544674	1.61524	0.122222	0.00293707	2.35819	0.81511	low
TCGA-AA-3862	0	914	-0.0534995	0.0550069	3.32102	0.124717	0.00290418	2.73771	1.63697	low
TCGA-AA-3864	0	1612	-0.022948	0.0539003	0.434005	0.125726	0.00297647	2.44656	0.949809	low
TCGA-AA-3870	0	912	0.0628545	0.0564767	0.195171	0.140284	0.00299347	1.58504	1.90496	low
TCGA-AA-3930	1	61	-0.0213014	0.056778	0.747047	0.117422	0.00289853	1.84897	3.48302	high
TCGA-AA-3955	0	638	-0.0627389	0.055238	0.742692	0.122577	0.00293232	2.67498	0.725818	low
TCGA-AA-3966	0	61	0.0520024	0.0571811	1.18206	0.121695	0.00289488	2.73297	2.32676	high
TCGA-AA-3970	0	1096	-0.0458482	0.0544046	2.96571	0.123763	0.00294612	2.40111	0.829919	low
TCGA-AA-3972	0	1551	-0.036579	0.0550776	2.19144	0.12538	0.0029539	2.8012	0.466628	low
TCGA-AA-3973	0	397	0.00266554	0.055511	1.15304	0.117441	0.00293819	3.38488	0.995035	low
TCGA-AA-3975	0	1036	-0.0263299	0.0548132	0.900894	0.12518	0.00296106	3.4532	0.423362	low
TCGA-AA-3979	0	730	-0.118453	0.0549629	2.89913	0.117371	0.00296125	2.75524	1.27065	low
TCGA-AA-3982	0	822	0.00770035	0.0547194	1.4803	0.122529	0.00293834	3.34481	0.405723	low
TCGA-AA-3986	0	580	-0.0185612	0.0548378	1.9569	0.123694	0.00292829	1.71354	1.43525	low
TCGA-AD-5900	0	370	0.0500119	0.0569413	4.55707	0.120124	0.00290154	3.02464	2.60641	high
TCGA-AD-6895	0	763	0.0200403	0.0568989	1.576	0.122725	0.00289259	3.13502	2.01058	low
TCGA-AD-6899	1	176	0.0972632	0.056701	2.5962	0.119726	0.00286191	2.82834	3.62632	high
TCGA-AU-3779	0	441	0.0144152	0.0560439	5.95091	0.119215	0.00293404	2.76806	1.72227	low
TCGA-AY-6197	0	652	-0.070307	0.0563835	1.79286	0.120052	0.00292475	2.77421	1.01204	low
TCGA-AZ-4684	0	1977	0.00778375	0.0564726	0.522687	0.130421	0.00290803	3.43531	1.07699	low
TCGA-AZ-6605	1	159	0.153093	0.056914	6.13704	0.119084	0.00287645	2.99006	4.44825	high
TCGA-CK-4950	0	2599	-0.0207819	0.0551126	0.494101	0.122021	0.00288815	2.34735	1.95177	low
TCGA-CK-5913	0	1561	0.00936319	0.0581664	2.24262	0.139757	0.00295596	5.32135	1.1074	low
TCGA-CK-5914	0	669	-0.0344722	0.0570797	1.52313	0.125006	0.00294751	3.87972	1.12369	low
TCGA-CK-6748	0	61	0.106679	0.0560733	1.47711	0.12133	0.00291266	2.62586	1.29948	low
TCGA-CM-6679	0	306	0.106087	0.0550924	2.18565	0.126852	0.00289943	2.60463	1.52873	low
TCGA-D5-5538	1	1661	0.0473349	0.0560204	1.65809	0.123772	0.00288824	1.8832	2.39668	high
TCGA-D5-5540	0	1706	-0.070851	0.0545352	1.40166	0.12176	0.0029286	2.62883	0.724625	low
TCGA-D5-6530	0	621	-0.0597453	0.058935	0.248818	0.136362	0.00306022	2.4681	1.60676	low
TCGA-D5-6533	0	775	-0.0371856	0.058658	1.14967	0.134223	0.00308768	3.38925	1.23513	low
TCGA-D5-6540	0	491	-0.0256912	0.0574992	1.21727	0.130463	0.00294677	3.65179	1.1352	low
TCGA-G4-6299	0	2268	0.0508137	0.0549279	2.69783	0.12526	0.00295253	5.22957	0.545455	low
TCGA-G4-6627	0	2175	0.134045	0.055533	2.19508	0.121197	0.00291656	2.69944	1.19109	low
